# Supplementary material for: Characterization of Chemically Induced Liver Injuries Using Gene Co-Expression Modules
Source: PLoS One. 2014 Sep 16;9(9):e107230. doi: 10.1371/journal.pone.0107230 (PMC4165895; doi:10.1371/journal.pone.0107230)
Supplement: Table S1 — The resultant log-ratio Z-score matrix containing 7, 826 genes by 640 conditions. (XLSX) [file pone.0107230.s001.xlsx]

## Sheet: Table S1
	Conditions →
Rat 2302 probe ID↓	1	2	3	4	5	6	7	8	9	10	11	12	13	14	15	16	17	18	19	20	21	22	23	24	25	26	27	28	29	30	31	32	33	34	35	36	37	38	39	40	41	42	43	44	45	46	47	48	49
1367462_at	-0.347257	0.179543	0.293291	-0.0453859	0.457575	0.95088	0.547855	0.776077	0.480785	0.153569	-0.298876	0.715807	-0.501082	0.291362	0.104799	-0.134662	-0.826299	0.407592	0.215617	0.544471	0.196485	0.691476	0.240033	0.632632	-0.504328	0.651058	0.225282	-0.568817	0.260125	-0.850696	-0.00589998	0.0112813	0.598933	-0.0930993	-1.13961	0.0651502	0.0898209	0.444248	-0.487936	-0.405068	-0.15269	0.414465	-0.891388	0.828591	0.77802	0.083174	0.400983	-0.267661	0.731947
1367463_at	0.384892	1.25869	0.300216	1.03385	0.76369	-0.412478	0.588689	-0.0047191	0.924703	0.21261	0.789239	-0.195753	0.382077	0.47106	0.80072	0.207128	0.251351	0.337929	0.838844	0.965383	0.179897	0.302077	0.298315	-0.0937091	-0.14273	0.599084	0.527163	-0.123482	0.108937	0.220158	-0.0437435	0.158907	0.550514	0.055113	-0.0697532	0.566127	-0.139321	-0.179591	0.402404	0.710759	0.796931	0.40202	0.47966	0.327727	-0.0792481	0.301784	0.585803	-0.559	0.041349
1367468_at	-0.570094	-1.09635	0.254678	0.516096	-0.417333	0.487006	0.123875	-0.425308	-0.930332	-0.0134967	-0.6893	-0.0912002	-0.527017	-1.1784	-0.441163	-0.0171235	-0.557818	0.0109572	-0.472437	-0.406206	-0.287602	-0.0532201	-0.680527	0.305073	-0.220496	-0.626847	-0.533711	-0.976812	-0.0610758	-0.0470177	-0.471451	-0.197649	0.237963	0.124944	-0.170317	-0.283947	0.0976805	-0.243937	-0.609628	-0.127368	-0.227956	0.178892	0.0274916	0.272528	-1.24532	-0.296193	0.0788215	0.124614	0.153328
1367490_at	0.586293	0.0640446	0.560851	1.59537	0.726461	0.49451	0.941366	0.0852749	0.894071	0.186058	0.637832	0.190872	0.246944	0.429127	-0.0226902	0.793569	0.311911	0.605426	-0.0250886	0.24977	0.481249	1.16922	0.380173	0.386297	0.523587	0.0219588	0.134391	-0.124011	0.920416	-0.411545	0.186723	0.59099	1.49392	0.527698	-0.272913	0.814962	0.834934	0.791044	0.182879	1.03604	1.22091	0.670501	1.02032	0.846108	0.777719	1.04806	0.924933	-0.107486	0.766268
1367495_at	-0.11214	1.62576	-0.083965	0.937513	0.185878	0.198872	0.353671	-0.592618	1.90814	-1.21722	0.843389	-0.851566	-0.391719	-0.76761	1.29014	0.33124	-0.33986	-0.199943	0.562316	0.385791	0.186857	0.0259874	-0.255331	0.169876	-0.544285	-0.0349745	-0.552746	-0.148928	0.506155	-0.0265477	-0.343382	-0.221488	1.1837	0.155531	-0.205333	0.485868	0.623751	0.797645	-0.445967	0.828789	0.602691	0.222743	0.770832	0.275265	-0.636067	0.639388	-0.150643	-0.0106626	-0.0598795
1367502_at	-0.0944135	0.108934	-0.375507	0.516329	-0.268721	-0.0215915	-0.503509	-0.411236	0.298583	-0.49315	-0.205763	-0.270086	-0.651384	0.0116228	0.12457	-0.731118	-0.70904	-0.1134	-0.388505	0.683255	0.447829	0.36156	-0.124842	0.0491605	-0.176847	0.642711	0.162315	-0.645405	-0.163049	0.299967	-0.124042	-0.270568	0.991763	-0.325196	0.104973	-0.0624518	-0.379445	-0.439724	0.0282594	-0.628461	0.0421212	-0.130733	0.127334	-0.0130614	-0.606358	0.291878	0.183407	0.044129	-0.590204
1367514_at	0.150302	1.61851	0.17941	1.54259	0.2707	1.46202	0.932447	0.272167	0.594873	0.508671	1.37518	0.123218	0.133559	0.795974	0.966519	0.531842	0.0845688	0.656464	0.373109	1.50476	0.228304	1.5739	0.290937	0.120568	0.0545999	0.71142	0.21185	-0.643263	0.141778	-0.366748	0.156173	-0.315816	1.01701	0.016556	0.203968	0.751537	0.490206	0.26168	0.662012	0.11568	0.954637	0.588935	0.273625	0.403482	0.35173	0.782807	0.551717	-0.0456885	0.267353
1367515_at	-0.343021	0.549033	0.189831	-1.12393	-0.270218	-0.356986	0.0315294	0.278579	0.306621	-0.276093	-0.120746	0.113434	-0.941687	-0.864373	-0.0501659	0.165891	-0.681094	-0.15547	0.396086	-0.430411	-0.507804	-0.623452	0.0303724	0.601993	0.196691	-0.917425	-0.552482	1.26879	0.578453	0.368841	0.344055	-0.210368	-0.0297462	0.103479	-0.304828	0.709135	0.611369	0.0845525	-0.119076	-0.508428	-0.746515	0.369164	0.7693	0.217797	-1.00777	-0.774241	-0.0224488	0.657122	-0.57931
1367523_at	0.168647	1.1444	-0.112835	1.29825	0.502221	0.458234	0.686049	-0.0744668	1.23635	-0.195366	1.25816	0.18206	0.526942	0.191491	0.5877	0.208917	-0.400825	0.556825	0.723718	0.576176	0.414287	0.790869	0.0335275	0.0612081	0.772139	0.636591	0.137215	-0.320479	0.253888	-0.268061	-0.106216	-0.164227	0.897171	-0.0544427	0.161867	0.172644	0.317454	0.285177	-0.0492423	1.01722	0.534969	0.514645	-0.119013	0.928122	-0.413875	1.14236	0.72708	0.214756	0.344364
1367527_at	0.198236	-0.587809	-0.131545	0.609095	0.87999	-0.138034	0.578111	0.501929	0.369582	-0.305876	-0.817566	-0.0741379	-0.865157	0.332159	0.679064	-0.328312	-0.222725	0.0164766	0.158337	-0.067851	0.490368	0.601498	0.162033	0.0884657	-1.21622	-0.165974	-0.256438	-0.872317	0.306322	-0.653423	-0.166673	-0.226628	-0.098451	0.247837	-0.518517	0.964277	0.166411	-0.304255	-0.623017	0.222547	0.967063	-0.0512385	0.451111	0.565541	-0.819205	-0.573919	-1.04657	-0.278648	-0.236172
1367536_at	0.145579	1.29602	-0.450564	2.08542	-0.0327866	0.921331	-0.369923	-0.408774	1.34699	-0.603123	0.306857	-0.666196	0.0416562	-0.110055	0.87359	-0.472755	-0.0365405	-0.377977	0.67785	0.936103	0.352362	0.578172	-0.248675	-0.376913	-0.0997182	0.41138	0.13466	-0.114693	0.0688366	0.421397	-0.312731	0.206231	0.918673	-0.206995	0.161742	0.461732	0.000667345	-0.51712	0.433701	-0.120746	0.283541	0.512799	0.916996	-0.327342	0.0924165	1.05663	0.862808	0.291964	-0.292739
1367537_at	0.3994	0.321101	-0.0283904	0.185931	0.885079	0.000945574	0.938248	0.413765	0.15023	0.283826	0.538921	0.440622	-0.250989	0.591984	0.374108	0.359364	0.0672171	0.640278	0.695388	0.706204	0.44299	0.480577	0.422484	0.22526	0.361043	-0.174437	0.363859	-0.459256	0.700813	0.549587	-0.0346519	-0.037747	0.394027	-0.121092	0.0307552	0.521811	0.621517	0.0741296	0.3085	0.52827	0.80035	0.0274917	0.131246	0.506887	0.0239869	0.802342	0.313588	-0.284009	0.734711
1367540_at	0.164663	0.700383	-0.0945786	0.202351	0.713416	1.40675	1.40067	0.593823	1.7151	0.517445	0.549572	0.453878	1.0615	0.871582	-0.622041	1.38249	-0.597127	0.802173	1.38523	1.51116	0.434584	1.63329	-0.142369	0.317415	0.933815	0.208727	0.292774	0.639339	0.380675	-0.641679	0.30002	-0.780548	1.22515	-0.171826	0.0270042	1.31646	0.588128	1.61816	0.76829	0.489702	-0.0427329	0.786591	-0.980211	0.570051	0.96022	1.97127	0.837157	0.221041	0.646637
1367541_at	0.395609	-0.173264	0.00230633	-0.160964	0.159782	-0.755388	0.144276	-0.671459	0.501347	-1.2556	-0.951942	-0.657222	-0.00261696	-0.888871	0.522365	-0.4157	-0.411812	-0.617999	-0.36997	-0.36367	-0.0641774	-0.304029	0.217212	0.27522	-0.0580135	0.310465	-0.221535	-0.13199	0.485729	0.164342	-0.128739	0.366658	0.359546	0.314678	-0.586118	0.27	0.486901	-0.250082	-0.350064	-0.0465185	0.346906	0.24616	0.310934	-0.906771	-0.638287	-0.806057	0.376946	-0.226856	-1.2595
1367543_at	-0.217318	1.09387	0.489842	1.29878	0.295025	0.204267	0.640677	-0.415548	0.853453	-0.0482168	0.981501	-0.264403	-0.391826	0.219696	0.872226	-0.22764	0.31309	0.573644	-0.27198	0.823399	0.142215	-0.0563706	-0.28704	0.298127	-0.355834	-0.567376	-0.206661	0.38347	0.399674	0.956155	-0.443984	0.439684	1.01285	0.484496	0.235116	0.255719	0.105853	0.262794	-0.167396	0.497823	0.667315	0.0310479	1.21047	0.613262	0.119645	0.390502	-0.443832	-0.0810547	-0.0484627
1367544_at	-0.0212288	0.891605	0.197548	-0.0713415	0.495923	-0.393214	1.00297	0.360266	0.793883	-0.209728	-0.243641	0.380468	-0.170602	0.338702	0.672869	0.380233	-0.39849	0.552318	0.625145	0.645885	0.74414	0.127085	-0.0758637	0.332602	-0.285168	-1.13256	-0.642875	-0.0335897	0.545129	-0.32952	0.469546	0.45817	0.400264	-0.240071	0.218517	0.418425	0.71107	0.51215	-0.0467126	0.0317932	0.76743	-0.0936204	-0.0808186	0.634319	-1.78351	0.103906	-0.211072	-0.306413	0.29527
1367546_at	0.191003	0.549596	0.30696	0.387961	0.63892	-0.560187	0.588107	-0.608901	-0.0370112	-0.430117	0.605016	-0.239223	-0.289412	-0.369079	0.324544	-0.124209	0.454643	0.380034	-0.0591744	0.241501	-0.0536818	0.209959	-0.260592	0.388756	-0.840211	-0.610611	0.0318773	0.217118	0.562462	-0.0671539	-0.443465	0.434176	0.899659	0.59215	0.245464	0.0586817	0.0834433	-0.22843	0.245125	0.314256	0.630545	0.146969	0.246281	0.0360084	-0.00636485	-0.474404	-0.0891846	0.033099	-0.730065
1367547_at	0.152718	-0.509186	0.396609	0.727538	0.350929	0.14296	0.43274	-0.438756	-0.569019	-0.265078	-0.222823	0.231367	-0.611343	-0.0902888	0.0722747	0.0130909	-0.00745186	0.0307578	0.31261	-0.498329	0.410014	0.289533	-0.0895216	0.302229	0.0858298	0.07327	-0.184902	-0.148132	-0.00455121	-0.558002	0.223009	0.266841	0.427731	-0.292106	0.131413	-0.0753488	0.122213	-0.0269994	0.0676265	0.624629	0.294303	-0.964777	0.370539	-0.289798	-1.14019	-0.648578	-0.0382371	0.181106	0.119703
1367548_at	0.610066	0.501398	-0.114148	0.731105	0.48615	-0.54845	0.699679	0.292187	0.0213669	0.301633	0.409607	0.323387	-0.0356614	0.410044	0.844009	0.271581	-0.585917	0.599335	0.191647	0.537044	0.346396	0.611135	0.217162	0.0958161	-0.244557	0.554594	0.503076	0.151645	0.338926	-0.0443121	0.190163	-0.234608	0.446739	0.187165	-0.440893	0.55265	0.190071	0.214147	0.0971758	0.223867	0.280715	0.355769	0.308027	0.304742	0.775979	0.307791	0.42211	-0.100046	0.732985
1367550_a_at	-0.00649071	1.2079	0.157509	1.21494	0.786694	0.301092	0.0107481	-0.517835	1.64173	-0.298306	-0.198467	-0.423719	-0.175952	-0.188228	0.734381	-0.0598639	0.20134	0.26834	0.858513	0.354192	-0.31613	0.0938774	-0.410235	0.175647	-0.274999	-0.18	-0.439929	-0.369242	0.571401	0.357489	-0.374457	-0.150714	0.435568	0.0612749	-0.606389	0.796068	0.874112	-0.138404	0.201592	0.100841	0.340956	0.339618	-0.0786663	-0.0436788	-0.64487	0.757146	-0.108697	-0.360539	-0.100429
1367553_x_at	0.344007	-2.68877	0.0165391	-5.03304	-0.526636	-1.7956	-1.63799	-0.734073	-2.35157	-1.96093	-3.48808	-0.395694	-1.20204	-1.44392	-0.013177	0.028876	-0.0238495	-0.757903	-1.79461	-4.77965	-2.06658	-4.98813	0.380271	-0.50875	-1.23565	0.903905	0.263283	-2.04203	0.438346	-2.19625	-0.38705	-0.159229	-2.60896	-0.809941	-0.61972	-1.3342	-0.727585	0.59193	-1.30601	-0.448658	-0.68473	1.22525	0.0782068	-0.496653	-0.963548	-3.17512	-0.832331	0.283067	-0.574826
1367557_s_at	-0.130529	0.24025	-0.336107	1.45119	0.468278	0.103907	0.0472374	0.239851	0.949245	0.40725	0.0110104	0.0872191	-0.301167	0.506078	0.543911	0.157038	0.214382	0.25676	-1.08734	0.67893	0.319136	0.633038	-0.0055618	-0.702229	-0.0965109	1.0649	0.423086	0.2646	-0.0120967	0.68686	0.229271	0.0301118	0.740346	0.0358864	-0.380364	-0.0787015	0.496817	-0.453532	0.279683	-0.292436	0.84977	0.845184	0.405067	0.0671172	-0.329145	0.433821	0.717602	-0.00586482	0.442805
1367562_at	0.950666	-0.217819	-0.566459	-2.42722	-0.544038	-0.980665	1.70557	-0.222466	-1.28418	0.750538	-0.272186	0.768755	0.16853	0.448626	0.891164	0.704767	-0.886072	0.533592	-1.02601	-0.185216	0.702387	-0.299565	0.643124	-0.390121	0.41799	0.0716851	0.581399	0.479064	0.766532	-1.10491	0.214921	0.101346	-0.794176	0.249773	-0.921165	0.325827	0.71469	-0.408993	-0.897645	0.619005	0.239765	1.68753	-0.403924	1.31953	-0.492256	0.985327	-0.240365	-0.689636	0.993284
1367563_at	-0.494513	-0.3474	-0.784349	-2.74481	-1.21957	-1.04346	-0.423792	-1.06403	-1.11544	-0.320109	-0.889459	-0.535553	-0.75925	-0.726103	0.474596	-0.0248978	-0.305096	-0.729245	-0.728117	-0.359625	-0.903611	-0.489789	-0.587269	-0.764133	-0.781399	-0.359914	-0.740768	-0.408686	-0.660936	-0.38643	-0.677207	-0.681463	-0.353439	-0.51981	-0.427192	-0.98505	-0.628581	-0.715366	-0.614124	-0.976169	-0.112082	-0.137097	-0.83038	0.0795006	-1.83341	-0.416137	-0.678064	0.0639611	0.490805
1367568_a_at	1.14688	-1.1731	0.968541	-1.14809	-0.270028	0.440219	0.171789	-0.744053	-0.675469	0.336486	0.507023	0.73656	-0.163118	0.534704	0.60982	-0.112034	0.0751732	-0.842025	-0.61873	-2.11479	-1.52671	-2.15561	0.346226	0.960809	-0.329658	-0.0593567	-0.160607	0.936258	0.505451	-1.05816	0.0298821	1.70584	0.325257	0.663117	0.729611	-0.0661036	-0.474367	-0.546553	-0.886862	0.81661	0.16403	0.252756	2.58513	0.284475	-1.43685	-0.480701	0.0320661	-0.569355	-0.220893
1367569_at	0.507674	2.35726	0.0971823	1.17047	0.942743	0.610884	0.115106	-0.0440141	1.02058	-0.0868657	1.55171	-0.279008	0.623704	0.162773	1.86928	-0.100149	0.281987	0.0533063	0.887983	1.44039	-0.0178302	1.16251	0.0976452	-0.172312	0.827512	1.12177	0.390532	0.0386208	-0.0725993	-0.0180268	0.0726588	0.269232	1.62002	0.138609	0.155395	0.26471	0.146738	-0.124139	-0.0912601	0.516752	0.392389	0.717901	0.701751	-0.247486	-0.272536	0.172063	0.525795	-0.182499	0.274938
1367574_at	-0.0703115	0.236732	-0.388471	1.17884	0.0355696	0.288333	0.738634	-0.508939	-0.965362	-0.141647	0.0889859	0.337301	0.079767	1.45149	1.01285	0.426076	-0.897301	-0.0847243	-0.0321858	0.268051	-0.351806	0.406381	1.00993	-0.820762	-0.0752987	0.0466052	-0.0310892	0.762134	1.69401	0.399292	0.370002	-0.286606	0.639435	-1.25205	-0.498638	-0.597572	-0.130765	0.414398	-0.80482	0.0595159	-0.825035	-0.748714	-0.882019	0.988828	-0.961887	0.199492	-0.298357	-0.561992	1.03497
1367575_at	-0.0957623	0.435319	-0.482369	1.71263	1.01336	0.0867936	-0.163406	0.113232	0.0691482	0.288992	0.533979	-0.10842	-0.621267	0.624078	1.43208	-0.335495	-0.258598	0.123906	-0.951826	0.45732	-0.0023163	0.0437798	-0.028894	-0.589795	-0.838117	1.02444	0.507595	0.20385	-0.155301	0.88934	0.180349	0.181564	0.854881	-0.309323	-0.215809	-0.178844	0.199114	-0.759838	-0.0338281	0.0669691	0.573256	0.43187	0.502911	-0.311467	-0.682425	-0.408932	0.672472	-0.450452	0.0349035
1367577_at	0.666593	-0.0652827	0.0394972	1.26012	0.621757	3.48931	-1.36148	-0.915373	3.20007	-0.758194	-0.806868	-2.20279	-0.849813	4.69103	2.12565	-2.09375	0.877537	0.635801	-0.608185	3.3227	2.58502	-0.823507	-0.244815	0.507247	0.475156	-0.180886	0.160783	-0.424004	-0.362626	4.01884	-0.465536	-0.720607	7.47729	-0.552845	3.23527	1.54795	1.17875	0.492983	0.691531	0.476782	1.57734	-0.566326	-0.717655	0.258258	0.947355	0.435503	-0.985873	-1.14611	-1.64194
1367580_at	0.189979	2.24122	-0.292796	0.970859	0.555415	0.550217	-0.0832252	-0.218074	0.562965	-0.22447	1.1722	-0.426721	0.043367	0.169897	1.76873	-0.203036	0.0367447	-0.204482	0.356503	1.02064	-0.36792	0.4218	0.27474	-0.236557	0.359278	1.01606	0.00051849	0.0571678	-0.0983416	0.840009	-0.0289133	0.367456	1.0468	-0.052492	0.229933	0.201636	-0.0677226	-0.405978	0.034861	0.293292	-0.0249966	0.747055	0.829796	0.10935	-0.49759	0.226362	0.361451	-0.108962	0.153814
1367584_at	-0.735841	2.05525	-0.774207	0.65902	0.129906	3.23825	0.624717	-0.746169	-0.600552	-0.375986	0.313966	-0.229519	-0.374321	0.789424	1.73064	-0.188359	-0.598346	0.147777	-0.545498	0.850229	-0.106177	0.555165	0.491273	-0.940465	-0.30613	0.762333	0.100868	1.38674	0.28201	1.11198	-0.306006	-0.632057	5.42599	-1.0418	-0.492897	-0.643236	-0.672446	-0.307229	-0.686582	-0.602507	-0.865018	-0.362579	-1.42279	0.43042	-0.0735406	1.59893	-0.749539	-0.042709	0.406862
1367585_a_at	0.140977	-1.29508	-0.318018	0.171755	0.424616	0.605444	-0.26319	0.51578	-0.735271	0.866078	0.157417	0.906734	-0.516337	0.255076	-0.06987	-0.239943	-0.295012	0.122477	-0.691896	-1.51374	-0.0869414	-0.0249128	-0.00790428	-0.00183553	-0.530826	0.295833	0.330652	-0.473758	0.11917	-0.608923	0.115518	0.112735	0.135623	0.0958328	-1.12545	0.0761323	-0.0970232	-0.392222	-1.12548	0.289966	0.38465	0.0512689	0.420927	0.328548	-0.596614	0.468156	-0.160051	-0.683914	0.534713
1367586_at	-0.160039	-1.38676	-0.774835	1.03996	0.0811273	-0.933608	-0.594528	-0.40282	-1.35135	-0.607448	-1.22162	-0.458603	-0.735542	-0.0395035	-0.440405	-0.645802	-0.871157	-0.201529	-0.742385	-1.05689	-0.233205	-0.314625	-0.287977	-0.777768	-0.530577	0.0379859	-0.0305133	0.397791	-0.446514	0.383588	-0.101515	-0.461121	-0.0700283	-0.266848	-0.661521	-0.00284797	-0.179856	-0.425626	-0.204132	-0.562213	-0.825424	0.50156	-0.876523	-0.37331	0.384699	0.624569	-0.91384	-0.0437081	-0.480887
1367589_at	1.40807	0.980748	1.75648	2.78754	1.19417	0.733274	0.651708	0.0270288	2.58222	0.0801591	1.86335	0.197851	0.650389	0.700105	1.10839	0.168198	1.68958	0.481732	0.789571	2.00734	0.573998	1.21498	0.279016	0.195723	0.739469	0.617025	0.532552	-0.10441	0.815755	0.0751372	0.213988	0.949693	1.90681	0.378024	-0.329382	1.58315	0.789863	0.434745	0.775686	1.92679	1.74245	1.46239	1.72999	0.100816	1.96358	1.27053	1.03262	-0.543884	0.785516
1367590_at	-0.233273	1.27591	-0.386242	0.345207	0.276321	-0.0250149	-0.271986	-0.51618	2.12557	-0.989688	-0.0519255	-1.05428	-0.602806	0.173532	1.6582	-0.533543	0.369344	-0.367666	0.312	1.53531	0.182752	0.664494	0.272006	-0.190048	-0.731149	0.923683	0.0865004	0.680029	0.123737	0.667628	0.0357	-0.256415	1.29841	-0.250118	-0.592801	0.341777	0.321495	-0.58113	0.444767	-0.338253	0.878515	0.085492	0.407175	-0.241943	-0.552734	0.768831	-0.371584	-0.0345	-0.5611
1367593_at	0.499875	2.10808	-0.517665	3.10594	-0.500833	1.26367	0.46461	0.304699	0.992173	-0.231683	1.74771	0.218243	-1.01836	-0.168448	1.96596	0.0558151	-0.431044	-0.20604	-0.285855	0.615603	-0.131401	-0.724553	0.487252	-0.055162	0.0751812	0.94404	0.202717	-0.846444	0.593	-0.303266	0.12576	0.298312	1.02377	-0.129558	-0.595393	0.0638146	-0.28475	-0.685971	-1.36007	0.678862	-0.0909448	0.50964	-0.166034	0.273327	-1.15558	0.0886797	-0.496365	-0.514173	0.717304
1367594_at	0.262575	-1.84239	0.263543	-2.65314	-0.190266	-1.49713	0.974944	0.0814784	-1.87194	0.838367	-0.754578	0.517924	-0.195473	0.2327	0.568814	0.187734	-0.0799598	0.831105	-0.749054	-1.21347	0.184098	-0.0997297	0.363525	-0.163757	0.0970237	0.754241	0.490505	0.251593	0.696108	-1.07244	0.395683	-0.169913	-0.628163	0.214329	-1.23349	-0.32818	0.148488	0.0898658	-0.953166	0.550588	0.445541	0.685694	-0.755825	0.646305	-0.41636	-0.666134	-0.0172129	-0.590714	0.443628
1367601_at	0.527402	-3.15211	-1.97655	-1.16638	0.193199	-2.44977	1.20589	-0.756688	-3.69225	0.192806	-0.990969	1.2817	-0.984411	1.67891	-1.58944	0.155879	-2.81151	-0.220389	-3.33726	-1.24924	0.533197	-1.03891	-1.59283	-0.705992	-0.0357653	-0.671173	-0.00918176	-1.31028	-1.07696	1.51633	-0.294827	-0.995068	-0.182278	1.08352	2.28311	-2.3103	0.108396	-0.492296	0.843236	-1.13596	-2.08218	-1.25144	0.316074	0.323638	-1.21701	-3.35379	-0.975558	0.415813	-0.456123
1367602_at	0.622009	-2.87633	-2.06061	-1.80671	0.0405103	-2.17761	0.324717	-0.664226	-3.16782	-0.171584	-1.25586	1.24097	-1.25024	0.986009	-2.14703	-0.249492	-3.21539	-0.795507	-2.40422	-2.3579	-0.189342	-1.19443	-1.33667	-0.837327	-0.403174	-0.0977986	-0.441348	-0.106477	-1.03905	1.11196	0.00406657	-1.04741	-0.0296296	0.873819	2.28432	-2.17373	-0.434863	-0.286801	0.731321	-1.08336	-2.63761	-1.83187	0.656802	-0.773904	-1.04502	-3.70599	-0.94766	0.66488	-1.26897
1367604_at	0.0534919	-1.43088	0.263723	-1.80349	0.496903	-0.982576	0.558591	-0.339187	-1.81949	-0.146016	-0.885236	-0.259022	-0.047982	-0.0640082	0.0752325	0.125884	-0.737996	0.23901	0.323504	-0.90091	-0.187759	-0.86231	0.308328	0.125961	0.882218	-1.00477	-0.146217	-1.58332	-0.33339	-0.220251	-0.336588	-0.771452	-1.2117	-0.107817	-0.304787	-0.415609	0.35962	0.300068	-0.700197	0.14974	-0.142578	-1.41074	-2.13898	0.0207831	-1.05927	-1.07426	-0.276019	-0.503709	0.263764
1367605_at	-0.0912913	-0.127426	-0.119347	0.0959184	-0.191347	0.870306	0.60732	0.454849	0.413073	-0.338486	0.704923	-0.265672	-0.169778	-0.143151	0.201897	0.191223	-0.592322	0.0814706	-1.17558	0.168318	0.0639171	0.0443411	0.471669	-0.156854	-0.393747	0.572345	0.0233404	-0.181518	0.371662	0.246728	0.0172167	0.0334838	0.933272	-0.272537	-0.647361	0.464862	0.170446	-0.0792665	-0.526456	0.603323	-0.84568	0.384599	-0.616838	0.242954	-0.270608	-0.0514421	-0.300387	-0.536363	-0.127615
1367609_at	-1.00028	0.52127	-1.12563	-1.94017	0.491541	0.0102132	-1.06779	-0.445115	1.85437	0.290194	-0.456067	-0.530718	-1.53993	0.878272	0.79142	0.208064	0.779787	0.357985	-0.688481	1.44963	1.85031	1.44303	-1.0185	-1.06234	-2.36561	0.965886	0.678287	-0.123555	-0.858854	1.10061	-0.0226241	-1.21459	0.862075	-0.0563169	-0.369451	-1.33378	0.0610315	-0.687807	2.13235	-1.06157	0.843052	0.663578	-0.803009	0.287621	-0.825044	-1.55538	-0.267433	-1.36256	-0.371296
1367614_at	-1.24282	-1.08224	-0.509653	-0.905256	0.121552	-0.711799	-0.28845	-0.868021	-1.28498	-1.12003	-1.37353	-0.29992	-0.446132	0.29425	0.0143883	-0.621633	-0.999408	-0.499109	-0.611242	-0.750431	-0.74998	-0.903876	0.0961007	0.519195	-0.446573	-0.616796	-0.46005	1.83153	0.00427313	0.376986	-1.10968	-0.631672	0.580522	-0.279135	0.086681	-1.63447	-0.242982	-0.430658	-0.443777	-1.7035	-1.0901	-1.2879	-0.783712	-0.0791056	-1.58188	-1.16674	-1.06749	-0.545472	-0.349893
1367617_at	0.672505	1.40437	0.644885	3.01291	0.578929	1.10851	1.03285	0.385409	1.66151	0.742176	1.85153	0.391093	0.50295	1.75141	0.937998	0.237192	0.700434	0.0834794	0.42492	2.49843	0.159936	1.01628	0.71071	0.162477	0.817579	1.00647	0.221214	0.585113	1.55675	2.13645	0.447333	1.11618	2.82342	0.60488	0.808597	1.11032	0.274673	0.249336	0.0825421	1.6495	0.914738	1.00308	1.73939	0.949797	0.890894	1.93199	0.382248	-0.385093	1.0683
1367618_a_at	0.303168	2.13519	-0.195081	0.433879	0.936471	0.440003	0.418985	-0.0442063	0.838892	-0.282454	1.29322	-0.424184	0.409327	0.049208	1.90418	-0.188054	0.17582	-0.113635	0.625933	1.11979	0.0820954	0.516481	0.336948	-0.140805	0.197885	0.98787	0.0386107	0.139584	-0.0194647	0.438354	-0.0801439	0.0374568	1.5851	0.078767	-0.163063	0.146691	0.166415	-0.0527164	-0.0228095	0.384671	0.370198	0.296924	0.619988	0.153306	-0.416374	0.0220546	0.411706	-0.168893	0.0864853
1367624_at	-0.654097	1.07781	0.633491	0.522047	0.465941	0.657362	0.820918	0.113073	0.327585	-0.549832	2.16538	0.166477	0.577575	0.286111	-0.354926	0.516244	0.0969076	0.549636	1.07092	1.52913	-0.425756	0.830403	0.722358	-0.805316	0.737768	0.493527	1.01443	-0.132573	0.974366	0.901087	0.160269	-0.415544	-0.443417	-0.624591	1.24686	0.625353	0.619794	1.20502	0.679797	1.19559	1.15538	0.793281	-0.739087	-0.24744	-0.446368	2.20167	1.13283	-0.858305	1.44596
1367627_at	-0.213365	1.30587	-0.296136	-6.10424	-2.04283	-2.36403	-0.626289	-0.964743	-1.46479	-1.13298	0.144426	-0.390112	-0.671836	-0.649578	0.521939	-0.137895	-1.06355	-0.697712	-0.651274	-1.09099	-0.484392	-0.699603	0.266006	0.308127	-1.45803	-0.870174	-0.88782	0.0749964	0.108405	-0.216231	0.193171	-0.82784	-1.82752	-0.887395	-1.16424	-1.27759	-0.241894	-0.497762	-2.14529	-0.694365	-0.991425	-0.634832	-2.29889	-0.0489931	-2.3714	-2.60615	-0.193426	0.480061	-0.916701
1367628_at	-2.05351	-0.431	-0.702068	-3.11075	-2.23936	0.52646	0.455254	-0.535592	-1.35822	-0.943084	-1.60832	-0.189343	-0.174727	-1.11489	0.502804	0.00625056	-1.6362	-0.639013	-0.748182	-0.331548	-0.88225	-0.529265	-0.365966	-0.18203	-1.15817	-0.821119	-0.257957	1.37932	-0.602098	-0.573402	0.269358	-0.977356	1.22417	-1.18213	-1.30524	-0.795654	-0.255462	-0.124408	-0.0638298	-0.863785	-1.53311	-1.72625	-1.86108	0.783004	-0.572255	-1.29747	-0.366798	-0.315812	0.66738
1367631_at	-1.00462	-0.296332	1.10196	1.88992	0.393808	0.435436	-2.14632	-0.705971	-2.09526	0.264056	-1.42185	1.24968	0.189578	3.29466	1.54409	-1.02239	0.336424	1.70953	-0.549451	-1.39516	1.56331	-0.481452	-0.216619	-0.282718	-2.92462	0.524944	1.27537	1.31315	0.491712	3.42319	1.96102	-0.613153	0.574859	4.46364	1.45373	-1.77365	0.543258	-0.148371	1.1386	-0.400572	1.35454	0.268019	4.84016	3.18604	0.0325565	-1.20336	-3.09712	-0.41527	-2.89318
1367632_at	1.10616	-3.20858	-0.687682	-0.753693	-1.61346	0.568341	0.977735	0.614438	-3.03825	-0.0642391	-0.527065	0.416675	0.218706	0.599475	-0.478252	0.0471437	-2.10231	0.294974	0.431541	-1.60235	0.277507	0.556981	-0.0688385	0.532875	-0.460198	-0.604137	-0.0452553	-0.112774	0.389817	-0.449871	0.616508	0.661488	0.815106	-0.88795	-0.713037	0.715977	-0.807721	0.724237	-2.05819	1.60847	-2.50372	0.579997	1.3204	1.01965	-0.783999	0.292921	0.0157169	-0.0420938	1.18567
1367633_at	1.25515	-2.37634	-0.540087	-0.741487	-1.21993	1.82944	-2.39894	0.367549	-1.08076	0.02899	-0.0512163	0.305585	0.0333908	1.02931	0.33931	0.182028	-0.70855	0.880085	0.653956	-1.20613	-0.631387	1.65811	0.0973023	0.189965	0.105466	0.581831	0.0778651	-0.205761	0.454588	-0.870055	0.887493	0.866122	1.9933	-1.03441	0.170063	0.704527	-0.776464	0.492742	-2.32319	0.665203	-1.25321	0.77091	1.48117	-0.431564	-0.433762	1.71516	0.496926	0.204402	1.20272
1367636_at	0.651129	0.942655	-0.258725	1.26794	0.380167	1.38528	0.735605	-0.169852	-0.761124	-0.515572	1.07312	0.331173	1.16966	-0.0232875	0.445918	0.223266	-0.0966752	0.570915	0.259521	0.131091	1.01267	0.928374	0.08353	0.294366	0.933393	0.677152	0.431168	0.168553	0.24745	-0.172126	0.328673	-0.153952	2.48488	-0.145219	-1.23095	0.435408	0.668495	0.152405	-0.0442042	1.18012	-0.115649	1.01132	-0.58386	0.360783	0.604557	0.604323	0.208353	-0.292761	-0.0346365
1367638_at	0.575077	-0.654476	0.57992	1.56816	0.854797	-0.0316958	0.443779	-0.0150231	0.0785926	-0.0875574	0.242291	-0.247186	0.71704	0.0463723	-0.400099	-0.0935426	0.535848	0.712358	0.202326	-0.0205525	0.321956	1.0256	0.396998	-0.181585	1.12252	0.543089	0.181211	-1.19875	0.243526	-0.108158	-0.201052	-0.073729	0.274471	0.100823	-0.514313	0.465451	0.302033	0.305752	-0.00522687	0.636476	0.815083	1.59804	0.0277475	-0.0800912	1.35555	1.62794	0.0797965	0.0558923	0.268253
1367643_at	0.949559	0.929527	-0.0211012	1.61226	0.582614	0.459949	0.779247	0.595979	0.158405	0.411298	1.20433	0.875809	0.585806	0.380551	1.04247	0.111887	0.0637998	0.610867	0.309881	1.4994	0.341988	1.60744	0.650673	0.0655647	1.4966	1.05757	0.851919	0.158168	0.425597	-0.969717	0.597258	-0.0807397	1.35358	0.0397817	0.165829	0.366131	0.193136	0.158107	0.732922	0.680248	0.629897	0.969823	-0.00219718	0.528009	1.16367	1.5864	0.93223	-0.334098	1.10059
1367644_at	0.309221	0.492444	-0.183309	0.844547	0.660159	0.773584	1.41757	-0.142734	-0.622874	0.162218	-0.177876	0.0972401	0.188265	-0.522775	0.743382	0.134541	0.127289	0.891193	0.790662	0.735146	0.652732	1.1076	-0.329357	0.749866	0.58424	-0.31705	-0.591532	-0.46114	-0.267793	-0.318293	-0.00423227	-0.0785444	0.100189	-0.390044	-0.557754	0.507159	0.731411	0.984415	0.276931	0.754247	0.291706	0.458139	-0.913818	0.199288	0.627725	1.04443	-0.233723	-0.0390981	1.30624
1367648_at	4.06907	1.47709	2.54591	0.169604	-1.4148	2.18974	0.948957	-0.715193	-1.05704	0.561573	2.44251	0.540553	3.08487	4.83881	0.828267	0.598399	-0.672626	0.93009	2.74244	2.19131	0.280357	-0.53325	2.08583	3.86399	5.4202	1.92992	1.72425	1.84086	0.756157	1.56007	2.36131	1.99219	2.00801	0.583098	0.598648	2.50166	1.29107	1.12012	-0.224398	8.81495	-1.41358	0.943354	2.58075	0.780047	0.944298	0.721089	5.07653	0.178509	1.62475
1367650_at	0.823359	-0.139551	0.551289	1.76055	-0.0662175	-0.190256	1.71087	0.220178	-0.905387	0.951907	0.69594	0.0104676	-0.370003	1.5828	0.131499	0.153489	0.0365705	0.00713891	-0.474229	0.211819	-0.62854	-0.388582	-0.0184274	0.205895	-0.410471	-0.00419333	0.474323	0.0319031	0.788044	1.74704	0.136934	-0.0469839	0.198078	-0.0236115	0.177768	0.866092	0.678351	0.433611	-0.39552	0.524727	-0.0806764	0.56095	1.26996	1.0278	-0.0243694	-0.102818	0.304438	0.0676408	0.413766
1367651_at	0.474123	1.02581	0.340509	1.37663	0.420735	1.33822	0.423395	0.719746	1.63597	0.604368	1.46848	0.511085	1.05304	0.231514	-0.00834467	0.403349	0.453142	0.54096	0.895039	1.72772	0.131659	1.98125	0.282805	-0.0863286	0.758128	0.85317	0.357642	-0.529895	0.52614	-0.40178	0.3216	-0.146474	0.913126	-0.0299466	0.240988	1.2439	0.74148	0.570551	1.18474	0.413857	1.474	1.23921	0.114396	0.0931842	1.0514	2.93762	0.536073	-0.150346	0.854629
1367652_at	0.237153	-3.63396	-0.0152827	-3.06573	-1.13376	-1.46078	-1.09956	-0.391671	-3.76873	0.0942837	-2.99903	0.474016	-0.697411	-0.188835	-0.0460754	0.235127	0.159221	-0.0352958	-1.01107	-2.56618	-0.284033	-1.52978	-0.14299	0.0340175	-1.79256	-0.756345	-0.0926414	-1.27118	-0.48855	-1.44095	-0.0381669	0.1156	-1.5379	0.560272	-0.951096	-0.637461	-0.0486808	-0.442519	-2.91043	-0.555526	0.920689	0.254947	0.927382	0.68847	-2.54111	-1.2901	0.112575	-0.766387	0.800426
1367654_at	0.318087	1.15718	-1.23381	-0.0350694	-0.598189	2.60399	-0.016805	-0.0824823	0.78162	-0.436158	0.192922	-0.545874	-0.620356	0.00523677	0.960254	0.0397505	-0.0217545	-0.0779771	1.13756	1.0773	0.307968	-0.677649	-0.0715391	-0.545091	-1.83442	-0.700609	-0.675803	1.14134	-0.359421	0.961413	-0.366855	-0.845449	2.11596	-0.569622	0.361016	-0.830685	0.0954246	-0.556226	-0.550664	-0.168644	0.526273	-1.55964	-0.874996	-0.0905627	-1.04717	0.0846601	-1.34518	-0.097849	-0.0902755
1367655_at	-0.275498	0.944774	-0.504182	-0.426063	-1.05009	2.09485	-0.299809	-0.622035	-0.462532	-0.959401	0.150188	-0.354485	-0.624375	0.387742	-0.0436825	0.0624762	-0.995945	-0.749434	-0.449565	-0.105454	-0.416098	-0.533902	-0.0877141	-0.0245518	0.570439	-0.415033	-0.3536	1.43877	0.693458	-0.453407	0.0698258	-0.30346	2.32736	-0.867374	-0.897015	-0.26388	-0.0088533	-0.130811	-0.877375	-0.163417	-1.27668	-0.170718	-0.94503	-0.197619	1.23783	2.69872	-0.933284	-0.118463	-0.0776056
1367656_at	0.156449	0.783607	0.115314	1.05934	0.0875633	0.713642	-0.754429	0.00367191	1.92359	-0.121634	0.0410648	-0.539451	-0.160566	-0.0308006	0.850032	0.0965243	0.548734	0.208845	0.579475	1.26377	0.247056	1.25993	-0.15962	0.0070539	-0.37616	0.744529	0.172073	0.13472	0.0715004	0.00630915	-0.153071	-0.242312	0.361148	0.0959506	-0.333104	0.673425	0.848313	0.03055	0.576521	-0.313194	1.24696	0.563959	0.295191	-0.359931	0.375406	0.872726	0.214135	0.0769546	-0.297306
1367657_at	0.170817	-0.186538	-0.734599	0.231668	-0.365163	-0.186796	-0.429739	0.207328	-1.20715	0.209988	0.157887	0.650631	-0.206446	0.187881	0.163796	-0.175201	-0.596048	-0.265047	-0.249624	-0.0612127	-0.140822	-0.523468	-0.372554	-0.299753	0.297798	-0.503735	-0.225617	-0.370792	-0.688941	0.432181	0.223998	0.0507278	0.264348	0.700587	0.707317	-1.826	-0.149063	-0.053144	0.591817	-0.47854	-0.48724	-0.769357	1.03946	0.102541	-1.40758	0.155789	-1.46272	-0.261973	-1.41479
1367658_at	0.585589	1.96017	-0.344921	0.795582	0.430467	0.454311	1.17338	0.303919	-0.426943	0.645288	0.849002	0.747735	0.560285	0.558117	2.39334	0.460398	-0.112383	0.823909	1.60918	1.22588	1.24221	0.978594	-0.0961911	0.020855	-0.178155	0.380407	0.141952	-0.708922	0.613151	0.042608	0.507737	-0.328406	0.0439272	-0.279384	-1.19208	0.658476	0.500467	0.521787	-0.139934	0.987578	1.32673	-0.563039	-0.363507	0.441564	-0.219043	0.535264	0.456002	-0.565838	1.13903
1367659_s_at	2.04097	1.97088	-1.22453	4.6475	0.169364	1.59805	-0.845948	-1.032	2.42292	-1.5023	0.424802	-1.84159	0.461645	0.38164	0.319859	-1.27522	1.92353	1.09675	3.96844	1.85158	1.26736	1.58941	-0.869337	0.800203	2.49616	-0.690977	-0.493164	-1.12572	-0.558868	-0.512298	-0.592577	1.3268	1.05398	-0.194764	-0.198576	2.92186	1.46183	0.183073	-1.02684	1.81729	0.298318	3.26991	-0.110235	-1.23691	6.18361	5.42939	-2.10152	-0.38722	-0.937487
1367661_at	-0.874984	-0.606793	-0.440678	0.607167	0.0988596	1.24512	1.19329	-0.710335	-0.745164	-0.00573696	0.234539	0.3652	0.675321	0.91677	-0.0232106	0.878181	-1.04675	-0.121019	-0.675125	0.0362495	-0.042902	-0.492235	0.641369	-0.617477	0.0610015	0.262741	0.19615	1.62226	0.348071	0.328882	-0.262709	-0.634058	4.50132	-1.2361	0.445034	-0.561514	0.708834	0.463751	-0.271246	-0.110741	-1.36436	-0.461925	-1.02346	1.03442	-0.451772	0.313029	-0.252961	-0.151526	-0.0283759
1367667_at	-1.25433	-2.64407	-0.555252	-1.98939	-1.56598	1.40658	-2.52725	-0.755349	2.44529	0.0171764	0.140099	0.296057	2.18577	0.727968	-2.86733	-0.337201	1.2846	-0.325354	0.149253	-1.06826	-0.54361	0.731108	-0.0439793	-1.78178	0.560631	-0.0546034	-0.273345	-1.04511	-0.305499	0.612741	-0.656214	-1.01734	0.588188	-1.25748	0.636627	0.868921	0.113824	0.599095	-0.351163	-2.35615	0.927136	1.64004	-0.0917946	-0.614209	0.380281	3.63406	-0.521073	0.454127	-0.533005
1367668_a_at	-0.150627	-1.41824	-0.885255	-6.90984	-1.37017	-0.27652	0.788865	-0.338089	-1.67113	-1.49305	-2.07387	0.413713	-1.67813	0.324006	-1.91714	0.136765	-2.67558	0.251459	-0.0988132	-0.423684	0.98268	0.48896	0.591128	-0.233679	-0.971593	-1.29656	-0.152163	1.14648	1.01865	-0.631818	0.31685	-0.60837	0.155922	-0.378996	-1.03075	0.160764	-0.733211	-0.234978	-1.19932	-0.826191	-1.87907	-1.55755	-1.79999	0.391655	0.682053	6.87129	0.478628	0.270831	1.65231
1367669_a_at	0.838668	1.42183	1.27018	2.90516	0.24717	1.35473	-0.198754	0.180881	0.460748	1.24024	1.62224	-0.144863	0.324197	1.07313	0.333487	-0.00630781	0.642846	0.403748	0.318891	0.594632	-0.899959	0.833995	-0.602323	0.65857	0.8893	-0.609881	-0.435512	0.202522	0.324106	1.29101	0.117286	1.7664	1.19632	1.78973	0.495842	0.0752508	0.648174	1.40907	-0.502195	0.654572	0.515641	0.541312	3.32151	0.313986	-0.158824	1.44203	0.137356	0.696946	0.30776
1367671_at	-0.979212	0.400588	-0.149933	0.54333	0.842332	-0.621	-0.235952	-1.12309	0.893936	-1.64018	-0.129277	-1.54621	-1.28673	-0.413375	1.31013	-0.972052	-0.0122662	-0.413422	-0.0654065	0.396519	0.774887	-0.856571	0.580165	-0.0693864	-1.606	1.21962	0.0365328	1.01585	0.597455	0.889424	-0.042597	0.513406	-0.00236861	0.145035	-0.18926	0.235576	0.304876	-0.937643	-0.734773	-0.282252	0.471946	-0.587431	0.60357	-0.136134	-1.07776	-0.675591	-0.620567	-0.14352	-0.804266
1367673_at	0.557709	1.07211	0.185046	0.13413	0.850146	1.98038	0.228323	-0.194242	2.45125	-0.627738	-0.76544	-0.214592	-0.941399	-0.673753	0.389908	-0.119846	1.09665	-0.103798	-0.131049	0.882279	0.0457599	4.4805	-0.577423	0.14314	-0.580472	0.294293	0.233429	-0.976227	0.535775	-0.819902	0.100817	0.497944	0.465973	2.49679	0.0507692	-0.0665562	0.351868	-0.850539	0.519341	0.173881	0.801692	0.330434	-0.22585	-0.230005	0.559475	-1.36364	0.222174	0.0633798	0.10945
1367676_at	-1.32162	1.49899	-2.31277	-2.08849	-0.0888585	-2.74594	0.589772	-1.47413	-1.1887	-3.34401	-1.6147	-2.70636	-3.15927	-2.59841	2.54047	-0.268668	-2.47322	-0.760164	-1.16729	-0.0601995	0.868641	-0.278618	-0.700472	-0.730431	-3.40051	3.03779	-0.924431	1.62689	0.305256	-2.26921	-0.525801	-1.82365	-0.00169275	-0.425907	-1.80656	-0.921989	-0.167175	-1.48293	-2.84539	-0.865703	-1.0895	1.65928	-1.538	0.567501	-2.75881	-2.17947	-1.67148	-0.0736771	0.936422
1367679_at	0.657258	-1.08277	-0.503108	-9.23487	-0.719984	1.26734	-0.332199	-0.201366	-2.69123	0.203512	-0.368377	0.934352	-0.890478	1.76869	0.480699	0.529941	-1.44313	-0.409271	0.54422	-1.54849	-0.530306	-0.320618	0.712065	-0.328165	-1.02561	-0.0598842	0.460163	2.01253	0.756796	-1.52928	0.206375	-0.882876	1.60076	-0.846688	-0.444707	-0.24537	0.457224	0.0706692	-2.42905	0.408584	0.526602	0.381707	-1.36034	0.77244	-1.40692	1.03513	-1.36113	-0.71593	2.5883
1367683_at	0.282786	0.109894	-0.00418027	-0.0416731	-0.372058	-1.58505	-0.262496	-1.01078	-0.0251775	-1.16958	-1.74343	-1.15807	-2.17844	-1.48321	0.679612	-0.376662	-0.112418	-0.489243	-0.523609	-0.184684	-0.149643	-0.53457	-0.156092	-0.44191	-1.92888	1.48444	0.118244	0.171284	-0.0162189	-1.90417	-0.0613531	-0.0698937	-0.195126	0.545666	-1.57537	-0.50275	-0.0913253	-0.784976	-0.799376	-0.853522	0.58674	-0.101862	0.461469	0.182366	-2.55173	-0.998732	-1.52872	-0.387	-0.0754952
1367687_a_at	0.625375	-1.18874	-0.0774068	-1.15255	-0.107194	0.0769949	0.0655211	-0.267358	-1.408	-0.299232	-1.03915	0.345387	-0.432137	0.334838	0.187076	0.451486	-0.386016	0.0302302	-0.304021	-1.08003	-0.0877907	-0.184777	0.00481482	-0.119405	-0.891336	-0.118572	-0.0405878	-0.164214	0.416992	-0.622886	0.0341533	0.119801	-0.216091	0.109291	-0.619771	0.324613	0.0379165	-0.11579	-1.13331	0.414081	-0.250342	0.309326	-0.499574	0.290543	-1.05204	-0.0990703	-0.25275	-0.485276	-0.0102422
1367688_at	0.490417	0.756595	1.13929	1.67926	0.685163	1.17378	1.15722	0.0115424	0.804126	0.643727	1.93001	0.289944	0.625516	0.71309	1.23605	0.024555	0.5917	0.725134	-0.0731119	0.679549	0.614339	1.057	0.50905	0.169244	0.948014	0.548999	0.298188	-1.11012	0.795295	0.184181	-0.0144111	0.250127	1.33388	0.682506	-0.208327	1.29469	0.384727	0.528147	-0.172759	1.02386	1.05067	0.599795	0.630904	0.554123	0.0527405	1.62089	0.787023	-0.365297	0.567157
1367689_a_at	2.17273	2.97549	-0.9786	-0.513448	0.513325	1.40283	-1.24788	-0.425809	-0.0324355	-1.47091	-1.59463	0.0517877	4.25248	1.93336	0.611685	1.86247	0.659491	-0.419329	3.32146	1.42426	-0.468288	-0.153117	-0.105974	-0.193605	4.61059	0.235055	0.22163	0.797047	0.960323	0.332539	0.807614	1.01938	-0.96853	-0.350928	-0.00386945	1.51521	0.567716	1.04535	-1.84145	-0.532381	1.4245	0.832099	-0.204645	-0.845374	3.57586	6.57957	0.0684616	0.0339411	0.618582
1367691_at	-1.11192	2.73524	-1.07815	0.936538	1.49766	1.53207	-0.0576784	0.547474	4.29471	-0.590016	1.35082	-0.792155	0.839418	0.808685	1.79211	0.24737	0.681437	0.922187	2.20988	2.06125	0.347488	2.62188	0.700608	-1.32472	0.932551	1.04174	0.112328	-0.536209	0.381041	0.03128	-0.357584	-0.929739	0.907446	-0.342878	0.727923	1.6083	0.684384	0.646626	-1.22376	0.471939	2.83181	2.05933	-1.71484	0.0140658	0.820931	2.33117	-0.334636	0.76372	1.17257
1367693_at	-0.575133	1.74565	-0.825019	0.290618	0.506249	1.77862	0.501983	0.0442563	1.38417	-0.587446	1.1395	-0.417977	-0.600543	0.342955	1.95958	-0.261967	-0.108754	0.172997	0.748831	1.41756	0.573573	0.444517	0.198874	0.0062127	-0.898688	0.888309	-0.225947	0.236959	0.137263	0.602946	-0.0899	-0.365269	1.36104	-0.907749	0.468971	0.328342	0.127486	-0.293057	0.193288	-0.240765	-0.272119	-0.21386	-0.0552582	0.49919	0.532122	0.864491	-0.702338	0.0878222	-0.0259944
1367694_at	1.2047	1.94524	-0.62978	2.04088	0.224744	0.061182	-0.153915	-0.338066	0.517027	-0.396679	-0.187539	-0.572921	0.427543	-0.0164225	0.469115	-0.426793	0.485439	0.335897	1.71806	0.48946	-0.142713	1.0403	-0.208775	-0.0127975	1.74706	0.0458443	0.09198	0.598637	-0.0548475	-0.104921	-0.00223198	0.76112	0.672323	-0.229035	-0.701404	1.45074	0.396569	0.22677	-0.224653	1.00698	-0.158022	1.9078	-0.142616	-0.394435	2.89475	2.31297	0.413945	0.13189	-0.0337248
1367696_at	-0.182019	-0.527221	-0.0467395	-0.774454	-0.58703	0.0568435	-0.260366	-0.58462	-0.929366	-0.883216	-0.573787	-0.0278312	-0.218557	0.571752	-0.255708	-0.0104664	-0.945268	-0.448971	-0.221554	-0.931626	-0.559575	-0.568595	0.288695	0.0710902	0.449666	-0.0780562	-0.0837335	0.729982	0.395878	-0.109583	-0.0848087	0.0177353	0.475991	-0.140785	0.235483	-0.417898	0.0869355	0.0765487	-0.937259	0.136781	-0.276305	-0.548946	-0.582557	-0.404553	-1.63526	0.624844	-0.337843	-0.291764	-0.112231
1367697_at	0.372267	0.576577	-0.450817	1.05606	1.1205	0.330363	0.943394	0.631349	0.249828	0.354656	0.700581	0.372157	0.147473	0.205094	0.382242	0.507858	0.330444	0.373175	0.610028	0.909478	0.102967	1.24835	0.113065	-0.291452	0.112433	-0.124993	0.0898257	-0.474365	0.572567	0.0564957	-0.362202	0.216471	0.346354	0.325218	0.499506	0.460579	0.325677	1.11235	0.412995	1.07862	1.62574	0.238535	0.434204	0.459777	-0.150412	0.763213	0.359285	-0.325902	1.07333
1367698_a_at	0.15717	0.230448	-1.36656	-1.00084	0.134936	-0.058795	0.0192431	0.202881	0.263381	-0.156205	-0.959083	0.307712	-0.294885	1.11934	0.501547	0.597229	-0.202753	0.532698	-0.214597	0.398676	0.578122	0.398918	0.319387	-0.378956	-0.617718	0.263345	0.247597	-0.544491	-0.0385323	-0.675188	-0.0044518	-0.854811	-0.292408	-0.330051	-0.704778	0.779507	0.49495	-0.472517	-0.472427	0.288908	1.03999	0.429317	-2.13861	0.44932	-0.32302	0.488483	-0.101714	-0.614363	0.270447
1367701_at	-0.266112	-0.111074	-0.563612	-1.3734	0.41781	0.119616	1.69736	-0.278566	-1.36361	0.220125	0.746012	0.00719297	0.264707	0.0247301	0.216139	0.782453	0.0849885	0.517595	0.204063	-0.759605	0.0533564	1.38122	0.138058	0.177058	1.34027	0.354495	-0.0131194	0.854752	0.700899	0.0518567	-0.101498	-0.033069	0.908552	0.0216965	-0.57442	0.91895	0.320993	0.530082	-1.56693	1.19119	-0.0125751	0.965528	-0.326118	0.419444	-0.363442	0.580353	0.653303	0.185782	0.91001
1367705_at	1.24324	-0.10019	-1.54347	2.11757	-0.272267	0.84155	-1.84136	-0.278807	-0.418739	-1.17566	-1.78643	-0.366172	-0.769371	-0.368406	-0.575762	-0.595889	-1.0038	0.0174996	0.160348	-0.158465	-0.395165	1.19223	-0.433242	0.46327	-0.834412	-0.229262	-0.0138994	-0.560324	-0.0993089	-0.673865	-0.105712	0.851721	-0.390067	2.53178	0.0291093	-1.56747	0.00624512	-0.356701	-0.464929	-0.421803	-0.601059	0.237258	1.31279	-0.969848	-0.865899	-0.969648	-0.823525	-0.0397605	-0.930565
1367707_at	-2.424	-4.31068	-3.09641	0.979576	1.00739	-1.83335	-2.51019	0.762513	-1.81164	2.38196	2.01954	1.19033	0.518228	4.63207	-3.33687	-1.54341	-0.778546	0.0738051	-3.60577	-1.10651	1.34289	-3.49534	0.361472	-4.66505	-0.77916	-0.0957175	1.05102	-0.439186	-0.223037	2.73295	-1.03827	-2.76134	-3.59405	-2.10418	0.333705	2.88361	-1.43526	-2.65361	1.37046	-3.28438	1.63758	2.28515	-2.19732	-1.4955	2.37266	4.21923	1.75849	-1.76951	-2.00943
1367708_a_at	-2.38024	-3.40156	-2.66548	0.239069	0.394803	-0.558855	-2.53955	0.466891	-0.29944	1.43791	1.37498	0.943267	1.19539	3.42331	-3.20254	-1.11502	-0.925487	-0.265924	-3.06018	-0.723237	1.03986	-3.30568	0.237647	-3.77508	-0.875884	-0.275249	0.562727	0.83061	-0.290033	2.51399	-0.781384	-2.37852	-2.71077	-1.90627	0.719755	2.03215	-1.19718	-1.79843	1.33762	-3.18797	0.875772	1.56762	-1.70409	-1.33193	2.1761	3.47341	1.34275	-0.989838	-2.11104
1367709_at	-0.479057	0.315418	0.604608	1.12973	-0.728441	2.19296	-0.966124	-0.66794	0.124142	-0.909345	0.107792	-0.565071	0.408896	1.50225	0.874729	-0.854919	-0.534022	0.411214	-0.119876	-0.721058	0.850719	0.0132282	0.598889	-0.0115909	1.7554	-0.36995	-0.131665	1.39988	0.638442	0.212781	0.0102458	-0.0532193	1.03584	0.422797	0.966885	-1.41695	-0.551324	0.600902	-1.98844	-0.0244046	-0.291245	-1.56819	-0.252484	-0.156749	-0.561868	0.892311	1.253	0.0212227	-0.081991
1367710_at	-1.05806	0.0817809	-0.300612	-1.23165	0.132743	0.546384	0.227971	-0.31971	1.08194	-0.641297	-0.00512443	-0.553041	0.309147	0.568863	0.0322354	0.149158	-0.357537	-0.228682	0.686051	-0.0442969	0.0380589	0.420074	-0.184624	0.0681212	-0.749901	0.0329341	-0.4264	0.350164	0.709276	0.365495	-0.192612	-0.223201	0.965568	-0.383441	0.107246	-0.040487	0.213015	0.312955	-0.18855	-0.579919	0.0601131	-0.337883	-0.355569	-0.00297693	-0.305205	0.825155	-0.278984	0.444214	0.587521
1367712_at	-0.67469	-0.154664	0.551631	0.843216	-0.0872269	3.10335	0.460457	-0.753624	-0.382731	-0.110023	0.0244597	0.117373	-0.460622	0.225252	0.422367	-0.317784	-0.704801	-0.47436	-0.581503	0.0875753	-0.43168	0.522754	0.559596	-0.0691282	1.74777	0.0734584	-0.192986	0.914817	0.161363	0.67977	0.123854	0.285546	2.60462	0.205531	-0.218234	-0.483563	-0.420583	0.158338	0.282884	0.279066	-0.999764	-0.07909	1.07786	0.655841	-0.946007	1.59259	-0.0773224	0.504391	0.577965
1367713_at	-0.155676	1.37305	1.0061	0.54197	0.526606	0.567726	0.161227	-0.260469	1.75482	-0.898476	0.883967	-0.966041	-0.733459	-0.0592293	1.4768	-0.193251	0.372525	-0.780079	0.684055	0.782968	-0.596413	0.0390788	-0.27411	0.741053	-0.500074	-0.637849	-0.65709	0.521288	0.926421	0.796154	-0.457092	0.969001	1.51486	0.101225	-0.123455	0.851168	0.412805	0.354209	-0.318282	0.537013	0.497161	-0.114906	2.05807	-0.281417	-0.408776	0.181854	-0.0199586	0.18744	-0.485004
1367714_at	0.0400046	0.49888	0.392424	0.690756	0.205186	0.701673	0.509604	-0.0741871	0.9072	-0.627705	0.572866	-0.371887	0.11439	-0.070215	0.887542	0.0666885	0.704104	0.0146223	-0.408012	0.398911	0.134842	1.09536	-0.292263	-0.44246	-0.321226	0.677596	-0.225923	-0.841244	0.0429125	-0.331954	-0.468274	0.0953762	1.77897	0.358655	-0.328697	0.267834	0.27341	0.0120971	0.0397198	0.60837	0.780596	0.124305	0.630217	-0.142131	0.485334	1.03981	-0.140145	0.0954061	0.529339
1367715_at	0.678843	0.0207471	1.14184	0.101088	1.60731	0.482143	0.711804	-0.086013	1.33818	0.29119	1.90263	0.354258	1.35992	0.562817	0.549887	0.610014	1.48471	0.325104	0.44011	0.128027	-0.100313	0.618007	0.606649	-0.0445561	2.0103	0.234132	0.230864	-0.577611	1.27206	0.592551	0.114041	0.0962967	0.578699	0.208143	0.321263	0.173993	0.752014	1.54567	-0.593193	1.54458	1.95986	0.813394	-0.335209	0.418971	-0.203251	2.26075	0.403028	-0.169053	0.705227
1367718_at	0.500706	0.884983	-0.16242	-0.311217	-0.527947	0.496726	0.00825924	-0.2689	-0.529646	-0.239192	-0.545693	-0.0192106	-0.942189	0.250913	0.638576	0.161175	-0.0251487	0.270381	0.654035	0.85428	0.689321	-0.770439	0.296835	0.0763433	-0.949747	0.254103	0.548086	-0.745401	-0.417079	-0.3168	-0.0702823	-0.93316	-0.314542	-0.141936	-0.248023	0.564533	0.531856	-0.313325	0.327215	0.154502	0.183818	0.0472042	-0.755805	0.362191	0.867667	0.0774749	-0.675044	-0.45499	-0.346476
1367720_at	-0.309311	-1.76458	0.128922	-2.60033	-0.340092	-1.04317	-0.391243	-0.289145	-0.806515	-0.296171	-1.46113	-0.705438	0.0486836	0.196476	-0.707408	-0.332072	-0.719105	0.292347	0.506781	-0.962579	0.15331	0.0497002	-0.250776	0.134721	-0.239461	-0.250194	0.06171	0.072835	0.151393	0.489508	-0.236321	-0.0894989	0.137808	-0.854661	-0.665554	-0.48659	0.282512	-0.0387445	-0.869447	-0.597261	-0.375519	-0.405134	-1.53693	-0.490724	-0.780873	-0.183838	0.411772	0.0852801	-0.426738
1367721_at	0.895078	1.31362	1.24145	0.521341	0.657	0.945942	-0.167067	1.33032	-0.889514	2.39372	0.51332	1.87757	-0.415022	3.22279	1.12295	-0.883865	0.569966	0.748687	1.31139	1.35386	-1.10932	0.596882	0.620492	0.757404	0.387529	0.128829	0.508301	1.35863	1.11962	2.74745	0.997989	2.1576	0.511303	1.79346	2.57085	-0.51368	-0.574016	-0.335497	-1.19504	0.947542	-0.242452	0.462706	3.10622	1.92665	-0.293434	-0.104956	-1.38904	0.29494	0.23291
1367722_at	0.098054	0.196589	0.224662	-0.97068	-0.477205	1.65416	0.261461	-0.688036	-0.791573	-0.1252	0.192819	-0.222893	0.188366	0.208464	-0.318098	0.396433	-0.768075	0.15582	0.32457	-0.460398	0.0352169	-0.0352922	-0.109297	-0.120138	-0.246394	-0.211363	-0.209987	0.727294	0.646664	-0.63771	-0.130859	0.204132	1.35299	-0.530888	-0.0550152	-0.594817	-0.0159417	0.717011	-1.24731	0.556904	-0.396036	-0.261835	-0.241285	-0.154687	-0.352058	1.25249	-0.239811	0.090947	0.28539
1367723_a_at	0.367101	0.472162	-0.235394	-0.445504	0.398934	0.132688	0.544459	0.182679	0.00099493	-0.3321	0.168089	0.03557	-0.107776	0.826284	0.524334	0.625212	-0.301758	-0.017261	0.36275	0.157	0.0523521	0.104685	0.0682948	0.103995	0.765458	-0.572905	-0.320906	0.557027	0.336206	0.120021	-0.0543805	0.578295	-0.0208373	-0.367007	0.214829	0.622199	0.253393	0.535602	0.171061	0.306318	0.560843	-0.511609	0.673229	0.443424	-0.306867	0.24225	-0.294322	0.42499	0.711379
1367724_a_at	0.184234	1.06718	0.940026	2.31042	0.259268	1.43892	0.0918498	-0.419353	0.89278	-0.0852962	1.3427	-0.413876	-0.254302	-0.359871	0.251419	-0.292067	0.232323	-0.269025	0.617402	0.494922	-0.452321	-0.0391692	-0.278542	0.264023	-0.130563	-0.55208	-0.265106	0.279549	0.234738	-0.374169	-0.408034	1.45407	0.207198	0.615629	0.253706	-0.0784569	0.247831	0.342619	0.167879	0.265056	0.198978	-0.208538	1.70953	-0.120973	0.038211	0.0431748	-0.194498	0.170331	-0.266873
1367725_at	1.00452	3.23303	0.0810544	3.97929	0.318548	1.6046	0.631434	2.16883	-0.732647	1.50422	2.46423	1.29729	0.569688	1.86357	2.61062	0.240518	0.0173646	1.51469	2.15807	0.0112532	0.61776	-0.658106	0.0362742	1.63494	1.30844	1.48171	0.273869	2.20633	0.181767	2.10192	1.28835	0.442925	0.452932	2.02326	1.0471	-0.400166	0.185584	1.5606	-2.78219	1.15635	1.24641	2.83381	2.5649	2.12862	2.31849	1.78159	-0.696487	-0.433629	0.0146843
1367728_at	-1.57896	0.277651	-0.590316	-0.939047	-1.08009	0.412634	-0.728509	-1.16492	0.56382	-1.76468	-1.96579	-2.02697	-0.693501	-1.10487	-0.464866	-1.50997	-0.422174	-2.04498	-0.0137375	-0.509498	-0.970407	-1.07694	-1.77693	-0.345398	-1.72958	-2.1493	-2.35325	-0.666061	-0.848125	0.673055	-1.34621	-0.518815	-0.217761	-0.757737	-0.334776	-1.42625	-0.782143	-1.17555	-0.70434	-1.88019	-0.650543	-1.99723	-0.06521	-1.98814	-1.95897	-0.874972	-2.19586	0.661795	-1.50059
1367729_at	0.23834	-4.7221	0.577285	0.73295	-3.75827	-2.7091	-1.50957	-1.27407	-6.65773	1.90736	-2.02059	0.800548	-2.41248	-1.09531	-3.8529	1.36531	-2.1687	0.499886	-2.01706	-4.37697	-1.01303	-3.03301	-2.19995	-0.317757	-3.87068	-1.72223	-0.367212	-3.42682	0.0118795	-2.00142	-1.62677	-1.03307	-7.27516	-0.276827	-1.05843	-1.98738	-1.30689	-0.87724	-1.73969	-1.7429	-2.71672	-1.7636	-1.12163	-0.303511	-2.97356	-0.908499	-0.54144	0.305618	0.0158956
1367731_at	0.192548	0.0534069	-0.254695	0.783754	0.387911	0.580758	0.806409	0.170394	0.212312	-0.175335	0.313531	0.0540467	-0.333163	0.0446702	0.40801	-0.248845	-0.421557	0.0151198	-0.097415	0.519445	0.65618	0.200151	0.153464	0.00723942	-0.526376	-0.0687116	0.0760968	-0.0682378	0.490918	-0.0855118	-0.164104	-0.137211	0.745625	-0.183689	-0.090619	-0.304775	-0.0295813	-0.202972	0.117028	0.338338	0.0160741	-0.185669	0.0249501	0.458629	-0.331508	0.431052	-0.127577	-0.257869	-0.222356
1367732_at	-0.128474	0.912595	-0.436144	0.774893	-0.287256	1.3126	0.0734466	0.21521	0.46815	-0.294132	0.955029	-0.335282	-0.687336	0.182199	0.607237	-0.501135	-0.240834	-0.221815	0.371804	0.500151	0.104907	0.391892	0.0901819	0.0645733	-0.14275	-0.421259	-0.488969	0.069089	0.406506	0.431444	-0.357958	-0.3297	1.99904	-0.556657	0.00570696	-0.956984	-0.101716	-0.260756	-0.222165	-0.547369	0.11999	-0.549262	0.340889	0.122894	-0.119756	0.730952	-0.710973	0.116732	-0.246405
1367733_at	1.11849	3.92139	-1.30397	7.50608	4.78322	0.342517	0.740866	0.146263	2.51152	-0.930346	2.55625	0.0640959	-1.00195	-0.481625	3.54217	0.754563	0.840352	-1.18039	2.04722	3.39962	-0.0630214	2.14365	-1.04291	1.07741	-2.23351	1.26221	0.851781	0.907412	0.70519	0.489056	0.151825	0.253817	3.82679	-1.46396	-0.131166	-1.07399	1.29245	-0.223801	0.809736	-0.259231	1.5134	0.0391377	0.21267	1.99456	-1.47478	3.26458	0.646887	0.547759	1.37732
1367734_at	-0.320819	-0.155408	-0.260912	-3.0815	-0.675004	-0.241623	-0.0945718	-0.337149	-0.118443	-1.1563	-0.761721	-0.319056	-0.387912	1.32788	-0.643695	0.55625	-0.913884	0.0669683	0.640995	-1.14093	-0.397943	-0.233129	0.363978	-0.182822	-0.142789	-0.353164	-0.321317	0.450956	1.08228	-0.441315	0.0288755	-0.0649321	-0.025652	0.0326424	-0.19513	-0.206059	0.456023	0.745326	-1.42707	-0.0217351	-0.269354	-0.485507	-1.42687	-0.128017	-1.59033	-0.741219	-0.207606	-0.155321	0.137489
1367735_at	-0.246686	0.565532	-0.699678	1.46887	-0.0149574	0.366964	-0.0745378	-0.148458	-0.315098	-0.134714	-0.731288	-0.240534	-0.236073	-0.382403	0.492334	-0.276759	0.133542	0.0573396	0.487672	0.194427	-0.324955	0.545763	-0.506853	-0.122855	0.428765	-0.13211	-0.192699	-0.259554	-0.0414415	0.0104305	-0.5734	0.191063	0.186742	-0.114118	-0.811582	0.386858	0.632941	-0.594769	-0.973931	-0.486105	0.304123	0.433915	-0.0395087	-0.055201	1.21307	0.808575	0.176513	0.517501	0.187362
1367738_at	-0.381406	-0.55535	-0.561845	-1.30721	0.00220701	0.150166	0.662553	-0.00550963	-1.08624	-0.0947075	-0.947221	0.253984	0.198018	0.571357	0.590033	0.473827	-0.309338	0.656577	0.705753	-0.746097	0.0793577	-0.196001	0.0388638	-0.0865931	-0.306015	0.377432	-0.202734	-0.790538	-0.188445	-0.570563	-0.225684	-0.275947	-0.42145	-0.750279	0.0722418	-0.942423	0.378413	0.231466	-0.541836	0.279335	-0.112081	-0.599301	-1.74946	0.583952	-0.23933	-0.109928	-0.335485	-0.0359116	0.317616
1367741_at	0.194847	1.18539	0.768764	1.83828	2.6231	0.273749	1.24966	1.45331	-0.0755747	0.981511	1.64096	1.47745	1.11864	1.91966	-0.415303	-0.767716	-0.244359	1.04161	1.84864	1.59286	-0.78496	0.988404	0.457327	1.10506	2.43284	-0.161807	-0.081014	2.47267	1.16471	2.44854	1.36507	1.76436	0.911338	0.734279	2.15073	1.41926	-0.0050226	0.995373	-0.22319	1.07562	-0.68439	1.79925	2.7827	1.41258	2.70813	-0.566711	1.95875	-0.266468	0.464552
1367742_at	0.595234	1.97927	0.454634	0.0131682	-0.0432894	1.09205	-0.95369	-0.357922	-1.24546	-0.170766	0.0780099	0.113096	-0.274375	-0.472859	-0.54903	-0.987563	-0.580321	0.30688	0.0428882	0.530719	0.64752	-0.558179	0.0397213	0.159982	0.869666	-0.43333	0.446987	-0.650958	-0.250077	-0.163718	-0.183421	-0.158329	0.376486	-0.228243	-0.427455	1.76006	-0.373024	-0.360767	-0.393059	2.06317	-0.719009	0.922474	-0.284706	-0.214197	8.38777	2.3639	-0.558297	0.0356946	-0.0693227
1367743_at	1.06232	0.910491	0.15354	3.71334	0.0504114	0.570392	1.82688	0.795629	0.472046	1.07104	1.81601	0.657694	0.236082	1.45108	1.21467	0.424538	-0.501717	1.18805	0.0454932	1.32855	1.04208	0.608553	0.223098	0.876523	0.321698	0.808792	0.176436	-1.44665	1.07521	0.657293	0.331995	0.845254	1.53285	0.293236	-0.401647	0.818833	0.770477	0.127482	-0.643992	1.34811	0.428437	1.00362	0.856009	1.78404	0.899868	0.969956	0.536741	-0.299124	1.43176
1367745_at	0.393014	0.547906	-0.621254	-0.127743	0.80728	-0.388682	0.927512	0.358941	-0.28752	1.00843	0.263827	0.243598	0.504343	0.916293	0.985487	0.376164	-0.628222	0.486926	0.458226	0.0431691	0.472541	0.19057	0.492196	-0.00575745	0.543706	0.532671	0.265854	-0.603025	0.708163	0.163986	0.00345437	-0.111098	0.219033	0.053291	-0.812436	0.399816	0.562303	0.309642	-0.412552	0.766653	0.651552	0.0695246	-0.711306	0.501165	0.0834811	-0.434307	0.867307	-0.585588	0.9648
1367746_a_at	1.14173	1.55368	-0.546755	0.42981	0.844042	1.87414	1.41579	0.470323	0.988365	0.0820193	1.20179	0.555198	1.05871	0.449459	1.15347	0.388876	0.38461	0.552256	0.743222	1.0911	0.854829	1.48015	-0.01537	0.182573	1.51978	1.00485	0.279906	-0.197411	0.477718	-0.0601226	-0.0408685	-0.228085	0.50754	-0.376473	0.136911	0.745104	0.767108	0.766897	0.480349	1.30903	0.0909103	1.22276	-0.753152	0.441106	1.85196	1.74377	0.669488	-0.232008	0.953158
1367748_at	0.571294	0.096528	-0.16049	1.20636	0.240131	-0.141336	0.705126	0.3047	-0.90085	0.806774	0.725197	0.59976	-0.0268367	0.232162	0.33627	0.132216	-0.439549	0.851704	-0.464173	0.143522	0.985184	0.0542437	0.126293	-0.184727	0.64962	0.41469	0.53971	-1.33944	0.240612	0.13536	-0.0150031	-0.613183	-0.0565983	-0.102094	0.0796255	-0.104976	0.335107	-0.0393632	-0.00577272	0.415236	0.0384276	0.211831	-0.609368	0.392068	0.634305	-0.599193	0.34349	-0.38354	0.23405
1367749_at	2.95055	-1.75726	-0.808975	-0.62236	0.217927	-2.61225	1.77299	-0.218946	-1.38987	0.13102	-0.595904	0.467725	0.336374	0.0861493	-0.466562	-0.827517	-1.88879	-0.0782954	-2.34741	-1.89855	-2.13424	-0.775432	1.68483	-1.41683	2.37205	-0.382459	0.365526	1.9253	-0.402158	-1.43122	1.99355	1.01853	-0.871022	-0.248947	0.49426	-0.11858	-0.598743	-0.848726	-1.30815	-0.0144792	-0.183995	-0.285432	-0.36899	-0.642609	-0.216006	0.774897	1.18826	-0.316395	-0.175329
1367750_at	-0.0141904	-1.85542	-0.808664	-0.322482	0.449342	-0.478003	0.353233	0.0346839	-1.32158	0.393956	-0.831554	0.740099	-1.1174	-0.0757074	-0.526706	0.207904	-0.539671	0.145059	-1.66382	-1.17567	0.296634	0.448444	-0.0700412	-0.591734	-0.13075	0.472892	0.355059	-0.437512	0.0336268	-0.546669	-0.058364	0.12294	0.408995	0.181259	-0.688128	-0.69161	0.152435	-0.775706	-0.539662	-0.00373401	-0.0535758	0.565162	-0.181875	0.364003	-0.962834	-0.502093	0.228549	-0.23789	-0.0726876
1367752_at	-0.339313	-0.6323	-0.828272	-0.945374	-0.282469	-0.541684	-0.540764	0.279763	-0.29007	-0.734512	-1.03736	0.599742	-0.328486	0.381164	-0.929013	0.231285	-0.37555	0.254172	0.0216975	0.698566	0.438177	-0.327651	-0.231173	-0.31502	0.0352558	0.198133	0.23773	-0.767702	-0.507761	-0.235703	-0.185074	-1.33973	-1.14193	-0.0622007	0.204143	-0.912892	-0.142696	-0.549896	0.386672	-0.936444	-0.0461008	-0.29502	-1.74396	0.0414349	-0.140601	-0.304424	0.105707	-0.158947	-0.446975
1367753_at	0.92246	2.6333	0.39885	0.821114	1.32016	0.248677	2.03269	0.333049	0.03251	1.10555	1.94927	0.891706	0.896605	0.753435	1.8999	0.522146	0.123558	0.487375	0.871333	0.788828	1.28641	1.18182	0.109137	-0.079124	0.744516	0.511325	0.637609	-1.05283	0.849368	0.217939	0.0724994	-0.0619752	1.28559	0.207442	-1.00684	0.572733	0.921476	0.520332	-0.376217	0.932553	1.57509	1.13005	0.919291	1.31281	0.433306	0.447269	1.26975	-0.150888	1.00117
1367755_at	0.359205	0.807474	-0.710599	0.936574	-0.00761058	-0.996314	0.882107	0.0910688	-2.12224	0.888838	-0.148041	0.653299	-0.554266	0.0209325	0.578824	0.52339	-0.63421	-0.0474683	0.204206	0.127324	-0.313429	-0.188374	-0.216817	-0.152651	-0.0388105	-0.323885	-0.137136	-0.109318	-0.124743	-0.744554	0.156407	0.78483	-0.85999	0.484626	0.110728	-0.455752	-0.237251	0.229733	0.0423477	0.399708	-0.96217	-0.243767	1.07291	0.537332	-0.17911	-1.35973	-0.141362	-0.20514	0.452223
1367756_at	-0.24641	1.55141	-0.288558	0.106597	0.642754	-0.728705	-0.36763	-0.0313741	-0.157509	-0.093979	-0.906083	-0.173269	-0.563551	0.725494	1.28021	-0.319073	-0.458497	0.162835	0.123783	0.836145	0.635113	0.952666	-0.290342	-0.363617	0.0976504	0.804937	0.292887	0.289711	-0.356353	0.293931	-0.080146	-0.401893	1.0412	-0.0844734	-0.398061	-0.0169754	0.587647	-0.43818	-0.187188	-0.669286	0.570168	0.156269	0.627056	-0.0878422	-0.121521	-0.41155	0.425603	-0.141602	-0.431861
1367758_at	-0.969418	-2.07198	-1.5769	-0.333217	-1.05487	-1.68739	-0.0265956	-0.639024	-2.60936	-0.0548851	-2.25898	-1.28834	-1.62589	-1.39423	-0.962847	-1.24481	-2.72466	-0.0544471	-1.20436	-1.99534	-0.529142	-1.25351	-1.27198	0.0403427	-1.79249	-1.03783	-0.475459	-0.273916	-1.10851	0.369507	-1.16286	-0.577528	1.6367	-0.868876	-1.38458	-0.910075	-0.261401	-1.26325	-1.68257	-0.983991	-1.52885	-0.10144	-0.344638	0.525602	-2.01235	0.353571	0.0870219	-0.490363	-0.706224
1367759_at	-0.579941	0.161807	-0.0631443	-1.6131	-1.31614	-0.896787	-0.028746	0.259584	-2.70144	0.231772	-1.29973	0.489182	0.00127056	1.23824	-0.180388	0.880185	-0.904841	0.369514	-0.247754	-1.28022	0.0649566	-0.899278	0.18035	-0.596944	0.31421	0.678631	0.337319	0.0119367	-0.426923	1.30516	-0.195413	-0.676473	-1.60136	-0.588732	0.988703	0.228324	0.0815724	0.326435	-1.94581	-0.18206	-0.356283	0.538786	-0.680352	1.11054	-1.25538	1.26525	0.675567	0.205016	0.509819
1367761_at	0.247955	0.275387	-0.859011	-0.955432	0.665445	0.658433	-0.217781	-0.468607	0.175569	-1.22783	0.337355	0.342357	-0.780874	0.329819	-1.05883	0.0690894	-0.351821	0.136504	0.405223	0.171245	-0.0125733	-0.377697	-0.114006	-0.304696	-0.105363	0.110563	-0.0254818	0.94222	-0.235813	-0.0898804	-0.0436005	0.18573	-0.309688	-0.201628	1.37157	0.0275089	-0.14759	-0.24994	-0.695021	0.106488	-0.550255	-0.00461654	0.432335	-0.155521	0.445711	0.229158	-0.238113	-0.262473	-0.810062
1367763_at	0.61733	0.0997909	-0.624723	-1.25498	0.627849	-1.68868	0.0707352	-0.0476123	-1.25264	-0.646416	-1.1701	-0.195785	-1.23503	-0.905245	-0.776447	0.0129047	-0.241121	0.456607	0.120709	-0.459873	0.0503181	0.79902	-0.339183	0.226274	1.89371	0.339698	0.0485341	0.5465	0.201255	-0.0484964	0.0488514	0.0955012	-0.640122	0.139277	-0.456968	0.694853	-0.0635634	-0.525057	-1.19619	-0.252002	-0.593041	0.966932	0.194104	-0.0872278	2.67219	0.122328	0.581047	0.0629318	0.208175
1367764_at	0.250013	2.25081	-0.34022	3.27446	1.09549	2.52449	1.09873	0.157979	0.785113	0.476015	2.41017	-0.0531536	0.136559	1.72895	1.51202	-0.391399	0.217027	-0.192324	0.362821	1.3947	0.177015	0.889673	0.225669	1.48868	-0.603994	-0.148499	0.00333873	4.84821	0.461787	2.59014	0.151101	0.638138	4.27982	0.161782	0.780478	0.989036	0.581625	0.309856	0.051562	0.431622	0.42468	1.01084	2.02072	1.10792	0.911163	2.52464	-0.358135	0.562405	0.181178
1367765_at	0.570119	-0.647886	-0.265253	-1.19232	0.359333	0.241798	-0.0913192	-0.300698	-1.28236	0.569171	-0.965143	0.361015	-0.621387	-0.32955	1.2897	1.13939	1.19873	0.439736	-0.176114	-1.3582	-0.146428	0.234886	-0.0421867	0.427682	-0.242043	-0.0558577	-0.0335394	0.269451	0.291075	-1.07423	0.226956	0.774095	0.56089	0.296933	0.321875	-0.545839	-0.179813	0.372713	-1.22361	-0.219872	1.33652	-0.367581	0.54524	0.424559	-0.851576	0.651097	0.0598759	-0.266937	0.185893
1367766_at	-0.604013	1.26524	-0.153314	0.075552	0.0624327	0.0585746	0.568132	-0.115688	0.962793	-0.220175	0.511201	-0.345315	1.06366	-0.103874	0.370162	-0.463138	-0.523384	-0.133835	-0.408559	0.874784	0.133761	0.549947	-0.077615	-0.102338	0.904173	-0.0525979	0.00246226	0.416803	-0.0527547	0.687476	-0.083261	-0.0553932	1.44826	0.14201	-0.394113	-0.277409	-0.0454046	-0.0571311	0.0505374	-0.488042	-0.543241	-0.146069	0.715786	-0.127444	-0.326244	0.658875	0.504831	0.231196	0.0720483
1367767_at	0.799878	1.02854	-0.303704	0.481104	0.271776	0.478082	0.810794	-0.262375	-0.35735	-0.286517	-0.249677	0.0352961	-0.0137983	-0.106446	0.0528241	0.27726	-0.000519029	0.359939	1.24505	0.79079	-0.634419	0.677968	-0.408147	0.231948	0.958027	-0.0309723	-0.133703	0.35582	-0.163736	-0.252338	-0.011855	0.185063	0.968945	0.186953	-0.0179692	0.7385	0.36577	0.369181	0.182081	0.832153	-0.178017	1.18189	-0.0428043	0.569239	1.63253	1.0468	0.420355	-0.0351824	0.482891
1367770_at	0.695874	0.536916	0.480163	1.78793	0.477717	1.53349	0.20467	-0.295442	1.22016	-0.0555337	1.12086	-0.392609	-0.160876	0.212668	0.358559	-0.482595	0.956278	0.0572297	0.615958	1.30149	-0.00840093	0.136953	0.0506428	0.548636	-0.177196	-0.288881	-0.236529	-0.886008	0.516662	0.655834	0.0865	0.698107	0.279055	0.132124	0.303729	-0.0234386	0.201624	0.137028	1.41359	0.617106	0.669445	-0.54692	1.30507	0.448075	0.316589	0.290643	-0.445699	-0.109406	0.142986
1367771_at	-0.161364	-1.69067	-0.442748	0.290422	-0.648275	-0.0506197	-2.57904	1.72857	-1.04525	1.25119	-1.81515	2.03735	-0.846922	2.20191	-2.03062	-2.17916	-1.22886	1.50297	0.00169275	-2.70028	-1.03008	-1.20564	0.745572	0.585522	-0.982451	-0.578941	1.06655	0.0488219	-0.339087	2.40603	2.56945	1.5406	-0.641393	1.96896	2.43032	-1.9011	-1.66582	-1.94666	-1.32148	-0.351253	-1.54941	1.939	3.33398	1.05098	-0.828349	-0.0361573	-2.01089	-1.02267	-2.89701
1367772_at	-0.351704	0.863931	-0.363808	0.707083	0.286027	0.26847	0.663713	-0.31459	0.636795	-0.895199	0.230316	-0.79491	-0.475624	-0.325963	0.465395	0.121324	-0.642993	-0.424837	0.427573	0.055418	-0.049584	0.266892	-0.333088	-0.0664197	-0.803663	0.0322463	-0.482862	-0.330265	0.240864	0.0425264	-0.7712	0.0219145	0.856915	0.168514	-0.211581	0.0652587	0.1153	0.31885	-0.0548648	0.156563	0.12808	-0.287487	0.401259	-0.129513	-0.459643	-0.444438	-0.326407	0.0219305	-0.492326
1367773_at	-0.0675885	-0.375815	-0.692575	0.583294	0.568061	1.20257	0.0308886	0.369993	0.903546	0.982982	0.958656	0.906936	0.551166	0.971736	-0.0482399	0.292597	0.475993	0.821498	0.302752	-0.003565	0.237391	1.23081	0.21708	-0.580891	0.780932	0.784025	0.73539	-0.710211	0.213489	0.789284	-0.0564005	-0.693974	0.0495167	-0.377817	-0.117298	1.64396	0.649352	0.230384	0.00884915	-0.468781	1.13147	1.50413	-0.857563	1.02775	1.28836	2.21307	0.354193	-0.16108	0.847849
1367775_at	-0.0795972	-1.92686	0.596789	-1.70592	-1.6162	-2.14826	0.0910063	-0.130189	-1.79286	-1.25315	-1.77499	0.742668	-0.234836	-1.25659	-1.24583	1.74842	-1.20639	0.891317	1.07495	-1.66083	-1.07588	-0.769536	-0.943821	1.69215	0.897306	-1.15988	0.101101	-0.392085	-0.0633656	-2.45649	0.497132	0.31145	-1.99619	0.431732	-0.39868	0.247332	0.45708	0.75555	-2.27963	0.793506	-0.815814	0.256466	-1.61364	-0.466974	-0.00168859	-1.28221	0.440432	0.733391	0.481669
1367776_at	-1.17066	2.52393	-2.68224	-2.50181	0.34986	-5.99874	0.316812	-1.29872	-1.2419	-4.59828	-2.9433	-3.82695	-3.78876	-4.08639	4.47287	-1.14329	-2.08896	-0.182631	-1.94482	1.53677	1.66965	0.0750283	0.155675	-1.45647	-4.41098	5.69807	-0.296798	2.74924	-0.783683	-2.97721	0.507983	-3.44784	-0.212587	0.859542	-3.04783	-2.70261	-0.425923	-3.31548	-3.53317	-0.755919	-0.378536	3.23019	-2.24626	1.93733	-2.6116	-3.68146	-1.61499	-0.683376	1.28042
1367777_at	1.29015	1.85144	-0.33805	1.48821	0.101569	0.356699	-0.168489	-0.534011	0.0954512	-0.305803	-0.472517	-0.0958246	0.808305	-0.605496	-0.215083	-0.142232	1.05548	0.490983	2.56436	1.28954	-0.102344	1.61044	-0.951873	0.162457	1.67151	-0.247527	0.189981	-0.357113	-0.0670184	0.368874	0.0141354	0.612626	0.179545	-0.0366093	0.0375689	1.52999	1.14297	0.65998	-0.0890388	0.982823	-0.135006	1.53824	-0.0571679	-0.474796	2.83677	1.38692	0.251789	0.793691	0.0657526
1367778_at	1.193	-0.10291	0.292476	-0.0133969	0.658542	0.0429001	1.20821	0.459249	-0.542073	1.15588	0.492862	0.709431	0.667899	0.168592	0.210999	0.405671	0.0706237	0.813536	0.396265	0.283332	0.298911	0.636246	0.0244685	0.562509	0.68765	-0.000687217	0.604945	-0.810704	0.669998	-0.0198008	0.350402	0.300948	-0.372263	0.658348	-0.741266	0.463366	0.872948	0.421248	0.233111	0.823994	0.276723	0.882572	-0.0878538	0.956591	0.286164	-0.223889	0.368339	-0.255916	0.896353
1367786_at	-1.66849	-2.08916	-1.32239	-4.96635	-0.216691	0.265491	-0.0180413	-0.025667	-0.0945074	-1.38517	-0.726249	-1.16145	-0.158121	0.88719	-0.723371	0.751036	-1.53327	-1.00388	0.49477	-1.52232	0.244667	-0.614405	-0.170992	0.0813938	-2.84364	0.460396	-0.418474	0.508292	1.06609	-0.696494	-0.813365	-0.910493	0.338585	-1.18949	-0.0102612	-0.00509818	0.676357	-0.143161	0.0733507	-1.67724	-0.047206	-0.762051	-2.08666	-0.284344	-1.68067	1.15916	-1.20525	-0.206884	1.31642
1367790_at	0.0401451	0.578521	0.297275	0.448734	0.488652	-0.742647	0.345298	0.373676	0.0381138	0.459903	0.363233	0.10846	0.0350521	0.840425	-0.0300209	-0.283571	0.025301	-0.125657	-0.063679	-0.246558	0.580056	0.364616	0.486807	-0.371436	0.424841	0.397333	0.49451	-0.622569	0.0121278	0.53974	0.27872	-0.383823	0.380458	0.0635931	-0.50401	-0.267642	-0.425659	-0.115046	-0.310538	-0.273678	0.26151	-0.0899618	0.65618	-0.0267892	-0.693519	0.172846	0.44721	-0.374001	0.0153804
1367791_at	-0.553198	-1.94901	0.104544	-2.31421	-0.961348	-0.116023	-0.502512	-0.605144	-1.02709	-0.0362342	-1.31949	-0.216209	0.457603	-0.188982	-0.701143	0.107279	-1.291	-0.320825	-0.769997	-1.41115	-0.254624	-1.2858	-0.0935476	-0.732241	-0.235092	-0.758889	-0.524397	0.221519	0.0471025	-0.699669	-0.559726	0.00880906	-0.108408	0.308029	-0.859934	-0.879594	-0.366516	0.132787	-0.791546	-0.142586	-0.938303	-0.103401	-0.549488	-0.0588986	-1.28122	-0.266154	-0.321123	-0.0652392	-0.676411
1367794_at	0.845651	-7.03897	2.83222	-0.808292	0.0641124	0.53374	3.3061	0.0690423	-7.182	1.8777	-3.59005	0.7347	-0.530594	2.79665	-3.97135	1.62912	-4.58923	0.433417	-3.20373	-3.52225	-1.05062	-2.35488	2.43876	-0.378537	8.15126	-0.874688	1.45028	-0.366138	2.5307	5.4392	1.84436	3.79586	2.3767	1.87816	0.785889	1.41395	-3.8168	5.68742	-1.66106	3.62172	-5.19653	-0.574141	3.99884	3.52664	-4.45298	-4.75438	2.30281	-1.16131	0.514134
1367795_at	0.444746	1.7727	-0.0727372	0.521959	0.757125	2.04548	-1.43678	0.00970473	2.24896	-0.650294	0.12941	0.422194	-1.14189	2.76857	-1.91575	-0.116043	-0.279643	0.697085	1.2282	2.56097	-0.314677	-1.22246	0.643257	0.0864748	0.988942	-0.653586	0.874172	3.10912	1.06464	3.31033	1.16593	2.25231	1.32483	0.47335	4.91385	-0.681033	-0.688111	1.27879	0.610229	0.493408	-1.59598	0.935231	1.5988	1.74266	0.209143	2.15675	1.30049	-0.225116	-1.25895
1367796_at	0.797359	0.424901	-0.459798	0.160953	0.223902	0.209943	0.665737	0.366537	-0.557657	0.31022	-0.94021	0.841366	0.718337	0.141707	1.32358	0.71988	0.203059	0.54141	0.316424	0.30626	-0.117278	0.79649	0.332036	-0.0343307	0.437996	0.533521	0.122231	-0.0869516	0.065868	-0.516271	0.244606	-0.159136	-0.0421055	-0.0299959	0.104976	0.286951	0.97748	0.623478	-0.952114	0.322689	1.36818	0.280608	-0.832831	1.09983	-0.647142	0.0966105	0.0690132	-0.240231	0.272464
1367797_at	0.901331	0.116257	-0.121316	1.72756	1.12172	0.753593	0.156631	0.118907	0.00478929	1.2136	0.853234	0.788183	0.460641	0.572676	0.877138	0.577281	0.172092	0.518822	0.178306	-0.219356	0.0332991	1.02934	0.519665	-0.0504539	1.42134	0.748719	0.401771	-0.918506	0.22912	-0.0963174	0.110867	0.138443	0.187449	0.303265	-0.298988	1.07341	0.722154	0.461855	-0.547085	0.601612	0.982767	1.21537	-0.0516366	0.571526	0.440958	1.22923	0.877143	-0.319292	1.07231
1367800_at	-0.690879	0.158198	0.0475656	-0.719816	-0.688946	1.36887	-0.109436	0.233424	-0.834097	-0.451685	-0.192191	0.201882	-0.316287	0.541981	-0.0692032	-0.708917	-0.586959	0.174307	-0.357631	0.041999	-0.178599	-0.0611059	0.116901	0.534633	-0.9548	-0.920443	-0.401932	1.65584	0.508554	0.58616	-0.106644	-0.632614	0.92263	0.0372032	1.04444	-0.20099	-0.268186	-0.0525312	0.0535114	-0.849877	-0.74335	-0.825664	-1.14497	-0.00252538	-0.899335	0.213027	-0.229891	0.360371	0.0597749
1367801_at	0.758261	-0.879886	0.403203	-0.403825	0.715636	0.434843	0.32795	0.30252	-0.847437	0.8214	0.455244	0.893767	0.112901	0.934895	0.143941	0.141003	0.261209	0.156768	0.616688	-0.195122	-0.0842305	0.562046	0.192081	0.0386846	0.660633	-0.0777119	0.0825566	-0.762278	0.400691	-0.0392069	0.0451385	0.545839	0.0228445	0.201814	0.127353	0.238615	0.307612	0.439092	0.180638	1.09019	0.834452	0.557942	1.25111	0.248476	-0.444262	0.10311	0.209311	-0.321097	0.55974
1367802_at	-1.89472	-4.67364	-1.31992	-5.53625	-2.57286	-3.65255	-4.44327	-2.12719	-5.03012	-0.381985	-6.15372	0.866567	-0.630868	1.80388	-3.05548	-0.704263	-3.43245	-1.45185	-2.49232	-3.50851	0.0742081	-4.87274	0.385739	0.00226883	-3.00504	-0.057515	0.0975082	2.56293	-0.752625	1.96318	0.126181	-1.09326	-4.43042	-0.985191	1.22151	-2.72001	-0.275828	0.881921	-4.00672	0.686622	-3.2155	-1.62213	-1.01441	-0.16709	-3.7536	-2.69331	-0.338773	-1.53517	-0.215226
1367803_at	-0.370365	1.11053	-0.372524	-1.13781	-0.147494	-0.0633982	-0.148061	-0.0908354	1.3593	-0.0489249	0.242391	0.0604955	-0.661415	0.571799	-0.115122	0.418643	-0.998433	0.183563	1.22624	1.07837	0.110049	-0.131891	0.384225	0.115412	-0.03547	0.158051	-0.0440338	1.31535	0.687058	1.83919	0.0661226	-0.15943	0.318548	-0.904193	0.924191	-0.296575	0.471528	0.441078	0.0800434	0.113987	-0.897854	-0.0128126	-0.144462	0.512488	-0.45247	-0.650028	0.337848	0.335686	-0.644943
1367804_at	-0.0340365	-2.86724	0.352161	-3.1611	-1.10626	-0.203428	-0.174016	-0.0213573	-2.5947	0.0765101	-0.531086	0.0745564	0.644832	-0.296138	-1.13126	0.446468	0.33064	-0.112655	0.300194	-2.48427	-0.709653	-1.60603	0.144843	0.307596	-0.293812	-0.358468	0.0810215	-0.305898	-0.136295	-0.305842	0.0397084	-0.254847	-1.80861	-0.0779315	0.351085	-0.867657	0.540157	0.346765	-0.272459	0.239278	0.322281	-0.723174	-0.375652	0.0759434	-2.95624	-1.42274	-0.243317	-0.484418	-0.135135
1367811_at	1.04358	1.37202	1.8289	-0.446378	1.95615	1.18062	2.09727	1.09513	2.16753	-1.30613	1.82315	-1.9823	0.776409	0.0229063	4.31405	-0.783576	0.416441	1.39413	1.86295	5.14792	1.87166	3.69578	2.77485	1.74394	3.76467	3.65788	-0.0595405	0.958717	2.05233	2.78456	1.39698	1.85753	3.61682	-3.07734	-1.40836	0.683484	0.644359	1.2064	-0.500902	4.67512	3.14433	3.1012	2.02131	1.13912	-0.615292	-0.976858	2.24219	-0.623705	1.44481
1367812_at	0.255177	0.393961	-0.548403	-1.74395	0.0890219	0.446284	1.2725	0.33503	-0.644039	0.113005	-0.349399	0.480497	0.246832	-0.449598	1.44359	0.56387	0.270814	0.707571	0.204089	0.262595	0.130073	0.542615	0.171061	-0.443478	0.115755	0.374457	0.15124	0.343848	-0.224807	-1.35881	0.44955	-0.127253	0.904072	-0.142817	-0.907815	0.516866	0.274247	0.0953085	-0.175175	0.804053	0.303696	0.548506	-0.998399	0.712385	0.367835	0.836462	0.409555	-0.234083	1.28177
1367813_at	-1.3213	-0.393008	-1.2928	-0.146583	-1.19925	-1.38596	-0.887301	-0.680427	0.145919	-1.124	-1.70323	-0.510038	-1.16189	-0.600444	0.852814	-0.524899	-1.87252	-0.00622005	-2.25985	-0.0610201	0.708417	-1.94578	-0.0792501	-0.593361	-1.90193	0.881341	0.195873	-0.249039	-0.966987	0.505885	-0.636811	-2.42799	-0.53936	-0.619367	-0.254924	0.053571	-0.00954717	-0.947543	-0.16164	-1.81979	0.112045	-0.316242	-2.35591	0.204893	-2.41621	-2.29197	-0.683331	-0.811101	-1.40469
1367814_at	1.5449	0.65886	-0.409373	1.59602	0.762401	0.309722	-0.0217001	-0.671508	0.538072	0.456469	0.356628	0.0883335	0.171272	3.14344	0.144461	0.086553	0.753007	0.577225	1.18985	2.16894	-0.00936704	-0.700419	-0.0753571	0.632561	0.520048	-0.132028	0.285399	1.25754	0.585553	3.12029	-0.117225	0.340098	1.45036	1.64521	1.82931	0.571037	0.985341	-0.222445	0.699042	0.541022	1.74663	-0.589893	3.32285	0.977681	0.052051	0.961988	-0.647552	-0.492434	0.066487
1367815_at	0.231571	0.474484	-0.0819349	-0.144819	1.14971	0.723614	0.826234	0.00697885	1.57303	-0.346585	0.456658	-0.486578	0.135607	0.0829342	-0.161978	0.0331595	0.10887	0.260441	0.504189	0.747827	0.149578	0.927667	-0.0296746	0.418817	-0.251781	-0.372572	-0.275568	1.07717	0.398141	0.173383	-0.0440036	0.253019	1.12906	0.159561	-0.583083	0.639689	0.0543612	0.371091	0.46	0.72082	0.0163835	0.441944	-0.155378	0.0444124	0.988999	-0.0510677	0.0879219	0.374705	0.338147
1367816_at	-0.273949	-0.862265	0.535557	-0.917605	0.472926	1.71647	-0.18877	-0.119958	-0.599443	-0.634822	0.48707	-0.743842	-0.371095	2.50414	-0.777035	0.564488	-1.54089	-0.55651	0.997789	-0.261012	-0.767456	-0.141717	0.0800436	-0.155578	-0.306158	-1.38341	-0.823466	1.60198	1.20627	0.665021	-0.330766	1.34677	1.42575	-0.516546	0.810827	-0.180245	-0.345644	1.30359	-1.20323	0.108173	-0.59183	0.055153	1.28804	0.53972	-1.08772	0.695043	-0.391719	0.333817	0.935394
1367817_at	0.398226	0.942446	0.11777	0.133413	0.707823	0.726477	0.485369	0.0888579	1.97983	0.180157	1.12274	-0.220341	-0.500544	0.0684364	1.38771	0.0606158	0.697689	0.271101	0.0104244	1.03859	0.284166	0.734164	0.106111	0.620101	-0.298958	0.425276	0.166492	-1.09598	0.582604	0.21079	-0.141764	0.00133343	0.599129	0.0363463	-0.139113	1.09136	1.04529	0.361451	0.284297	0.414785	1.41031	0.843806	0.852254	0.803436	0.139203	2.04268	-0.267471	-0.626622	0.128247
1367820_at	-0.0823161	0.988031	0.0105637	0.634729	-0.0314724	0.1519	0.292041	-0.153906	0.733364	-0.10472	0.409515	-0.555015	-0.566534	0.220193	0.789508	-0.465093	-0.313248	0.0890599	-0.463721	0.875326	0.346325	-0.187635	0.033765	-0.0104851	-0.880357	0.241244	0.0164291	-0.499363	0.0030714	0.496755	-0.299404	-0.260714	0.866278	0.0171077	-0.20299	0.424973	0.00263526	-0.576739	0.431678	0.158257	-0.433208	0.152354	0.324705	0.00460823	-0.0652208	-0.335838	0.152448	-0.294683	-0.488058
1367826_at	-1.04716	1.8805	-1.24763	-2.50549	-1.2069	0.378382	-0.463154	-1.74786	-0.095546	-2.82557	-1.02823	-0.325814	-0.915069	-2.47408	0.747727	0.0910735	-1.59409	-0.741938	1.65082	-0.23846	0.147048	0.472805	-0.764645	-1.19577	-2.12343	0.687582	-0.119083	1.91953	0.772754	-2.20818	-0.360476	-1.52991	0.331488	0.404253	-0.0138611	-0.0472178	0.887683	-0.572118	0.0423533	-1.06426	0.114078	-1.1169	-2.41684	-2.13003	-1.59378	-1.08473	-0.032859	0.155995	0.138893
1367828_at	0.662055	1.33917	-0.483819	1.88387	1.15262	-0.456975	1.39555	0.75189	-0.0894737	0.658995	0.770423	1.16841	0.492779	0.979082	0.847713	0.544043	0.58828	0.977155	0.546229	1.23643	1.10011	1.95181	0.19581	-0.226198	1.44151	0.939067	0.635155	-1.04882	0.172056	-0.709731	0.334093	-0.148756	0.219191	0.184797	-0.198555	0.843525	0.453349	0.107358	0.227256	1.14662	0.785346	1.35116	-0.426339	0.629905	2.09146	1.00924	0.839369	-0.58885	1.05091
1367831_at	0.333398	0.464684	-0.523463	0.0706216	0.418686	0.293162	1.77171	0.226153	-0.245403	0.35861	0.795272	0.280184	0.308036	0.619207	1.20905	0.437976	-0.426465	-0.198433	0.155228	0.455669	0.309871	0.39989	0.589148	-0.448143	0.202001	0.658578	0.443888	-0.303593	0.655846	0.204372	0.0146376	-0.208254	0.0491951	-0.0335555	-0.50025	0.675326	0.37719	0.315863	-0.203259	0.894051	0.396736	-0.399146	0.386458	0.707705	-0.645885	-0.00626881	0.26787	-0.4532	0.646227
1367832_at	-1.07524	-1.1933	-0.37085	-0.93518	-0.637998	-1.61486	-0.817215	0.0707338	-0.581724	-0.25228	-1.75458	0.203796	-0.805803	-0.582962	-0.706545	-0.334321	-0.555926	-0.520931	-0.969917	-0.66012	-0.230824	-0.642228	-0.251079	-0.00376271	-0.891773	-0.768695	-0.167677	-0.0535662	-0.260523	-0.433622	0.08142	-0.885211	-0.875257	-0.330866	-0.682305	-0.374847	-0.0587486	-0.655783	0.053134	-2.15777	-0.493681	-0.991253	-0.814029	-0.196899	-0.85551	-2.20862	-0.537667	0.349166	-0.551507
1367833_at	0.398894	0.17979	1.37527	1.18683	0.272538	0.834212	-0.487164	0.089883	2.03207	-0.16981	0.505661	-0.418079	-0.498226	0.0877693	0.417084	-0.126051	0.982031	0.108742	0.293108	1.04357	0.539242	0.786858	0.112099	0.233003	-0.583269	0.408892	-0.0653733	0.0122838	0.485567	0.552942	-0.345335	0.120933	0.999227	0.536826	-0.0624788	0.66547	0.556387	0.0311978	0.304863	-0.265664	1.87961	-0.0419262	1.28055	-0.080621	0.041138	0.549037	-0.564798	-0.0405687	-0.479117
1367834_at	1.00073	2.25221	2.75943	2.49228	2.05334	-0.183763	1.72117	-0.2025	1.74989	0.458785	3.62676	-0.354391	0.677496	0.442204	2.19112	-0.38928	1.34442	-0.276408	0.997511	1.49338	0.122959	0.221073	0.388996	1.01051	0.687117	0.142246	0.368733	-0.473005	2.20862	1.15908	-0.0410677	1.95426	1.25559	1.30477	-0.914583	1.46851	0.417796	0.88914	-0.420513	1.85018	1.63637	0.0709012	3.63664	0.167726	-0.471872	0.504105	0.328975	-1.14068	0.40897
1367836_at	3.483	0.787885	0.308201	4.88616	3.54457	1.52568	-0.245824	1.6576	-0.984033	2.51579	0.770528	1.21928	3.13653	2.0399	1.68092	0.706949	0.476551	1.61682	2.30477	0.0828417	-1.63378	4.76375	1.219	-0.490495	4.1776	0.407234	0.0112359	-0.0841265	0.827313	-0.167155	1.69969	1.81042	1.87509	0.836503	0.0607234	2.30474	0.994975	3.28701	-2.43352	2.66716	-1.93732	3.92031	1.55689	-0.219019	3.71474	4.83465	1.8773	1.58602	3.07498
1367837_at	0.0637368	0.10092	0.499225	0.396728	-0.215934	0.711926	-0.0299095	-0.107146	2.03834	-0.511493	-0.0230114	-0.152262	0.119997	0.294683	0.285011	-0.165544	0.566795	0.152094	0.525285	0.91789	0.595504	1.19027	0.070068	0.175386	-0.161185	0.142769	0.0279936	0.283284	0.569966	0.20208	-0.248723	-0.161189	0.782054	0.0878189	-0.326024	0.509359	0.605401	0.0814425	0.516129	-0.181064	1.2583	0.405377	-0.058028	-0.056079	0.470128	0.747745	-0.384117	0.194474	-0.513242
1367838_at	-0.222772	0.850639	-1.27525	-1.75029	-1.32022	-0.304964	-0.538872	0.136947	-0.497323	-0.404632	-2.01285	-0.265424	-0.403998	-0.0520289	0.203695	0.167583	-1.23953	0.19933	-0.0367733	0.755717	0.375165	-0.349222	0.247077	0.520774	-1.08577	-0.0378799	0.246863	-0.13747	-1.03346	-0.24118	0.752519	-2.59284	0.361907	0.537511	-0.353578	1.19655	0.0798448	-0.653257	0.121048	-0.866605	-0.91325	0.60554	-1.73803	-0.392814	-0.147585	-1.16941	-0.39578	-0.153368	-0.222259
1367839_at	-1.07779	-1.75174	-0.149067	-3.58361	-1.74871	1.21301	-2.39437	-0.500108	1.99244	-0.489066	-0.286239	0.309934	2.34904	1.06248	-2.26529	0.312531	1.33347	-0.0948988	0.590482	-1.06508	0.319704	0.838836	-0.0409501	-0.214428	1.01202	-0.0265258	0.126209	-0.801245	-0.0832223	-0.423543	-0.382341	-0.837146	-0.214524	-0.775256	0.84627	1.07371	0.694743	1.02422	0.271069	-1.69314	1.35118	2.62957	-0.992966	-0.639014	0.705821	4.84629	0.239007	-0.0536099	-0.931246
1367843_at	-0.0163303	1.32828	-0.0157898	1.40144	0.71679	0.254472	0.772325	0.306756	1.78589	-0.311551	0.234563	0.0364947	-0.547082	-0.211306	0.159171	-0.102396	0.344278	0.478279	0.132374	1.49197	0.564503	1.30729	-0.0529721	-0.105832	-0.67199	0.262461	0.136152	-1.15722	0.210266	0.293625	0.284512	0.148211	1.1693	0.066268	-0.346189	0.243811	0.619493	-0.196071	0.67481	0.393775	0.146221	0.569286	-0.221061	0.296345	0.96783	-0.234501	0.890061	0.0170695	0.311517
1367844_at	-0.0687683	0.00045078	-0.288875	-1.51244	-0.627664	0.663483	0.799681	-0.136142	-0.539699	0.250392	-0.120328	-0.168516	-0.116397	0.389664	0.291453	0.168112	-0.800788	-0.0227852	-0.342939	-0.264232	-0.180094	0.0952653	-0.0295685	-0.0699081	-0.413254	-0.0725268	-0.0890635	0.218858	0.598092	0.286509	-0.34862	-0.350484	0.750987	-0.476723	-0.325456	0.269915	-0.260474	0.113414	-1.15179	-0.00624997	-0.522817	-0.0680307	-0.55601	0.428895	-0.415325	1.13311	-0.122263	0.372235	0.711587
1367847_at	-0.77316	-0.760907	-0.695761	-0.839495	-0.388208	-0.00755907	0.85217	-0.045849	-3.74612	1.29097	1.88425	-0.41036	1.2677	2.81799	-1.57374	0.587595	-1.30999	1.03545	0.0620082	-0.732424	0.08567	-0.177232	1.08536	-0.274255	2.72027	0.324622	-0.385667	0.964192	0.776956	4.56098	0.583025	0.99234	-1.22412	-1.1017	3.00843	-0.459673	-0.00688179	0.307539	-0.56845	2.25232	-0.341248	0.861262	1.46625	1.03986	0.31618	-3.09088	2.60925	-0.65483	0.340412
1367848_at	0.238111	1.45526	-0.263821	1.17874	0.316131	2.12797	1.65779	0.375313	1.23541	-0.153304	0.775896	0.432805	0.326196	0.508107	0.47517	0.323593	-0.469739	0.230147	0.136428	1.24172	0.645757	1.50334	-0.218604	0.160385	-0.495484	0.644497	0.158441	0.143496	0.115288	-0.255017	0.329672	-0.0651604	1.62952	0.16697	-0.169653	1.1479	0.0311179	0.05366	0.166758	0.354821	0.297903	0.473445	0.419642	0.71268	1.11258	0.521837	0.489257	0.0753503	0.695681
1367849_at	1.31789	-2.04157	-1.2438	-1.11583	0.732344	0.887919	-1.09855	0.16455	0.44797	-0.120528	-1.35463	0.232696	-0.460299	0.822929	-1.06563	-0.277262	-0.0155932	0.156786	0.0743322	-1.24645	0.783695	0.1692	0.307831	0.450746	0.130908	0.746625	0.248182	-0.821821	-0.401456	0.067245	-0.570963	-0.322537	0.279766	-0.96999	0.327333	-0.71224	0.220994	-1.23952	0.56953	-0.414144	0.557077	-0.948423	-2.22276	-0.0859181	-0.837391	0.163435	-0.538587	-0.901849	0.363957
1367853_at	0.429617	-0.634824	-0.116156	1.57743	0.811682	0.0824981	-0.031744	-0.70977	0.189583	-0.710871	-0.501565	-0.625199	-0.298311	-0.445767	0.295068	-0.436948	0.398123	0.116478	0.217069	-0.445364	0.204289	-0.469373	-0.0761361	0.830414	-1.01979	-0.280353	-0.494312	-1.37988	-0.0838831	-0.165455	-0.395814	0.535346	-0.246113	0.650588	0.180326	0.466908	-0.178571	-0.495817	-0.4491	0.501497	0.16098	-0.924957	0.666535	0.0269626	0.160416	1.21792	-0.75359	-0.121649	-0.22708
1367854_at	-2.13522	-3.50339	-2.01921	-0.46908	-0.142661	-0.759883	-3.41866	0.0843683	-0.310177	1.64778	1.12013	0.87204	-0.605742	2.50215	-3.33337	-0.632742	-1.31395	-0.426954	-3.11064	-2.39092	-0.384473	-1.04503	-0.508795	-3.00097	-1.42606	-0.272547	0.91579	-0.38563	-0.0363079	2.17722	-0.802722	-1.2289	-1.45962	-2.24735	0.29204	-0.600617	-1.26745	-3.48864	-0.474635	-2.89182	-0.1915	1.56859	-0.799449	-1.12705	0.824516	3.04104	0.495173	0.270962	-2.39385
1367855_at	1.55201	-1.40857	-0.911208	0.16676	1.22013	0.052444	-0.810191	0.230988	-0.205511	1.02887	-1.28234	0.846061	0.676429	1.54752	-0.518831	0.639469	-0.234161	1.2317	0.248343	0.506007	-0.0290622	1.72686	0.923537	0.880856	1.59264	1.04048	0.498802	-0.943372	-0.18449	-0.23591	0.433043	0.251587	0.795286	0.024506	0.305561	0.83364	0.842814	1.10358	-0.633516	0.482449	0.577357	0.692392	-0.498584	0.660588	-0.171508	3.74226	0.621698	0.217647	1.43223
1367856_at	-1.43725	1.1007	-1.41099	3.46005	2.69144	-1.29909	0.256346	-0.145804	6.03114	2.01328	-0.0213884	0.0242748	-0.47765	2.08425	-0.507824	-0.137805	-0.319047	0.511268	-1.81176	0.472553	0.285126	1.87233	-0.0289709	-1.85687	-0.976259	1.99208	1.5889	0.639412	0.525798	2.01008	-0.276231	-0.635658	1.3522	-0.42741	-0.447208	2.01545	1.22649	-1.27031	2.98237	-1.2565	3.83232	0.85606	0.972854	-0.119368	0.13437	2.84759	2.17048	0.757398	0.372903
1367857_at	-1.40104	-4.79432	-0.446807	-8.48468	-0.537791	0.0259332	-0.804019	-0.0584235	0.852443	0.192948	-1.59793	0.28046	0.815713	0.550412	-4.0694	-0.202162	-0.231412	0.282936	-2.07161	-3.75962	0.326544	0.900909	-0.130937	-1.28026	0.130952	0.000707569	0.0849245	-0.655414	0.322461	-0.808993	-0.0978686	-0.525923	0.136406	-1.0488	-0.633289	1.97016	0.216114	0.116093	-0.657522	-1.98688	-0.017451	1.84043	-1.36422	0.435406	1.71997	3.29618	0.457166	0.564403	0.35931
1367859_at	0.336734	-0.356476	0.460303	0.198138	0.0510488	-0.653936	0.27553	-0.696328	-1.48195	-0.098038	-0.476655	0.230755	-0.00889162	0.669034	-0.17879	-0.187744	-0.0273079	0.555487	-0.724961	0.28005	0.425149	0.176668	0.654679	0.351695	-0.463113	0.411611	0.250316	0.32361	0.528824	0.849411	0.379153	0.125755	1.21505	-1.04862	2.20284	0.440916	-0.21301	0.139789	0.152673	0.872666	0.0669122	0.0500617	0.0981549	0.217734	-0.299964	-0.777428	-0.337332	-0.249694	0.387133
1367860_a_at	0.901149	1.4422	-1.3958	-0.822138	-1.43493	-0.0913724	0.752981	-0.0647749	-1.4405	-0.0155826	-0.2671	-0.0598745	-0.5492	-0.249973	1.60564	0.347452	0.387284	-0.460964	1.09351	-0.122819	-0.968267	-0.600905	0.0944643	1.42807	-0.243086	-0.138614	-0.672648	0.00978145	-0.50629	-0.458564	-0.480717	-0.694712	-0.139481	-0.201317	-0.269942	-0.546328	0.0733977	0.343352	-0.740607	1.28456	0.582538	-0.87476	-1.0958	0.00841291	-2.54105	-0.484452	-0.772326	-0.382784	0.0733154
1367865_at	1.10776	0.964432	-0.151109	1.12891	1.20726	0.570004	2.42658	0.806108	-0.578849	0.314259	0.557242	1.44148	0.304575	0.194712	1.51282	0.435769	-0.0175584	0.541344	1.11794	0.646853	1.01694	1.81101	0.357664	0.902862	1.59974	-0.284394	0.550367	-0.724276	0.487573	-1.64673	0.780664	-0.194762	0.399399	0.407905	-0.574675	1.35818	0.874872	0.714319	0.0234725	1.7159	0.430421	1.30883	-0.00658047	0.545335	0.738358	0.0891904	0.0962799	-0.334141	1.19905
1367867_at	-0.0240402	0.190453	-1.42646	0.202341	-0.372757	-0.885245	-0.434277	-0.625723	0.4847	-0.587271	-1.09366	-0.694298	-0.586333	-0.0794473	0.19264	-0.0731019	0.0416436	0.287461	0.41999	0.0934282	0.231791	-0.215691	-0.116489	-0.896874	-1.51776	0.36732	0.0501411	-1.25601	-0.93022	-0.000597497	-0.380302	-1.60671	-0.241574	-0.0222504	-0.0233314	-0.514414	0.595414	-0.340017	0.588461	-0.387712	0.905365	-0.308199	-1.08795	-0.182503	-1.84846	-1.49812	-1.30695	-0.575286	-0.937789
1367868_at	2.1642	0.164839	1.80235	1.88426	0.962927	0.830976	1.15424	0.887567	2.06311	1.54896	1.79646	0.778681	0.937308	0.955495	1.26533	1.03983	1.3005	1.42714	0.564807	2.14947	1.22442	1.59904	0.599888	0.198085	0.806359	1.27903	1.5409	-0.943327	1.66448	-0.467936	0.400374	-0.0306487	-0.200334	1.19965	-1.33008	1.38582	1.41224	0.980762	0.226688	2.00493	2.92765	2.01578	0.308511	0.950157	1.3637	1.82073	0.319433	-0.129855	1.46348
1367870_at	0.149201	1.32948	0.0751248	0.954676	0.131009	0.426373	0.0254135	-0.574505	1.28713	-0.752908	0.147424	-0.876861	-0.344706	-0.19744	1.25675	-0.262782	0.265731	-0.151384	-0.0467713	0.887986	0.396531	0.0329151	-0.126317	0.357006	-0.626065	0.577211	-0.0784174	1.32161	0.395958	0.33478	-0.279894	0.27418	1.62647	0.258112	-0.637677	0.587378	0.260025	-0.0576754	0.177965	-0.374773	0.732321	0.166658	0.515139	-0.15549	-0.0704002	0.264281	-0.289688	-0.320575	-0.220653
1367871_at	1.4279	-2.56905	-0.125654	-2.04274	0.073669	0.0499157	-0.56108	-0.647307	-2.29942	-0.157135	-2.04186	-0.0398777	0.362756	-0.105516	-0.379502	0.0548689	0.246427	0.0580949	0.877489	-0.918278	0.194751	-0.0381351	-0.304708	0.452095	-0.181033	0.429876	0.462242	-0.272182	0.293439	-0.313111	-0.0833484	0.854793	0.0962248	-0.0669336	-0.335625	0.201921	0.465111	-0.35632	-1.83647	0.9668	0.0413498	0.841812	0.113233	-0.460105	0.0949521	-0.711007	0.580989	-0.732276	-0.110849
1367874_at	0.279448	1.16488	-0.613886	1.01681	0.276919	1.44097	-0.274597	0.135759	-0.466663	-0.557949	1.02597	-0.130326	-0.384631	-0.46894	1.00531	0.873155	-0.487702	0.720142	0.38289	1.01977	0.226495	-0.00935771	-0.248771	0.430818	-0.906935	-0.594127	-0.129608	-0.443457	0.55332	-0.305728	-0.682041	-0.588322	0.714717	-0.322111	-0.407778	0.0875881	1.20443	0.00787812	-0.531176	-0.791949	1.04516	-0.989134	-1.24148	0.163051	0.449285	0.103134	-0.429091	-0.482614	-0.0885792
1367876_at	0.471478	0.319627	-0.171261	0.483061	1.15531	-0.867049	0.29406	0.25418	1.15902	-0.0839291	0.157424	0.0784432	0.157049	0.535126	0.961218	-0.238311	0.38544	0.420383	0.608364	0.416776	0.700386	0.273851	0.108456	0.153486	-0.292056	0.301426	0.233367	-0.72499	0.323178	0.303462	-0.311627	0.0519596	0.511549	0.23253	-0.872067	0.329582	0.0670885	0.261929	0.0950915	0.571828	0.639147	0.554451	0.745699	0.366274	-0.444967	0.770249	0.12195	-0.326096	0.392063
1367877_at	0.540231	-0.34769	1.0129	0.483108	0.00737705	0.992349	0.25898	-0.111886	0.776017	0.0577538	0.531567	-0.0167317	0.536667	-0.375605	-0.235219	-0.426894	0.161327	0.242766	0.192426	-0.239095	0.347198	0.835396	0.0492595	0.279228	0.335269	-0.162403	-0.163064	-1.09936	0.313408	-0.171926	-0.274182	0.21773	-0.457826	0.578224	-0.576911	-0.33129	0.083743	0.48098	-0.305799	-0.13971	-0.0133657	-0.10186	0.592837	-0.0962943	-0.736257	0.25684	0.0403108	0.0319877	-0.243348
1367881_at	0.229032	-0.315733	-0.874963	-1.12984	1.10372	1.52704	0.00948691	-0.0903104	-0.289236	-0.25567	1.28348	0.492971	1.63256	-0.10175	0.736875	0.702598	-0.441155	0.219856	0.331507	-0.649647	0.0928723	0.100692	0.130744	-0.723279	1.70875	0.0361432	0.281058	0.626715	0.386816	-0.792604	-0.248254	-0.242431	0.452489	-0.763471	-0.644438	0.165217	0.21214	1.50826	-1.46657	0.567818	0.295787	0.0137603	-1.3517	0.187358	0.409953	2.13378	0.759596	-0.512406	0.804939
1367883_at	0.0657011	1.90272	0.505796	0.886624	0.49168	1.14489	0.391427	0.172552	1.68479	0.106871	1.25368	-0.509961	-0.361414	0.35638	0.801136	0.112538	-0.0898984	-0.413901	0.581275	1.43809	-0.542588	0.0666324	-0.37659	0.123155	-0.359146	-0.16735	-0.40576	-0.266586	0.108535	0.607229	-0.34614	1.12812	1.10922	0.395973	-0.278342	0.446461	0.737712	0.384762	0.105029	0.178517	0.14697	-0.182452	1.17319	0.352213	0.314322	0.941745	-0.137986	0.00329342	-0.249567
1367889_at	0.366732	1.09512	-0.868161	1.33991	0.61613	0.706804	0.197453	-0.287372	0.849173	-0.351833	0.191165	0.00746005	-0.369435	0.178353	0.289537	0.0698731	-0.445599	0.790213	0.466003	0.537886	0.221603	-0.079485	-0.0548286	0.206054	-0.445453	-0.107159	-0.0653135	-0.616288	-0.339933	0.429083	-0.295925	-0.423079	0.207271	-0.380894	0.280471	0.0556556	0.497013	0.121398	-0.253174	0.20838	-0.0902145	-0.265781	-0.463615	0.287239	-0.137077	0.187824	0.126992	-0.1536	0.125741
1367890_at	0.396166	0.13403	0.2396	-0.19728	0.348138	1.36734	0.593695	0.285704	-0.764555	0.505249	0.508767	-0.51003	-0.519695	1.55778	0.793907	0.000545167	-0.223514	-0.84043	0.427847	0.728373	-0.297469	0.0384856	0.219164	0.668689	-0.043621	-0.33297	-0.518451	0.195715	0.708703	1.42882	-0.300859	0.74957	0.525886	-0.386653	0.258993	-0.206948	0.20287	-0.302102	-0.918679	0.595153	0.228317	-0.378627	0.722837	0.721758	-0.774954	0.211773	0.283129	-0.108206	0.389216
1367892_at	0.245991	-0.0583925	-0.105439	0.972816	0.780475	-0.316672	1.20482	0.745178	-1.20119	1.17258	0.593278	0.550552	-0.772096	0.919118	-0.0859407	0.311012	-0.420746	0.697067	-0.352348	0.532062	-0.0998085	0.02607	-0.0394424	0.544784	0.335996	0.813686	0.83336	-0.229616	0.141317	0.55645	0.232483	0.386478	-0.197228	-0.116809	-0.113433	0.738622	0.312263	-1.05906	0.548188	0.428322	0.709073	0.986405	0.252507	1.12422	1.34698	1.12392	1.05552	-0.369234	1.3743
1367894_at	-1.42759	-0.455913	-1.31002	0.31733	-2.80033	1.03558	-6.23746	0.5354	1.53873	-0.0936714	-1.7276	1.46937	1.59704	2.43607	-4.3192	0.136358	0.49105	0.752076	1.34524	0.476139	-0.0227797	-1.26588	-0.135488	-0.938881	-0.285678	-0.635819	1.27151	0.525577	-1.28085	2.08423	-0.0630832	-1.38603	-2.50605	1.75347	2.69674	-1.38458	0.402847	0.00429287	0.599834	-5.23093	1.38893	0.925852	-1.12537	0.268949	0.771516	2.88233	-2.11514	0.222626	-4.28433
1367896_at	-0.63072	-11.9319	-0.200731	-23.366	-0.697885	-9.63722	-0.556428	-0.204227	-9.30118	0.0407341	-12.1258	0.164451	-0.492517	-0.0393059	-2.9031	-0.243163	-1.96178	-0.167809	-1.60389	-9.82665	-0.0751334	-2.1112	-0.250263	-0.333416	-0.655688	-0.70053	0.0747441	-0.756896	-0.454841	0.319243	0.121633	-0.30268	-1.07395	-0.229043	-1.64254	-0.701199	-0.664552	-0.39887	-2.70785	-1.51401	-4.14562	-0.270177	-0.706405	0.0460084	-1.70983	-6.65311	0.254699	-0.0512009	-0.528305
1367898_at	0.683813	0.651393	2.36896	2.29856	0.216662	1.47899	0.947173	-0.0322766	0.64491	0.174746	1.94495	-0.202228	-0.122759	-0.0933987	0.582737	0.271446	0.956217	0.274046	0.0744698	0.8887	-0.353691	0.626033	-0.0218693	0.364259	0.123143	0.305009	-0.0463599	0.059589	0.964457	-0.444129	-0.229499	0.37334	0.515279	0.467692	-0.200006	0.125597	0.608065	0.67342	0.332654	0.837216	0.711901	0.741755	0.871745	1.11883	0.567076	0.211616	0.158788	0.104239	0.771132
1367899_at	0.481801	1.57366	-0.370651	1.3058	-0.0441282	-0.25581	0.473532	-0.209426	-0.0412346	-0.433391	0.548337	0.09883	-0.584996	0.932809	1.00026	-0.0891937	-0.721561	-0.0362418	-0.571251	1.38273	-0.746493	0.386185	0.483665	0.242038	-0.535385	-0.346452	0.116574	0.866665	0.258466	0.387555	0.726891	0.879893	0.338607	-0.491239	0.904366	0.562958	-0.0160892	0.0448554	-0.234804	0.628152	-0.797835	-0.758069	-0.929589	0.500637	-1.07409	0.0426827	-1.02881	0.00481059	-0.509402
1367900_at	-0.407971	2.52137	-1.43572	0.176986	0.0962205	0.652166	0.296571	-0.269131	1.4636	-0.945169	0.274486	-0.588121	-0.121172	0.22934	0.352012	-0.181161	-0.835232	0.162504	0.730261	0.543344	0.19857	1.15865	0.305157	0.565288	0.269851	0.696566	0.213217	-0.325868	0.555134	0.163575	-0.176117	-0.195935	1.49352	-0.841537	-0.4423	0.741351	0.266551	-1.07626	0.545921	-0.384848	-0.331981	0.767009	-0.837758	0.0443947	0.83796	0.787593	0.696526	0.212244	0.136277
1367902_at	0.205669	0.722939	-0.35352	-2.13761	-0.914668	-1.12154	-0.40205	-0.676219	-1.1988	-0.520821	-0.815003	0.149798	-0.690116	-0.579439	0.310424	0.412078	-1.02943	-0.806676	0.118172	-0.881303	-0.261885	-1.1689	0.209833	0.0505027	0.191036	-0.714296	-0.39996	-0.86509	-0.0659839	-0.110194	-0.0634651	-0.0580571	-0.688719	-0.347873	-0.541961	-0.594866	-0.0836054	0.1263	-1.24037	-0.128657	-0.64596	-0.20415	-0.395034	-0.104355	-2.09844	-0.944726	-0.319113	0.0421335	-0.652291
1367904_at	-0.29737	0.14354	-0.21265	0.201049	-0.355533	0.564733	0.136485	-0.665889	0.194097	-0.267298	-0.596697	0.394786	-1.07084	0.688359	0.322069	0.924258	0.644793	-0.398631	0.494494	0.536567	0.313142	-0.151257	-0.608968	-0.16303	2.63902	0.278807	0.158638	0.294911	-0.102577	-0.617886	0.610803	0.648941	-0.270954	0.701722	0.329193	-0.862252	0.449384	0.0426771	-0.225955	-0.0546855	0.709479	0.421058	0.841743	0.715778	0.638908	1.70537	-0.674061	-0.551528	0.78212
1367905_at	-0.456671	-0.565025	-0.265056	1.32177	-0.696284	-1.08677	0.425761	0.342437	-0.0215601	-0.149299	-0.0587039	-0.192421	-0.376915	0.267634	-1.01437	-0.0182556	0.816549	-0.52406	-1.34982	-0.529948	0.369262	-1.28425	-0.684813	0.118219	-1.23167	0.528034	0.291275	-0.653929	0.0172296	-0.65701	0.567686	-0.820049	-1.01031	-0.0928043	0.0732425	-1.32317	0.224479	-0.72611	0.416785	-1.01474	0.405714	-0.599531	-1.21634	0.181477	-0.889388	-0.332818	0.484221	-1.31909	0.0354992
1367906_at	-0.200787	-1.12903	-0.594059	0.559004	-0.293751	-0.228812	-0.242449	-0.390716	-0.657845	0.127751	-0.112448	0.0836691	-0.312504	-0.0923524	-0.999667	-0.258815	-1.0483	0.170571	-0.383204	-0.628516	0.697678	0.138513	-0.325053	-0.653697	-0.172364	-0.281191	-0.0403138	-1.0718	-0.0812677	-0.0236222	-0.19922	-0.638071	-0.267843	0.604452	-0.166508	-0.715272	-0.0472177	-0.409844	-0.337983	-0.378191	0.209444	-0.18712	-0.778656	-0.18258	-0.883038	-0.613553	-0.537439	0.254753	-0.475463
1367907_a_at	0.433666	0.916123	1.10549	1.76363	0.518616	1.82512	0.258579	0.32398	3.26231	0.385427	1.27224	-0.20119	0.860911	0.102523	0.288125	0.175264	1.51405	0.78856	0.961347	1.72248	0.322197	1.85256	0.147854	0.205992	0.166552	0.870432	0.399683	-0.394783	0.223128	0.341415	-0.0306891	-0.216594	-0.166627	0.21909	-0.390063	0.995433	1.33027	0.800846	1.07143	0.397437	2.1019	0.711396	0.165955	0.162367	0.690947	1.78631	-0.160784	-0.138012	-0.302281
1367909_at	0.464281	0.0564995	1.00231	-0.597811	0.232511	-0.738845	0.111764	-0.0806241	-0.461604	0.424875	-0.308215	-0.0997226	0.0106922	-0.0526197	-0.347209	0.35942	0.431171	0.213471	0.307988	-0.239897	0.244964	-0.507987	-0.185654	0.594603	-0.703155	0.0653491	0.25793	-1.69004	-0.137708	-0.654567	-0.375755	-0.293635	-1.17755	0.660224	-0.288012	-0.525956	0.616293	0.122194	0.225613	-0.118565	1.07031	-0.825412	-0.480271	0.195293	-0.48039	-3.99151	0.0119666	-0.488872	0.0513954
1367910_at	0.753956	0.175423	0.0689566	0.940224	0.839777	0.89257	-1.31484	0.412486	0.0807694	0.799725	1.03978	0.767974	-0.0380527	1.21054	0.912085	0.32742	0.452095	1.02241	0.740126	0.893592	-0.161422	0.820789	0.404055	0.421681	1.0642	0.451883	0.396227	-0.232116	0.480451	0.303722	0.420472	0.163483	0.961212	-0.092207	0.765671	0.481198	0.27569	0.173771	-0.0227211	-0.188886	0.897461	0.405773	0.882915	-0.432052	-0.0521993	1.18405	0.526103	0.199636	0.909502
1367911_at	0.255602	0.604224	-0.601702	1.555	0.456683	0.442036	1.09914	0.183696	0.101857	-0.637806	0.462726	-0.398571	-0.992605	0.0588553	0.962476	0.0431733	0.573347	-0.247388	-0.0179737	-0.18536	0.0591594	-0.134605	-0.074097	-0.536536	-1.08885	0.326448	0.170737	-0.0585744	-0.0879971	-0.384249	-0.107264	0.448964	0.892697	0.272343	-0.629312	0.802253	0.277854	-0.0516927	-1.09058	0.570511	0.65367	-0.569148	1.5627	0.232256	-0.248879	0.0698903	-0.208429	-0.719121	0.626051
1367912_at	0.150288	-1.42069	-0.0623899	-0.809429	-0.464341	0.236255	0.963447	-0.204217	-0.855933	0.322519	-1.38604	0.323071	-0.485926	0.590419	0.48602	0.44208	-0.189209	0.379259	-0.221473	-1.0142	-0.0665264	-0.296875	0.0841097	0.397672	0.447549	-0.603681	-0.0330504	1.18127	0.449165	-0.495776	0.30227	-0.417733	0.0790559	0.151486	-0.213595	0.0297863	-0.235366	0.695982	-0.491647	0.262039	0.322995	0.0009276	-0.250296	0.386606	-1.33306	0.393156	-0.257812	-0.158693	-0.290283
1367913_at	0.232276	-1.09322	0.677108	-1.63494	0.310632	1.17246	0.855677	-0.431991	-0.586481	0.0457101	0.506023	-0.313023	0.55292	-0.0331134	-0.25478	0.878518	-0.218129	0.146183	-0.286608	-1.507	-0.338158	-0.286556	0.116113	0.299836	1.63149	-0.271572	-0.0916682	1.11552	0.889993	-0.789833	-0.100978	0.553653	-0.0505198	-0.0913153	-0.818237	-0.443671	0.206802	1.09338	-0.631902	0.159325	0.151646	0.238707	-0.437004	-0.143869	-0.265006	0.770623	0.0598487	-0.757711	0.187021
1367915_at	0.546837	1.92133	0.404573	4.00551	0.443531	0.712214	0.648993	-0.0532301	0.436348	0.181647	0.632392	-0.0130031	0.231553	0.681537	0.342532	0.245848	0.138419	0.45159	0.546855	1.73839	0.395174	1.0665	0.187474	0.51397	0.715095	0.594109	0.242897	-0.243582	0.187671	0.431195	0.014152	-0.239459	1.1468	-0.00021484	0.32436	0.288023	0.534975	0.0713512	0.253203	0.549764	0.467964	0.441694	0.218265	0.522872	0.885537	1.28959	-0.0955252	0.11956	0.602866
1367919_at	-0.0486863	2.4584	-0.604866	-1.35535	1.34673	0.847904	1.48854	0.509814	0.345063	-0.387321	-0.00237784	-0.295939	-0.461818	-0.0677784	1.4752	-0.0444628	-0.969538	0.243524	1.43648	-0.281682	0.977462	1.83028	0.111699	-0.464986	-0.583142	0.91713	0.138953	0.760515	0.395249	-0.221091	0.38493	-0.159137	2.285	0.303032	-0.519511	0.567121	-0.224307	-0.388574	0.96827	1.09118	-0.189637	1.48589	-0.354426	0.520754	0.343655	-0.815612	0.524397	-0.00820894	-0.0984331
1367922_at	-0.322979	0.119001	-0.750182	-0.785347	-0.118386	-0.0533695	0.307384	-0.389675	-0.326281	-0.72488	-0.741561	0.489499	-0.266942	0.417302	0.161101	0.642983	-1.02222	-0.129733	0.306389	-0.682594	0.199372	0.047833	-0.0427216	-0.847827	-0.638632	-0.231919	-0.414175	0.179499	0.172756	-1.1653	0.06748	-0.72491	0.530436	-0.316427	-0.2161	-0.794729	0.106344	0.431084	-0.998707	-0.383281	-0.314356	-0.517557	-1.08087	-0.457236	-1.41351	-0.954536	-0.286381	-0.359235	-0.214806
1367925_at	-0.300704	0.412369	-0.290604	0.870987	0.102957	3.21483	0.312121	0.227265	0.865304	-0.400668	0.705312	-0.10779	-0.193032	0.93614	0.578169	0.381018	-0.147158	0.0649141	0.443216	0.628732	0.349271	0.790952	0.126165	0.238728	0.142707	0.400089	-0.369023	-0.726516	0.843564	0.27607	0.0812969	-0.101797	1.83709	-0.255164	0.240338	0.30411	0.246324	0.896536	-0.946305	0.100494	0.759397	0.183157	-0.266744	0.285876	-0.729101	1.58154	0.15228	0.103447	0.861687
1367926_at	0.420571	1.09127	-0.0238056	0.672516	0.783473	-0.256687	0.0988555	-0.0941483	0.213608	-0.338481	-0.20572	-0.573127	0.056174	0.427396	0.835185	0.131438	0.229083	0.379291	0.338837	0.948091	0.502689	0.947431	0.0748317	0.469739	-0.57087	0.584839	0.157155	-0.663498	0.276294	0.408653	-0.39763	0.605369	0.994002	0.215953	-0.249791	0.85882	0.560811	0.221496	-0.556852	0.346696	0.510797	0.599045	0.757957	0.224525	0.450919	0.445434	0.737246	-0.113834	0.250962
1367927_at	-0.0706911	0.987569	-0.242305	1.20869	1.02683	0.896104	-1.08913	-0.213556	1.07378	0.0140809	0.442659	-0.366081	-0.202522	0.342763	1.03239	-0.431337	0.276615	0.122623	0.0971567	1.29129	0.0449657	1.22032	-0.0912652	-0.224946	-0.110764	0.547085	-0.0828545	-0.0916122	-0.293543	0.64261	-0.179651	0.345869	1.96754	-0.178613	0.276983	0.371815	0.0728055	-0.240405	-0.014281	-0.337544	0.180512	0.214173	0.810599	-0.399338	0.701015	0.841954	0.565346	0.421109	-0.0367655
1367929_at	-0.322294	0.104245	-0.616202	0.412697	0.564823	0.133481	0.349219	-0.189046	-0.00420339	-0.198162	-0.888673	-0.302726	-0.00349801	-0.212699	0.5264	0.258445	0.0674673	0.634796	-0.412734	0.456712	0.36123	0.27592	-1.03934	-0.141927	-1.04085	-1.20856	-0.0226554	-0.539869	-0.480442	-0.351583	-0.753175	-0.837319	0.172613	0.2302	-0.382063	-0.289286	0.764019	-0.0491478	-0.475818	-0.739371	0.606362	-0.582452	-1.15207	0.350516	0.400759	0.279001	0.0489268	-0.152882	0.833375
1367931_a_at	0.925402	2.11795	0.948836	0.640707	1.19525	0.263887	1.13794	0.613425	0.534788	1.20766	1.97898	0.857596	0.719457	1.25049	2.50918	0.539438	0.558169	0.450125	0.680425	1.05614	0.330557	1.4041	0.536331	0.339564	0.908387	1.25659	0.607417	0.457879	1.26816	0.646776	0.342281	0.211635	1.30725	0.0119104	-0.00394451	1.15359	0.601982	0.709053	-0.146134	0.725027	1.01824	1.05345	0.763522	1.12035	0.560478	1.67642	1.27383	-0.729485	1.31267
1367932_at	-1.79971	-3.87586	-0.901986	-3.22928	-2.52933	1.91439	-2.01278	-0.918843	1.32839	-1.42031	-1.24784	0.417425	2.0971	-0.869239	-2.61464	0.415192	1.16426	-1.05216	0.907847	-0.994722	-0.942822	0.131867	-0.354666	-1.39239	0.192431	-0.749063	-0.812419	-2.0629	-0.960535	-1.32703	-0.417573	-1.83681	-0.613096	-0.774168	0.369246	0.576967	0.528397	1.81379	-1.20541	-1.66625	0.411694	1.41003	-1.56645	-0.177117	0.758707	3.40503	-1.27576	0.615562	-0.192278
1367933_at	0.434303	0.687075	1.07927	2.19685	2.76207	1.01724	0.815207	0.21617	1.62286	-0.503858	1.39976	0.077163	1.83778	0.735068	1.87359	0.477	1.78703	0.12538	0.761009	0.934967	0.72873	1.23947	0.104434	1.71537	0.712627	0.650779	-0.112046	-0.0791036	1.3487	1.38842	-0.0566194	0.884208	1.95158	0.436386	-0.0456053	1.32537	1.44186	1.19952	-0.287638	1.01254	3.0209	1.33747	2.01227	0.498679	1.44192	2.76694	0.0933686	-0.397981	0.456826
1367936_at	0.279295	-0.136786	1.30273	-2.13753	0.128874	0.0440097	-0.359997	-0.170063	-0.228105	-0.290679	-0.662576	-0.0733163	-1.04471	1.80718	0.328292	-0.146672	-0.789698	0.0421757	0.723115	0.333726	-0.204882	-0.0174943	0.49144	0.607723	0.284563	-0.565905	-0.08646	0.471999	1.00513	1.25683	0.196523	0.04631	1.05727	-0.0675551	0.143351	0.857672	0.234182	0.188573	-0.615566	0.38551	-0.124439	-0.446809	-0.280238	0.277572	-0.956691	0.675088	0.0587141	-0.457257	0.148653
1367937_at	1.66291	0.615128	0.212098	0.157685	0.690404	-1.47019	0.209157	-1.01029	-0.690313	-2.29895	0.661654	-1.17309	0.303036	0.137023	-1.00457	-0.934079	-0.7631	0.899857	0.533256	-0.397511	0.153427	-0.0357786	-0.825692	-0.0704285	1.36261	0.568284	0.133457	1.05139	-0.131375	0.462952	-0.668275	0.0739863	0.937944	0.0882129	-0.406303	0.98154	0.938586	-0.418142	-2.41202	-0.274895	-0.574624	2.29707	-0.238521	-0.356924	1.63307	3.32558	0.398613	-0.235514	0.402201
1367938_at	0.293539	3.24127	-1.36399	-0.654839	1.5599	0.960209	-0.424697	0.373077	4.16746	0.109472	-0.108444	-0.38978	-0.0551113	0.52783	1.40743	0.0309127	2.05468	0.0420038	1.19674	1.99065	0.613018	1.80067	0.374513	-0.780717	-1.08305	1.03959	0.281718	0.418797	-0.0766688	0.119944	0.154488	-0.718864	0.426006	-0.265531	-0.383008	-0.0379863	0.732511	0.111807	0.806444	0.25067	1.71002	0.0883859	-0.971401	0.0058544	0.627512	-1.76411	-0.307657	-0.143332	-0.929377
1367939_at	0.179269	-0.322476	-0.428506	-0.973826	-0.725725	-0.3601	0.212133	-0.132147	-0.851332	0.302606	-0.358776	0.203068	0.368074	0.704987	0.853787	0.352677	-0.0522225	0.594712	-0.172831	-1.42664	-0.136164	-0.200728	-0.0660212	0.647583	2.11696	-0.357419	-0.179726	-0.974791	0.00940218	-0.0609467	-0.467103	-0.132784	-0.399298	-0.999166	-0.132742	-0.403316	0.112946	0.458102	0.311829	0.390739	0.0398629	-0.576421	-0.127593	1.26288	-0.571987	0.447981	1.08254	0.30531	1.19607
1367940_at	-1.56006	-0.134074	-0.769037	-2.91776	-0.916142	-1.80958	-0.893976	-1.63156	-0.140466	-1.72485	-1.61609	0.554781	-0.323636	2.3796	-1.06342	0.214289	-1.50861	0.224707	-1.26175	0.431082	-0.00901679	-1.14558	0.132787	0.40817	1.2509	0.211504	-0.0869897	3.4045	0.433939	3.6518	0.530812	-1.84227	-1.28	0.692864	2.76413	-0.505352	0.023846	-0.214784	-0.220252	-0.950112	-1.75855	-0.58916	-3.00427	0.460433	-1.34828	-1.54718	-0.585405	0.402615	-0.650224
1367941_at	-0.289517	0.380671	0.569302	0.620773	0.614551	0.156752	-0.031257	0.0234264	0.935774	-0.69039	0.326631	-0.714337	-0.196583	0.00540537	0.814891	-0.0901198	0.205733	0.0594815	0.839585	0.455545	0.221858	0.162289	-0.242436	0.387402	-0.120875	0.0438784	-0.461864	-0.576624	0.566872	0.0399784	-0.351679	0.444297	0.653838	0.213177	-0.109942	0.402036	0.645405	0.210838	-0.316623	0.37078	0.412577	0.258388	0.349274	-0.0681193	0.280678	0.0588553	-0.270142	-0.228163	-0.24084
1367942_at	-0.145727	0.317596	-0.0453906	1.38121	0.863372	0.855084	0.479341	-0.863236	-0.247595	0.415766	-0.154141	-1.51537	0.861721	-0.151381	0.557218	-0.427731	-1.2051	-0.287671	0.417248	-1.81111	-0.535673	0.231973	-0.154433	-0.455938	-0.226775	-1.16764	-0.315023	0.609195	-0.175823	0.172996	-0.703993	-0.562261	1.86504	0.00967033	0.475432	0.838804	0.483463	-0.0160988	-2.76869	-0.0484405	-0.224359	-1.31885	-0.347402	-0.0133323	-0.143229	-0.137095	-0.926308	-0.0778323	0.135967
1367943_at	1.08022	0.364323	1.04572	1.8226	0.293197	0.931429	0.512281	-0.351868	0.911105	0.0445022	0.860327	-0.123082	0.716051	0.288608	0.621921	0.201265	0.888768	0.505921	0.720973	0.808628	0.129406	0.462313	-0.0594335	1.23166	0.714566	-0.0319652	0.217408	-0.532617	0.626118	0.228238	-0.300924	0.754985	0.298401	0.933493	0.120589	1.11116	0.719933	0.625805	0.0312408	1.06773	1.24083	0.432505	1.31226	0.414241	0.509144	0.953921	0.449863	-0.55585	0.151508
1367945_at	0.513691	-0.0705932	-0.162729	1.93823	0.0688464	0.334387	0.388725	0.0605917	0.0860763	0.485989	-0.6707	0.468358	-0.628456	-0.442506	-0.241833	-0.0498655	-0.318373	0.256973	-0.449473	0.74967	0.23761	0.267247	-0.0741243	-0.394326	0.56998	-0.0887277	0.378657	-0.652692	-0.541332	-0.294317	-0.231594	-0.265024	0.697811	-0.0912452	0.128922	-0.587102	-0.37417	-0.28833	0.254456	-0.527415	-0.0544324	-0.328287	-0.77025	0.425413	0.50709	0.557455	0.840951	0.407393	0.0583287
1367946_at	-0.602175	0.695654	1.92592	0.0927265	-0.0881244	1.09894	-0.65854	0.259927	1.38513	-1.01796	0.542888	-0.568667	-0.201098	0.367745	0.554817	-0.876206	-0.0320056	0.424813	0.119848	1.32881	0.0543999	-1.23101	0.671048	3.95203	-0.266094	0.187569	0.0310532	0.377006	0.734333	1.50114	-0.118766	0.811866	0.440957	-0.14908	-0.0423528	-0.14141	-0.0733067	-0.723547	0.481107	-1.35969	0.513841	-1.29854	0.219221	-0.285084	1.0014	-1.57407	-0.550669	-0.28376	0.00394091
1367948_a_at	0.583432	-0.363304	-0.0850932	-2.2415	0.0116751	-0.647538	0.00100462	0.154755	-1.48803	-0.39463	-1.68028	0.0434743	-0.00908466	-0.136421	0.101946	-0.0557764	-0.437639	0.193398	-0.026932	-1.16805	0.77773	-0.347594	0.43764	-0.453212	-0.0333075	-0.376206	0.0186102	0.0170915	0.0966458	-1.95509	0.693344	-0.235279	-1.88829	-0.426154	-0.466356	-0.15163	-0.169137	0.0631653	-1.07096	-0.103805	-0.027267	0.0197478	-0.834744	-0.596027	-1.65094	-0.445778	0.114486	0.0594167	-0.235208
1367950_at	0.991162	2.19218	-0.418099	5.3485	-0.318529	1.71911	-0.239866	-0.471586	2.09407	-2.37371	1.10874	-0.945003	1.65931	-1.90013	1.1805	0.0363431	1.7413	-0.530969	2.63162	-0.744626	-0.149656	-0.0120699	-0.516221	1.18452	0.794228	-0.301661	-1.28588	-0.253483	-0.470987	-1.7711	0.222078	1.25061	0.474078	0.536879	-0.529466	1.90444	1.10378	2.3651	-1.63112	2.338	0.363892	2.22071	0.614201	-1.04095	2.08928	3.94511	-1.36075	0.052688	-0.638791
1367952_at	-2.36949	-2.0265	-1.0268	-2.21486	0.262413	-1.13657	-1.82408	-0.43321	-2.12403	-0.545612	0.914581	0.537779	0.500981	0.0478864	-0.810367	-0.586846	-0.583753	0.163989	-1.0206	-1.43014	0.729805	-0.729382	0.0996044	-0.805838	-1.06005	-1.09747	-0.091831	-1.49423	-0.992376	-1.16066	-0.00217088	-1.67744	-1.66327	-0.485706	-1.99111	-0.526314	0.477006	-1.09255	-0.598186	-1.9494	-0.381947	-0.0724678	-1.86372	-0.159582	0.364711	0.381434	-1.24704	-1.1642	-1.83607
1367956_at	0.666933	2.92853	1.78873	2.23624	1.63203	1.67086	2.21465	0.275517	1.01093	1.2796	1.68532	0.200473	0.0665025	1.9882	2.60638	0.0787652	-0.212991	-0.125404	1.57329	2.47165	0.0512587	0.757861	0.171574	0.951074	0.114417	0.116134	0.36844	-0.113374	1.60147	2.0328	0.0682574	1.27237	2.21656	0.948025	0.258842	0.9719	0.400131	0.841947	-0.205471	1.43142	0.0245124	0.369236	2.22397	1.00324	-0.0417219	1.78438	0.92426	0.308873	1.18288
1367957_at	-0.591593	9.18958	1.31134	6.10084	-0.658564	-1.54596	1.31087	-0.485647	0.917038	-0.431637	4.42303	-1.12761	1.84541	-2.40711	7.05035	-0.382945	0.682724	-0.329221	1.18283	2.07272	-0.622095	-0.161417	-0.0402069	0.0833632	-1.63895	0.834487	-1.72315	-3.25497	-0.495023	-2.89454	-1.22166	2.94255	-1.73039	-3.24451	0.488084	-1.8053	0.0892885	-0.470953	-1.8821	2.19967	1.03772	-2.52163	0.268849	-0.939466	-2.93988	-1.27299	-0.646162	-0.293355	0.0299183
1367959_a_at	0.967364	2.43342	0.571761	-0.165055	0.852603	1.11619	-0.298202	0.37958	-0.026569	0.680373	1.91519	-0.429404	0.883933	0.707357	2.53378	0.0278712	0.530866	0.125811	1.58439	0.607437	-0.20053	-0.441914	0.812519	1.08756	1.60806	0.304103	0.333683	-0.403066	0.0112374	-0.121427	0.203685	0.822519	-0.63554	0.625819	0.212146	-0.454678	0.60975	1.08673	-0.459814	1.31013	1.08341	0.366021	0.442652	-0.19055	-0.338161	-0.281609	0.0681642	-0.328784	0.0831924
1367960_at	0.0292272	0.649633	-0.200685	1.14971	-0.214245	0.844665	-1.38331	0.458407	-0.375041	0.197625	-1.15919	0.531289	-0.542083	1.45915	-0.25128	0.0188678	0.191486	0.272972	0.116405	0.490644	-0.339065	-0.726813	0.108722	0.47874	0.170011	-0.53189	0.0848563	1.41656	-0.268503	2.09983	0.990439	-0.0495142	-0.0576149	1.17124	1.40919	-0.735449	-0.0121046	0.140422	-0.346599	-0.591574	-0.780528	1.65476	1.67423	1.22413	0.522862	3.07841	-0.657792	-0.0321641	-1.17935
1367965_at	0.430252	-0.455421	-0.273758	-0.339715	0.294918	0.327806	0.971118	0.24241	-0.43892	0.505133	0.412589	0.352596	0.602687	-0.244696	-0.224227	0.135877	-0.205981	0.157704	0.413354	-0.32875	0.173883	0.152795	0.352533	-0.371306	0.958285	0.162413	0.588158	-0.645862	0.190968	-0.450436	0.39683	-0.378181	-0.450409	-0.0270574	-0.509558	0.60654	0.031738	0.0590386	0.102005	1.02022	-0.396423	0.215271	-0.421607	0.441895	0.160441	0.321932	0.174648	-0.33671	0.649652
1367967_at	0.0395081	0.370322	0.152058	1.51818	0.351598	0.512364	0.731656	-0.010179	0.680404	0.354571	1.05189	0.448201	0.351873	0.191787	-0.104232	0.0625703	0.0444357	0.755009	-0.7132	-0.370094	0.490484	0.756249	0.114609	0.094636	0.626185	-0.323959	-0.228893	-0.739611	-0.0816313	-0.0519511	0.094625	0.187923	0.730664	0.428987	0.226637	0.0996264	0.119897	1.07262	-0.614031	0.436015	-0.101604	0.197004	0.767628	0.796663	-0.363513	0.687088	0.20762	-0.290683	0.469633
1367969_at	0.863658	1.0746	0.238326	1.68122	0.91001	0.509435	0.123675	-0.000321043	2.1587	0.465765	0.817842	0.20808	0.302085	0.391941	0.808266	0.135337	0.860529	0.375573	0.130712	1.09242	0.391792	1.15481	0.334829	0.435068	0.784483	1.00462	0.667206	-0.469891	0.534195	0.0636602	0.027798	0.561511	1.15176	0.0125458	-0.272448	0.487996	0.92597	-0.0106558	-0.138857	0.393832	1.61402	0.252616	0.213974	0.210141	0.556521	0.506933	0.232973	-0.282441	0.0793514
1367974_at	-0.678463	-0.469532	-0.387667	-5.35145	-1.0887	-0.163833	-1.17034	-0.651962	-0.222338	-1.17757	-1.02183	-0.0586904	-1.01031	1.42545	-0.473384	0.546617	-1.06162	-1.88865	1.24035	-1.83783	-1.00022	-0.893249	0.311911	-0.148805	0.0543719	-0.88888	-1.0599	0.738404	1.13418	-0.308803	-0.14009	-0.245732	-0.352169	-0.340047	0.0116769	-0.733168	0.230133	0.526167	-3.13282	-0.0281618	-0.856422	-0.359851	-2.09354	-0.451243	-2.31992	1.08351	-0.844354	-0.340713	0.89592
1367976_at	0.148459	0.0893467	0.303841	0.366933	0.815436	-0.389502	1.0162	-0.56675	0.42406	-0.365146	0.253285	0.0637005	-0.869076	-0.367596	0.342156	-0.38654	-0.259801	0.0165259	-0.128638	0.198006	0.151761	-0.256556	-0.182162	1.2796	-0.387122	-0.639614	-0.262084	-0.272666	0.454044	-0.358324	-0.447414	0.421431	0.043549	0.186639	-0.587484	-0.0604876	0.336432	0.147699	-0.0199766	0.268104	0.152441	-0.164329	0.949077	-0.20418	-0.314294	-0.0338282	0.247701	-0.30563	-0.879317
1367979_s_at	-1.16251	-3.45737	-0.358548	-4.26425	-1.49703	1.63347	-1.548	-0.712855	1.71971	-0.135819	-0.892661	0.262475	2.15768	0.700089	-2.59062	0.0804454	1.16934	-0.518373	0.619771	-1.48905	0.0188496	0.741984	0.119447	-0.752706	1.02385	-0.698533	-0.52169	-2.08796	-0.422949	0.0355023	-0.357648	-0.590511	-0.665008	-0.907252	0.541285	2.06907	0.0138747	1.39284	-0.792393	-1.34756	0.931336	2.39053	-0.613563	-0.0248279	-0.178593	4.8971	-0.909228	0.619655	0.426365
1367980_at	-1.25851	0.0698535	-1.12193	-0.834447	-0.852223	0.167322	-0.724318	-0.139688	0.543628	-0.497008	-1.67498	0.575416	0.247603	0.475016	-0.673058	0.620858	-0.564473	0.420085	0.479658	0.36389	0.761767	-0.261345	-0.156919	-0.181407	0.206214	-0.355697	0.0530381	-0.0828748	-0.371125	-0.0290783	-0.474833	-1.18022	-1.47993	-0.751547	0.592111	-0.693088	0.758549	0.389969	0.371695	-1.00343	0.208353	1.79593	-1.69884	0.29968	0.0675915	3.11032	-0.518145	0.466173	-0.563987
1367981_at	-0.161278	0.423535	-1.07004	-0.67903	-0.171077	0.128329	-1.31878	-0.128145	0.515766	-0.107574	-1.25167	1.08924	0.279566	0.687674	-0.0808244	0.926874	0.119372	1.09948	0.416631	0.638842	0.362815	0.402454	0.046918	-0.415554	0.645436	0.132596	0.0651949	-0.593066	-0.228659	-0.680808	-0.496483	-0.850102	-1.23796	-0.656715	0.129022	-0.36374	0.843844	0.186049	0.0441693	-0.845748	0.61462	2.36238	-1.55078	0.562552	0.212013	3.95796	-0.450549	0.0665951	-0.233972
1367982_at	-0.505262	0.92204	6.23728	0.477162	1.9898	1.65537	-1.60457	0.950247	4.93372	-0.308539	4.33851	-0.658833	-0.270677	1.4154	-0.882192	-1.3411	4.94918	1.17137	1.19713	2.04398	-0.301784	-1.43543	0.105292	1.88889	-2.76101	0.0836812	0.698631	1.09072	5.23935	2.41107	-0.309066	2.33998	0.762553	0.806144	0.259187	-0.148287	2.011	-1.62419	0.277092	-0.333948	4.08838	1.71099	2.55114	0.544168	2.34213	0.826967	-0.751327	-1.33398	-0.0948827
1367984_at	1.0449	1.12027	0.618434	0.43636	1.44251	-0.509145	2.73968	0.514069	0.0816603	1.35784	1.31508	1.16064	0.547882	0.95517	1.81858	1.16979	0.572067	1.49853	0.226547	1.3415	1.72628	0.881517	0.0992176	0.105269	0.93919	1.20917	0.904042	-0.96674	1.55176	0.162785	-0.208988	-0.109252	0.370753	0.297081	-0.673239	1.18159	1.3447	0.308379	-0.274541	1.58901	1.96186	1.43227	0.618732	1.7219	1.02946	1.7703	0.645571	-0.947036	1.07859
1367985_at	1.5888	-3.27381	0.795408	-5.18095	-0.151816	-3.36832	-1.60734	-1.22363	-3.48097	-2.1091	-4.56877	-0.0719618	-1.77264	-1.31962	0.104065	-0.0299847	0.288411	-1.15699	-2.35993	-4.88789	-2.99353	-4.99991	0.68819	-0.17364	-1.12295	2.04734	1.12404	-2.77083	1.77882	-2.97688	-0.473404	-0.412574	-3.83508	-0.919161	-1.43342	-1.43711	-0.0971103	0.911401	-2.01642	-0.416338	-0.0839205	2.86373	0.00660972	0.318925	-1.35995	-4.66358	-0.221642	0.631261	-0.377963
1367986_at	0.385874	-0.890836	-0.221818	-2.91037	1.95187	1.78611	1.11305	-0.433563	1.27421	0.296709	0.425277	-0.341535	0.864171	0.435604	0.259952	-0.117432	0.237701	0.371598	0.787204	-0.806634	-0.178397	1.48199	0.268938	0.561581	-0.122786	-0.226687	-0.0930258	0.330247	1.30979	0.306795	-0.18541	0.469902	1.49168	-0.240067	-0.141623	1.78569	0.204566	0.133634	0.468445	0.665165	0.467345	0.441866	0.42263	1.23987	1.11761	1.87421	0.570132	0.731332	0.79748
1367988_at	0.17408	-0.600442	-0.382061	-7.65309	-0.0536348	-0.504326	-0.595886	0.0624768	-0.651822	0.166462	-3.45624	-0.103873	-0.296296	-0.305882	-0.791249	0.0644493	0.190066	-0.102303	0.34094	-0.269045	-0.101164	-0.0422176	-0.135886	-0.12705	-0.731479	-0.258903	-0.36811	-0.396653	-0.433794	-0.576873	-0.337099	-0.328136	-0.734175	-0.120216	0.231726	0.124548	0.121542	-0.47283	-0.351189	-0.0965836	-0.287142	-0.63584	-1.04854	0.00388109	0.484978	-4.27394	-0.632854	-0.491639	-0.29653
1367991_at	0.178664	0.496746	0.627903	-0.197582	0.665493	-0.962569	0.82696	0.297771	-0.161532	-0.305527	0.574834	-0.262597	-0.283688	0.256353	0.939477	0.213364	0.190637	0.0614935	0.684954	0.181613	0.427751	0.161284	0.099099	0.389707	-0.308918	-0.35732	-0.0997652	-0.600575	0.619339	-0.0655702	-0.341091	0.294321	0.211605	-0.204782	-0.379546	-0.0244167	0.135811	-0.321521	-0.613393	0.577226	0.387773	-0.438374	0.900654	0.164154	-0.49409	-0.729676	-0.191601	-0.305614	-0.183907
1367993_at	0.85208	0.0570879	0.661502	0.472157	0.818894	0.069195	0.760593	-0.0508997	2.10647	-0.232049	-0.0651378	0.337943	-0.49366	0.919329	0.57567	-0.322576	0.956908	0.74646	0.162685	1.38945	1.04851	1.16852	0.625105	1.26381	0.640078	0.0516932	0.0776011	-0.328166	0.399208	0.723756	0.409046	0.282667	1.29689	0.191083	-0.256074	0.962076	0.752334	0.0477262	1.17191	0.305499	1.56109	0.631304	1.24661	0.0070208	0.755827	1.09938	-0.374435	-0.14063	0.196403
1367994_at	0.515197	-0.987019	-0.352245	1.74806	-0.00401287	-0.496871	-0.18299	0.108128	-1.51822	0.0613928	-1.14652	0.210133	-0.424539	-0.271063	-0.553508	-0.213973	0.4643	-0.462062	0.665826	-0.528316	-0.223987	-0.236338	-0.53108	0.467022	-0.703696	-1.06139	-0.192356	-1.69481	-0.439586	-0.934066	0.00168025	-0.156858	-1.00142	-0.0957044	0.306462	-1.67356	0.609189	-0.413585	-0.62213	-0.140549	0.602432	-0.870285	-0.840832	-0.126642	-1.19267	-0.811517	-0.486285	-0.346272	-0.203229
1367996_a_at	0.479258	0.141431	-0.444379	-0.596227	1.05603	0.234374	0.662922	0.418203	-0.91578	0.638116	-0.0977872	0.483999	-0.152872	-0.177227	1.61523	0.223075	-0.169035	0.847027	0.0441286	1.44852	0.596848	0.490891	0.168797	0.00612623	0.435702	-0.0451205	-0.173031	-1.25777	0.025442	-0.0544046	-0.117764	-0.672555	-1.02191	0.23293	-0.711806	-0.29598	0.611213	-0.259167	0.308792	-0.260186	0.955642	-0.362649	-0.795089	0.286078	0.839792	-2.05317	-0.349941	-0.408645	0.68937
1367997_at	-0.117311	0.505124	-0.00667719	0.143725	0.475378	-0.253134	0.186051	0.016806	0.243982	-0.350146	0.110111	-0.120958	-0.373943	0.280335	0.551377	-0.106735	-0.134494	0.66302	0.222173	0.846345	0.603282	1.23429	0.0377628	-0.0679943	0.313365	0.568897	0.248428	-0.711494	0.0920461	0.220335	0.0731796	-0.254056	1.19625	0.0639625	-0.00571683	0.231502	0.0334503	0.0989467	-0.203226	-0.293811	-0.0713316	0.0741395	0.0723505	0.0912463	0.414014	-0.26961	0.28879	0.0666717	-0.0615574
1367998_at	-0.0774608	0.252293	-0.784446	-1.8842	-4.00436	0.198628	0.549872	0.3705	-3.18639	1.17524	1.12922	1.5985	-1.8916	2.13286	-3.28606	-0.0443248	-3.32506	-1.83936	-1.69742	-2.00851	1.03875	-1.35128	0.479814	-0.829731	-0.560354	1.03033	1.06672	0.793015	-3.36174	-2.05533	-0.784128	0.069523	1.29598	-0.54443	-0.0426806	-2.4443	-2.76082	-0.257282	-2.37947	0.48709	-2.48741	-1.9114	-1.56901	0.307958	-0.349076	-2.27377	-1.11229	-3.46849	0.738617
1367999_at	0.374392	0.723203	-0.23381	-1.14758	0.090439	-0.628629	-0.0621227	0.339543	-0.91387	0.491324	-0.164132	0.269254	0.025539	-0.294265	0.502047	0.332649	0.114122	0.345317	0.543469	0.443071	0.304914	-0.122075	-0.0921872	-0.0261618	-0.43975	-0.0157089	0.0886047	-0.501417	-0.00298245	-0.366287	0.13469	-0.294877	-1.43696	-0.0444133	-0.10829	-0.280477	0.20052	0.0261543	-0.476015	0.0905172	0.420786	-0.238186	-0.485912	0.0207582	-0.384567	-1.81365	-0.454458	-0.372681	-0.0404411
1368003_at	0.0935379	-0.69825	0.125157	-0.367737	-0.547668	-0.445726	-0.285863	0.0761277	-0.81231	0.303814	-0.0262142	-0.0703813	0.460135	0.167611	-0.948553	-0.188653	-0.579676	0.0593724	-0.394581	-0.471433	0.362731	-0.684207	0.643488	-0.208581	0.362725	0.695449	0.665063	0.489775	-0.1698	0.336041	0.647451	0.432236	-0.179218	-0.0984669	0.590632	-0.11054	-0.842431	-0.00879145	0.306918	-0.294402	-0.74877	0.140383	0.0611498	-0.333556	-0.0305641	0.230332	0.20799	0.190535	0.0761221
1368006_at	0.129841	-0.942665	-0.269459	-2.99614	-0.341114	0.787195	-0.972615	-0.442457	-1.44509	0.0211451	-1.01897	0.0240778	0.103437	1.68396	-0.145721	0.309226	-1.29445	-0.618558	0.0578692	-1.15189	-0.683122	-0.101398	0.507423	-0.415953	0.229597	-0.187817	-0.0191155	0.765812	0.482134	-0.610265	-0.169053	-0.0203934	0.909205	-0.324494	-0.15079	-0.519139	-0.253572	0.596869	-2.08045	0.426518	0.0581298	-0.169026	-0.857421	-0.324976	-1.78991	0.926576	-0.293302	-0.286369	0.646137
1368007_at	-0.461212	-0.155165	0.78645	1.19159	0.919841	1.83435	-0.321237	-0.956576	0.219119	-0.397758	-0.899141	-2.19126	-0.865485	1.55448	-0.113204	-1.28155	0.304606	1.19409	0.282838	0.609671	1.21864	0.991431	0.261392	0.237807	2.65804	-0.641472	-0.466758	1.39027	2.28438	-1.55619	-0.450344	1.8803	1.88499	0.705112	-0.149444	0.0782305	0.00197063	-1.73529	1.23871	-0.0403493	0.342682	-0.650835	1.17581	-0.792014	0.699065	3.88707	1.2123	-0.417893	-0.775656
1368008_at	-0.162742	-0.337611	-0.274478	1.83544	-0.113249	1.2173	-0.351292	0.212815	-0.931973	0.362386	0.49787	-0.327098	0.148705	0.449021	-0.0525012	-0.334954	0.466679	0.652444	-0.304394	0.289528	0.137307	-0.228084	0.342971	0.091269	0.410185	0.291861	0.583871	1.02038	-0.130201	-0.737125	0.305822	-0.0379729	0.44316	-0.0607652	0.31216	-0.18813	0.421068	-0.743462	-0.182427	-0.0284989	0.205099	-0.764771	0.524886	-0.468705	0.802714	1.23275	0.723735	0.165183	-0.170941
1368009_at	0.510385	0.558935	-0.0615908	-0.855524	0.631869	-1.29692	1.26845	0.271258	-2.11106	-0.84207	0.668527	0.325704	0.837211	-1.35508	1.16087	1.80638	-1.04264	0.0417377	-0.210652	-1.82807	-1.09459	-0.627426	-0.273043	0.308953	0.926965	-0.133097	0.158753	0.522348	0.688408	-1.46913	-0.713625	0.798571	-0.0620453	0.0275962	-0.728057	0.73673	0.279105	1.82797	-1.46461	0.442164	0.500679	-0.505584	-0.972613	-0.271008	-0.373604	0.650789	1.50558	-0.183616	1.59287
1368012_at	0.24981	2.17967	-0.631405	1.10977	0.0417176	0.751824	0.234759	0.540238	0.76053	-0.740251	0.729712	-0.241819	-0.343328	0.517783	0.774342	-0.16342	-0.514986	0.165215	1.61457	0.409477	0.37162	0.852092	0.11074	0.158789	-0.195212	-0.375808	-0.251232	0.732955	0.118102	-0.484483	0.511081	-0.104291	1.56646	-0.591252	-0.579527	0.399429	-0.0987276	-0.375033	0.443352	0.127057	-0.0226708	0.351671	-0.193619	-0.153482	0.145788	0.906933	0.206811	0.230504	0.282973
1368020_at	-2.28315	-1.76999	-0.153623	-1.20449	-0.704566	2.12835	-1.44537	-0.361726	2.61537	-0.0284166	-0.729939	1.33525	2.71893	0.376069	-1.93523	0.617649	1.23411	-0.212262	0.64233	-0.248667	-0.194991	0.274131	-0.249719	-1.52112	1.36871	-0.187692	-0.0388367	-1.81411	-0.387005	0.128342	-0.868595	-1.1532	0.010146	-0.368125	0.217146	3.24711	0.39314	1.67572	-0.93885	-1.22286	1.26448	5.74482	-0.885066	-0.193915	2.07689	10.4878	-0.584204	0.370146	-0.187167
1368021_at	0.222771	0.794888	-2.413	-0.294298	0.215745	-0.385349	-0.430975	-0.0847066	0.410088	-0.451972	-0.496426	-0.309157	0.231388	0.235779	0.675131	-0.190036	-0.366562	-0.338028	0.233944	0.183313	0.0861993	0.574209	0.230566	-0.568424	0.474692	0.876172	0.265613	-0.43689	-0.138525	-0.100746	0.0876132	0.147411	0.614914	-0.257483	-0.192454	0.434953	0.00499665	-0.263989	0.403913	0.0107319	0.534349	0.595448	0.191712	-0.395633	0.757711	0.657331	-0.172419	-0.528361	-0.395556
1368022_at	-0.517396	-0.706041	-0.400481	-0.693308	0.285997	0.555669	0.201206	0.154057	0.0935451	-0.460103	-0.462316	0.135212	-0.194436	0.237526	0.30347	-0.13324	0.10536	0.200003	0.378995	-0.560124	0.724203	0.0411262	0.0257923	0.415816	-0.464421	-0.537611	0.0630383	-0.267445	0.111056	-0.5314	-0.3933	-0.725787	0.757	-0.468752	-0.0228758	-0.15734	-0.0886338	-0.899092	-0.263919	0.140951	0.00946122	-0.268683	-0.628194	-0.370261	-0.597216	0.0177265	-0.240666	-0.172115	-0.561747
1368023_at	0.724	0.526415	-0.275264	-0.140334	-0.315235	0.888923	1.04699	0.0889253	0.402039	0.016821	0.173739	0.213032	-0.472829	0.017835	0.651627	-0.364816	0.220306	0.0353678	0.257087	-0.0716031	-0.179501	-0.213129	0.220384	0.229532	1.21775	0.194951	0.253775	0.383337	0.200042	-0.0660267	0.290584	-0.0135844	0.855956	-0.0879141	-0.154021	0.328633	0.297904	-0.154727	-0.295403	1.06757	0.130489	0.74983	0.0812861	0.266819	0.570125	2.38981	1.23139	-0.132607	0.414834
1368025_at	-1.58719	-0.106703	0.859132	2.18624	0.0746571	0.110221	1.44145	1.52928	1.39415	-1.26932	0.500571	0.0950354	-1.65172	2.23604	-0.741091	0.168877	-0.58369	0.450353	-0.5672	2.13682	-0.378397	0.015458	1.26331	0.821273	-0.619986	0.209736	0.448104	3.08392	1.28111	2.0333	1.46614	1.36742	-0.448786	-0.24569	2.55672	1.14358	0.556783	-0.294201	1.01437	2.80288	0.232956	1.35585	0.838427	0.881772	0.179444	0.769218	2.32958	-0.311326	0.0880028
1368030_at	0.334874	1.56191	-0.166802	0.605093	1.04092	1.54856	-4.52014	0.390382	1.49045	0.456655	0.85098	0.798726	-0.0920043	1.33043	0.87632	0.12766	0.042734	0.738805	1.12649	0.753005	-1.29882	1.30897	0.288796	0.405777	0.759293	0.875874	-0.00459049	0.365447	0.22969	-0.32831	0.53685	0.0589524	1.11185	-0.559266	0.437712	0.670122	0.896174	0.150902	-0.288135	-2.20728	0.28207	0.87774	-0.127686	-1.36747	0.412171	-0.0369981	0.339646	0.144149	0.22415
1368031_at	0.458987	1.14637	0.251831	1.45604	1.38068	-0.483539	0.293692	0.257111	1.10166	0.178598	1.11103	-0.407643	0.160544	0.410564	1.80934	-0.342191	1.01447	-0.566554	1.23512	0.816122	-0.092555	0.186845	0.00774734	-0.177859	-0.422737	0.0403694	-0.15468	-0.165861	0.786859	0.439391	-0.186951	1.51996	0.486209	0.442856	0.141054	1.58446	0.208809	0.221443	0.110798	1.13695	1.34832	0.0748609	2.17727	-0.0848734	-0.32954	0.245885	-0.0241028	-0.663034	-0.218368
1368032_at	1.25664	1.8918	1.04457	1.53159	2.114	0.368891	1.5002	0.537679	1.23607	0.533622	2.4454	-0.280754	-0.93271	1.3351	2.74876	0.441141	0.105044	0.285875	0.897697	1.59764	-0.0145368	0.322275	0.65925	0.641779	0.0578662	0.686879	-0.0322261	-0.177175	2.31419	2.19082	-0.0512783	2.68545	1.67098	0.42468	1.01956	1.91859	0.465083	0.859014	-0.366818	1.84483	1.26565	0.499374	4.5283	0.745492	-0.214864	1.40071	-0.325414	-0.359493	0.0713199
1368035_a_at	-1.20411	-1.93789	-0.145248	-2.14664	-0.266758	0.00883864	0.169334	0.195249	-2.46014	0.174336	-1.57754	0.0920718	-2.2069	-0.336517	-1.02646	-0.505072	-1.84112	-0.27901	-1.03836	-1.12874	0.235226	-0.727718	-0.312117	0.105009	-1.2067	-0.75601	-0.343013	-1.02351	-0.312084	-0.30996	-0.646625	-1.61981	-0.934575	-0.972084	-0.769645	-1.47788	-0.0597778	-1.3127	-0.593037	-1.98599	-0.881959	-1.81776	-2.25931	0.54376	-1.8418	-1.17333	-1.96474	-0.806863	0.313546
1368036_at	-0.137489	-1.6007	-0.0905641	-1.88945	0.283179	-0.426485	0.0332832	-0.0703592	-2.2494	0.589161	-0.483148	0.374289	-1.52769	0.282367	-0.530532	0.136485	-1.11587	0.718123	-0.299556	-0.813838	0.252903	-0.723349	0.270106	-0.0667219	-0.797955	0.679881	0.548473	-1.28881	0.133486	-0.500759	-0.310194	-1.38583	-1.17107	-0.777529	-1.10077	-0.602164	0.418417	-1.26086	-0.733917	-0.987397	-0.0213426	-0.364457	-2.69397	0.776146	-0.767401	-0.0705596	-0.435977	-0.825445	0.301987
1368038_at	0.532986	-1.81311	-0.560991	-0.433283	0.637272	-1.75162	-0.570212	-0.439473	-1.31073	-0.661705	-2.28032	-0.0378633	-0.764886	-0.917678	-0.581976	-0.681258	-0.48252	0.288046	-0.810699	-0.535896	0.410644	-0.231654	0.0780088	0.273574	-1.28104	-1.0017	-0.539843	-1.64365	-0.793942	-1.65423	-0.206066	-0.598187	-1.32671	-0.274596	-0.892524	0.398365	-0.154986	-0.45909	0.306869	-0.13725	-0.219683	-0.491561	-1.20723	-0.681243	-0.212414	-1.27442	-0.972063	-0.443773	-0.659525
1368039_at	1.51259	-1.23844	-1.32775	0.0465247	0.928894	-1.03212	-2.02624	-0.41662	-1.3345	0.153017	-1.70822	0.30175	-1.0555	-1.25669	0.1566	-0.680121	-0.609379	0.465724	-1.12772	-0.819478	-0.286581	-0.874591	0.00409718	0.416575	-0.666052	-0.878706	-0.314903	-1.18936	-0.634634	-2.26574	0.689946	-0.284432	-1.3435	-0.206532	-1.57496	0.761992	0.0068196	-0.797202	-0.801307	-0.950495	0.258184	0.967904	-0.417722	-2.09495	-0.703467	-1.187	-1.06698	-0.48205	-0.572991
1368045_at	-0.380813	-1.08765	0.476006	0.172778	0.442983	0.190143	-0.893165	-0.0301564	0.112965	0.21815	0.0137591	0.0569547	-0.978391	-0.100729	-0.279079	0.0715876	-0.145406	0.0527067	-0.750666	-0.781492	-0.692016	-0.0038661	-0.319219	0.026076	-0.192647	-0.547766	-0.455204	-0.435875	0.0244108	-0.478635	-0.354383	0.511995	0.404882	0.00232392	-0.0868594	-0.588153	0.307307	0.0402885	0.229523	-1.1064	-0.0691081	-0.102432	0.595872	-0.752376	-1.20574	0.0970517	0.210139	0.0434165	-0.221528
1368046_at	0.732613	-0.145108	0.252043	0.338494	1.5917	0.0703302	-4.28673	0.316587	0.364086	0.701985	0.227269	0.868676	-0.140041	0.655263	0.860909	0.101494	0.906991	0.437395	0.251902	-0.602167	-1.08677	0.937647	0.303	0.138167	0.747025	0.525275	0.220601	-0.253488	0.572896	-1.81923	0.43858	0.70342	0.20911	0.227354	-0.616596	0.427635	0.419576	-0.208175	-0.486402	-1.98352	1.2604	0.923408	0.793873	-1.62727	-0.71943	0.859769	1.0974	-0.0614434	0.42086
1368047_at	2.04506	-2.04065	0.829609	-2.72639	0.671295	-0.259964	1.6579	0.403986	-2.88341	0.207212	0.0423017	1.17102	2.20118	1.86597	-1.02605	0.46365	-0.0882335	0.664601	2.22613	-0.482069	1.70424	-1.12406	0.418295	0.585735	2.87315	0.492503	0.433917	-1.39855	0.885656	-1.06239	1.01612	0.15342	-0.722803	-0.202808	-0.500298	-0.216469	0.589285	1.83149	-2.01995	2.84983	-0.144836	0.83545	-0.345737	1.86412	-0.178591	1.87076	1.48372	-2.20176	2.00644
1368049_at	1.01225	0.603949	0.807573	0.713777	1.17436	0.12256	0.133356	0.377357	1.40184	0.498842	0.856752	-0.414985	-0.384818	0.539088	1.64689	-0.253404	1.57956	0.373499	0.418061	0.652601	0.890916	0.828463	0.234273	0.360392	-0.18492	1.1776	0.358816	-0.195075	0.842466	-0.402943	0.270576	0.684838	0.776525	0.507019	-0.771172	0.637274	0.43776	-0.140788	-0.866896	1.27697	1.49471	0.0106923	1.14172	0.304202	0.581134	-0.467591	0.035298	-1.06955	-0.108255
1368050_at	0.0691957	1.67349	-0.170131	-0.424667	-0.0642144	-0.0384827	-0.366292	-0.9213	0.109423	-0.171574	-0.373096	0.107103	-0.0496907	0.426092	0.932565	0.675126	0.0589675	-0.455049	1.28902	-0.169362	-0.0822473	-0.280452	-0.326619	0.0448282	0.311302	-0.125305	-0.119797	-0.0850272	0.152662	0.6124	0.136201	-0.0511076	-0.0633408	0.190735	1.53304	0.507954	0.287541	0.694304	0.0356101	1.21082	0.591253	0.256651	-0.135582	0.322345	-1.26361	-0.452045	0.629815	-0.479251	-0.272332
1368051_at	-0.0245767	-1.13712	-0.523079	0.488418	0.0471286	-0.413665	0.233019	-0.164969	-0.118599	-0.356821	-1.20381	-0.451627	-0.588361	-0.299964	-0.544476	-0.889987	0.0917137	-0.254206	-0.990742	-0.30537	0.157506	0.268449	0.0462683	-0.648962	-0.963904	-0.0655296	0.0959931	-1.02111	-0.293564	-0.0935803	-0.219388	0.0709208	-0.199231	0.731845	-0.180778	-0.162083	-0.317574	-0.684594	0.682004	-0.783316	0.279324	0.020501	0.762222	-0.308043	-0.441144	1.22637	-0.304698	0.202077	-0.521075
1368052_at	-0.134576	-1.53781	0.308053	-1.93014	-0.284756	1.90423	0.568174	-0.265429	-1.31916	0.0663267	-1.08668	-0.528479	-1.35735	0.779735	-0.933916	-0.91888	-1.47978	0.233814	-1.13871	-1.31701	0.400659	-0.800809	-0.0358587	0.385595	0.466806	0.105463	0.181211	1.44236	0.438347	-0.337396	0.246265	0.425335	0.765482	-0.34017	-0.348629	-0.653628	-0.155809	-0.730399	-1.88346	0.318748	-0.929432	0.117709	-0.060559	0.773452	0.422576	1.58007	1.11159	-0.00517235	0.416365
1368053_at	0.0381682	0.393025	-0.795995	0.19663	1.19368	0.0490896	1.00667	0.105871	-0.590661	-1.17351	0.847549	0.398801	0.0800709	-0.381052	0.159256	0.134218	-0.30465	0.410182	-0.374088	0.844079	0.676464	0.41835	-0.182653	0.0975042	0.188433	0.257081	-0.466142	-0.648357	0.31235	-0.0796015	-0.184236	0.0673849	0.384413	-0.169219	-0.00472321	0.238906	1.1687	-0.125987	0.240156	0.472551	0.615958	-0.203684	-0.354322	0.483896	0.439974	0.488002	-0.152057	0.0473925	-0.0587219
1368055_a_at	0.941291	1.17984	-0.352785	0.316267	1.16608	1.41732	0.928734	-0.140733	1.92097	-0.81672	0.9714	0.0460116	-0.063354	0.283811	1.98099	0.378322	0.877426	0.561136	0.739846	1.09355	0.917918	1.31359	0.304083	-0.219612	-0.16219	1.84189	0.0584749	-0.743651	0.332268	0.651578	-0.325089	-1.19469	1.82358	-0.460966	-0.036788	0.693931	0.503382	0.209581	-0.1265	0.962199	1.91731	1.70167	-1.27436	0.395383	0.28799	0.903241	0.105494	-0.57282	0.171326
1368056_at	0.0455498	1.07153	-0.0814082	-0.122704	0.356403	0.357865	0.851965	0.509872	0.615004	0.341942	-0.523247	0.208896	-0.144591	0.595342	1.23845	0.23785	-0.0859327	0.465607	0.792604	0.950447	0.494369	1.45259	-0.114485	0.117172	0.165678	0.606015	0.269259	-0.549514	0.340132	-0.42879	-0.00595811	-0.472811	0.239388	0.0867295	-0.81832	0.460458	0.158525	-0.180503	0.231526	0.0413802	0.496025	0.51036	-0.725534	0.374831	-0.0815507	0.862843	0.258303	0.079469	0.304814
1368057_at	-0.574811	-1.19569	-0.10695	1.34305	-0.411312	-0.230184	0.693849	-0.618359	-0.845145	-1.1314	-0.909886	-0.70689	-0.772279	-0.45307	-0.56283	-0.358627	0.393839	-0.169721	-1.42279	-0.744965	0.606557	-0.690335	-0.670096	-0.118875	-0.305194	-0.703631	-1.05684	-0.766229	-0.174576	0.139441	-0.810647	0.241023	0.153383	-0.0844134	-0.353197	0.348065	-0.0641329	-0.504155	-0.837421	-0.498681	-0.30778	-0.148875	-0.0720533	0.104137	0.50227	0.753175	-1.03854	-0.397767	0.0319088
1368059_at	-0.889761	1.38337	-0.732406	-0.233247	0.290008	-0.522138	1.35373	1.09524	-2.50944	0.365381	0.740707	-1.54469	-3.11479	-1.5756	3.09809	-2.30621	1.10964	0.835021	2.69546	0.682753	0.574556	-1.83743	-2.43419	0.837172	-3.54636	-2.91081	-0.827159	-1.7977	0.736292	-1.30958	-0.220492	-1.50721	-0.315914	-0.683932	-1.36877	-0.660198	0.604333	-1.85475	-3.3082	0.810164	-1.68376	-1.11816	-1.4397	1.52977	0.217422	-6.74925	0.43963	-1.52631	-0.744796
1368060_at	-0.852676	-0.536692	-0.526062	-1.24441	-0.48532	-0.701954	-0.848489	-0.211282	-0.289108	-0.426672	-1.13024	-0.284028	-0.399639	-0.841247	-0.846612	-0.0754188	-0.437625	-0.422379	-0.523375	-0.377393	-0.475981	-0.902338	-0.641901	-0.239464	-0.992755	-0.92234	-0.790087	-0.236873	-0.54333	-0.452636	-0.449703	-0.370442	-0.632905	-0.168298	-0.0387855	-1.12344	-0.226341	-0.244009	0.124526	-1.3873	-0.777197	-1.17475	-1.01975	-0.427091	-1.02247	-2.15246	-0.751669	-0.167878	-0.400276
1368062_at	-0.446135	0.330823	0.81143	1.20971	0.451006	0.847373	-0.416275	-0.367944	0.812911	-0.159898	1.08984	-0.0823952	-0.1434	-0.205645	0.182093	-0.274385	-0.0692552	-0.0864109	-0.224923	-0.487554	0.0976527	1.23671	0.084615	0.219874	0.174237	0.217631	-0.131632	0.00492338	0.607942	-0.15834	-0.522414	0.483743	1.54953	0.0764474	-0.467779	-0.00442842	0.00562341	0.175811	-0.239343	-0.380741	0.267834	0.0519617	1.13327	-0.00598172	0.334346	0.321457	0.0615551	-0.0317527	-0.180695
1368064_a_at	-1.35572	-1.21795	-0.618868	-1.45853	0.381529	-0.0762036	-0.378286	0.0717191	0.0807396	-0.0548831	-1.35955	0.150545	-1.18342	-0.573596	-1.73907	0.497517	0.805348	0.242372	-1.77518	-1.707	0.136394	1.27395	-0.773779	-1.43254	-1.91378	0.775171	0.441867	0.509344	-0.0996675	-0.552086	0.0552218	-1.09877	-0.166265	-0.0766315	0.545022	-0.904431	0.195433	-0.778688	-0.0907216	-2.33447	0.554681	0.467992	-1.48083	-0.0521251	-0.091612	-1.84981	0.783383	0.361123	-0.015929
1368065_at	0.0205778	0.724452	-0.305152	1.23997	0.311163	0.873272	0.697771	0.137791	0.22649	0.281428	0.74933	0.0509283	0.0432429	0.724348	1.13573	0.0346692	-0.530349	0.4909	-0.553815	0.397228	0.969393	1.0667	-0.297484	0.33787	-0.206795	0.546109	-0.155204	-0.844496	0.256981	0.369992	-0.261256	-0.606622	1.90504	-0.206218	-0.118701	0.0311285	-0.12126	-0.195435	-0.694922	0.244546	-0.135921	0.941169	-0.0248372	0.689181	0.0301009	1.50321	-0.363263	0.165485	1.2184
1368068_a_at	-0.0935669	0.222431	-0.0298019	0.772965	1.29327	0.870896	0.247816	-0.0300141	1.43611	-0.146805	1.02959	-0.361801	-0.0174773	-0.158828	1.18515	-0.725084	0.21611	0.0210423	-0.219673	0.450567	0.19265	0.864684	0.114178	0.877432	0.401227	0.745703	-0.120687	-0.459299	0.590762	0.420184	-0.279132	1.15661	1.72957	-0.163053	-0.526805	1.39869	0.782639	-0.613782	-0.0280864	0.710503	1.41863	1.09091	1.34736	-0.536999	0.673734	0.626907	0.826629	-0.307491	0.0757306
1368073_at	1.41585	-0.632587	-1.54979	-1.17851	0.0578352	-0.257695	0.585576	-0.972754	0.779502	-1.61313	-0.435532	-0.114473	0.28696	-0.216378	1.39343	0.532848	-0.177512	-0.882763	1.81905	-2.30223	1.39453	-0.270597	-0.0405937	0.574409	1.18875	0.504109	-0.73683	-0.751286	1.38818	-0.455766	-0.409566	-0.945001	0.00766283	-0.922839	-1.02729	-0.180789	1.52618	1.11928	-1.96411	0.716935	2.04124	-0.458932	-2.79782	-1.52959	-2.33751	0.648822	-0.649381	-0.314697	0.639021
1368074_at	-0.0759035	0.126604	-0.829632	2.53457	-0.970106	-0.0216393	-0.430454	-0.475047	1.09305	0.200081	-0.245294	0.0371345	0.893631	0.292063	-0.715723	-0.190009	0.280576	-0.226824	0.080566	-0.375134	0.0418629	0.2312	-0.0434451	-1.16293	-0.122395	0.673729	0.495474	-0.839552	-0.832611	0.437136	-0.706827	-0.919854	0.843773	-0.0707564	-0.377362	1.07996	0.0751149	0.158436	0.463454	-1.09674	0.576588	2.17512	-0.508717	-0.325535	0.187056	6.52348	-1.14109	0.141835	-0.908662
1368075_at	1.11112	-0.0814111	0.0297675	-0.869603	0.0580597	0.902413	0.306128	0.878574	0.633777	0.570318	0.768254	0.776465	0.677961	0.564304	0.722398	0.744142	0.450109	0.38564	-0.312778	0.106019	0.69771	0.646028	0.570387	0.368002	0.388948	0.774083	0.31	-0.947564	0.127374	-0.551888	0.256412	-0.058986	0.261674	-0.117361	0.182364	-1.0032	0.325546	0.506198	-0.202454	1.08666	2.51598	-0.144969	-1.06783	0.383302	-0.40791	0.226294	-0.0101458	-0.352606	0.24063
1368076_at	-0.102527	0.415388	1.00378	0.152028	0.689749	0.475075	0.601184	-0.377769	1.00982	-0.0425832	0.529339	-0.220679	-0.293381	1.10118	0.239721	0.047463	-0.173713	0.0798683	0.574854	-0.250599	-0.493896	0.361037	-0.163916	0.296193	-0.042742	-0.637753	-0.354323	-0.0288921	0.524561	1.23582	-0.502586	0.488485	1.18944	0.047325	1.16694	0.461139	0.0752113	0.0645138	-0.411395	0.455068	-0.353154	0.16329	0.210998	0.568875	-0.140668	0.337396	0.14483	0.0407217	0.157027
1368079_at	-0.448427	0.16695	-1.01584	0.725248	0.497159	-0.737987	0.392598	-0.0487167	-0.764952	1.20782	1.3471	0.140467	-0.597657	1.76428	-0.35282	-0.172482	-0.900446	0.0268371	-1.60002	0.280393	-0.697237	0.578212	-0.559987	-0.798023	0.530525	0.0534286	0.0533263	-0.631817	0.667103	2.23681	-0.458411	0.203247	-0.190127	0.0340035	0.413302	-0.243165	-0.0857451	-0.724958	0.0256543	-0.671295	-0.762462	0.570458	0.879259	0.347032	-0.305938	0.47529	2.05343	0.302785	-0.0638267
1368082_at	1.34847	0.532601	0.638894	1.52727	0.994692	-0.0904229	1.14155	0.684197	0.734891	0.945787	0.758046	1.0025	0.777834	1.34364	1.82813	0.395245	0.621512	1.37483	0.704391	1.57935	1.6293	1.68373	0.449016	0.183552	1.02539	1.08037	0.830329	-0.955655	0.91292	0.0407746	0.272263	-0.359958	0.174137	0.145798	-0.252632	0.578656	0.9318	0.145383	0.162395	0.876798	2.15468	1.59174	0.208925	1.28479	0.316801	1.56313	0.0918529	-0.340351	1.08869
1368085_at	0.580103	0.399296	-0.498055	0.77124	0.736558	-0.137434	-0.142973	-0.126311	-0.557757	0.206249	-1.09224	0.353528	-0.267803	-0.483443	-0.376777	0.292906	-0.0714984	0.436781	-0.912835	0.22511	0.20309	-0.127205	-0.180335	-0.133543	0.200143	0.301436	0.274495	-0.2702	-0.638285	0.191976	-0.244872	-0.125464	-0.38962	-0.0282733	-0.226372	-0.586919	0.282833	-0.242477	0.157871	-0.547838	0.379622	-0.371584	-0.693436	0.311835	0.220717	-1.45658	-4.37748e-05	-0.273312	0.00212953
1368086_a_at	-0.333585	-1.10059	0.0701243	-0.299128	0.18691	2.03145	-0.437072	0.266377	1.81831	1.2239	1.05276	1.78639	1.26462	0.579396	-1.19356	-0.287197	1.28792	0.0386615	-0.0816704	-0.484424	-0.0702683	1.64669	-0.157678	-0.456247	3.8387	-0.145154	-0.0814029	-0.642792	0.0112829	0.226493	-0.903646	-0.831669	-0.665053	-0.265005	-0.64223	4.44724	0.219489	0.832398	-0.612432	-1.98958	2.51686	6.44166	0.419222	-0.420519	2.03073	9.54408	-0.0224475	0.0817662	-0.0375061
1368087_a_at	1.18435	1.45038	2.93532	-0.0271302	2.43904	1.00776	1.11062	-0.370646	2.30893	-0.250016	2.59154	0.291604	0.92343	0.177081	0.413297	0.481953	1.25131	-0.0165052	0.965563	1.0722	-0.23907	0.336241	0.354709	0.958944	0.71154	0.6053	-0.010299	1.56819	1.85127	0.120673	-0.658174	1.03647	0.434133	-0.229297	0.285852	0.981243	1.18603	0.106538	-0.39654	1.34643	2.6594	0.258171	0.944629	-0.355714	0.61405	0.360818	0.741591	-0.673934	-0.333564
1368089_at	0.38323	-0.976114	0.46566	-1.07665	-0.54566	-0.12936	0.181056	0.154818	-1.45653	0.654339	-0.962338	0.19265	0.152065	0.675415	-0.77618	-0.0676241	-0.591234	0.346424	0.0282876	-0.924669	0.300526	1.06782	0.444739	0.983539	-0.0869029	0.0380172	-0.0767336	-0.222827	0.13374	-0.188157	0.246561	0.146408	-0.866695	1.03605	-0.129324	-0.0399212	0.156407	0.26017	-0.531113	0.343023	-0.0600825	-0.279515	-0.341806	0.0727936	-0.977107	-0.375107	0.130749	-0.11443	-0.124797
1368091_at	0.941165	-1.21822	0.390277	1.50982	0.852172	0.069435	0.371526	0.109341	-1.03575	-0.945444	-0.794231	0.190536	-0.426372	-0.459779	0.0313254	-0.746585	0.497548	0.729332	0.451774	0.153339	1.36411	0.431387	-0.202143	1.28095	0.83282	0.355555	0.0130539	-2.43137	0.505925	-1.33313	0.293538	0.407823	-0.491851	-0.0963459	-1.07313	-0.256992	0.324042	-0.327301	-0.0463247	0.797729	1.0338	1.24255	-0.82773	-0.352949	-0.0766598	2.55233	-0.71129	-1.09706	0.332092
1368095_at	0.94155	1.40589	1.23342	1.74366	0.882316	0.975247	0.247681	-0.325591	1.71933	-0.406404	0.968979	-0.0564228	0.19437	-0.677876	0.563935	0.0735944	0.903994	0.122129	0.528806	1.76604	0.194644	0.961618	-0.130381	0.65652	0.529127	0.310916	0.229235	-1.07996	0.443064	-0.941577	0.177744	0.788716	0.283408	0.145881	-0.621831	0.469749	0.814027	0.171635	1.36989	0.735017	0.860507	0.494604	0.142639	0.00465085	0.400871	0.657059	0.506451	-0.176385	0.178489
1368099_at	-0.236094	0.596368	-0.0155978	-0.302875	0.462649	0.106868	0.728504	0.0494679	-0.810791	-0.214682	0.0650734	0.260479	-1.02347	0.380047	0.584607	0.437954	-0.832739	-0.353226	0.29956	-0.422954	-0.17782	0.224698	-0.071338	-0.0693885	-1.16525	-0.304813	-0.0593602	0.101362	0.348447	-0.420004	0.222524	-0.213335	0.76016	-0.165441	-0.103743	0.814972	-0.0163685	0.439548	-0.714595	0.614963	0.0980519	-0.587481	0.165185	-0.470393	-1.1055	-0.69518	0.243436	0.621594	0.319689
1368100_at	0.0893327	-0.220349	-0.678601	0.870174	0.934826	-0.147817	-0.374069	0.530169	0.416918	0.397737	-0.292846	0.847105	0.385969	0.355573	0.0993847	0.276938	0.482961	0.247552	0.457558	-0.140551	0.442102	0.923719	0.581481	-0.550024	0.991642	0.80884	0.566994	-1.42517	-0.242424	-0.0521732	0.0578733	-0.224721	-0.114764	-0.32392	0.153387	0.396656	0.213992	0.302437	0.437108	-0.322844	1.07887	0.7973	-0.305055	0.142764	0.639409	1.42862	0.312298	0.201775	0.282884
1368101_at	-0.717886	0.556045	-1.03714	1.44365	0.182083	1.41165	0.0423805	-0.0567225	0.682275	-0.151835	0.614081	-0.0758656	-0.439384	0.0311352	1.11298	0.461167	-0.164121	0.454262	-0.414254	0.913882	0.194972	0.694261	-0.176845	-0.350979	-0.25053	1.20843	0.0571865	-0.0831685	-0.376327	0.161952	-0.314191	-0.725843	0.746617	-0.528772	0.354182	0.29424	0.471331	-0.137024	-0.19796	-0.855422	0.203407	0.783267	-0.454354	0.533928	-0.182366	0.25163	0.451411	0.194178	0.278581
1368103_at	0.42934	-1.93732	-0.184925	-1.8521	0.335655	-0.0431447	0.936164	-0.612956	-1.25214	-0.57356	-0.278435	0.236566	-0.729972	1.29473	-2.2452	0.89707	-1.40223	-0.958668	1.01191	-0.956961	-0.258092	0.60588	0.389965	-0.569482	0.451102	-0.795814	-0.534984	1.45156	0.546311	-0.229063	0.283299	-0.434744	0.816328	-0.212362	-0.0751017	0.891834	-0.125157	0.878647	-1.71362	1.1413	-0.849955	-0.278784	-0.57542	0.238208	-0.0860557	0.715853	0.223555	-0.0723577	1.2015
1368106_at	-0.469812	0.562627	-0.472739	-1.41738	0.231463	-0.244397	-0.553765	-1.03332	-0.530895	-1.60982	-0.842911	0.29743	-0.722793	-1.50621	1.47984	0.31292	0.0354339	-0.479455	-0.726972	-2.28717	0.469739	-0.746754	-0.465258	-0.274758	-1.97025	0.545089	-0.373144	2.216	-0.571552	-2.46106	-1.02454	-1.00876	0.45308	0.125003	-0.246675	0.444939	0.635952	0.524183	-1.77271	-1.21095	1.36964	-0.679279	-1.06053	-1.26189	0.320521	0.942315	-1.11311	-0.920269	-1.34245
1368111_at	-0.193534	0.715925	-0.493481	-0.905532	-1.56659	-0.50416	-1.24009	0.119234	0.622425	-0.18734	-1.4336	0.108345	-0.825064	0.209507	-0.136622	-0.340348	0.270327	-0.0582149	1.27569	0.608388	0.187034	-0.82962	0.501729	-0.118952	-0.566106	-0.637733	0.778263	-1.22462	-0.434427	-0.124102	-0.181866	-1.52457	-1.62807	0.14494	0.814756	-0.861181	0.309406	-0.239591	0.72771	-1.02642	0.939383	-0.81462	-1.68226	-1.33219	-1.08148	-1.56693	-0.824283	-0.269222	-0.706999
1368115_at	0.0452585	-0.587567	-0.53399	-3.02346	1.48996	1.31278	0.386651	0.553326	-0.0111018	0.810596	0.328599	0.0318258	-0.137357	0.283517	-0.0556969	-0.422443	-0.365487	0.442207	-0.405617	-0.527847	-0.202104	0.561975	-0.596159	-0.374906	0.568724	0.578418	-0.0881455	0.28152	0.264692	1.5127	0.0377699	1.47151	0.874998	0.260221	-0.183914	-0.754784	-0.134306	-0.154822	-0.618492	0.828977	-0.133667	0.0717797	0.646933	1.82318	1.13889	-0.816076	0.470845	-0.514809	0.926916
1368116_a_at	0.460399	1.06894	0.0825093	1.68202	1.45	0.689353	-0.617345	0.306428	1.06654	0.214123	1.16807	0.290743	-0.871616	0.437003	1.27234	0.147161	0.534398	0.536213	0.605078	1.05977	0.16242	1.10964	0.290076	0.693522	0.529851	0.0288222	-0.119524	-0.604402	0.291035	-0.265782	-0.0528185	0.712939	0.993495	0.152734	0.474403	0.136196	0.619109	0.561226	0.263069	-0.141552	1.31003	0.262918	1.08661	0.759291	-0.137488	0.644927	0.314082	0.182994	0.639461
1368117_at	0.224386	-0.14489	-1.09548	-0.226116	1.00825	-0.80218	0.0340306	0.248572	-0.13236	0.212087	-0.885698	0.481033	0.184317	0.398032	-0.0183369	0.594041	0.23787	0.696846	0.279221	0.0584481	0.673283	0.947799	0.0227963	-0.0908921	0.310525	-0.156143	-0.0614541	-1.16643	0.0830639	-0.271177	0.165522	-0.478442	-0.514289	0.0903308	0.124819	0.42778	1.03967	0.537284	0.081681	0.446337	0.472487	0.407999	-0.47116	0.35223	-0.0209267	-0.506453	0.136628	0.0116205	0.100407
1368118_at	-0.644246	0.437267	-0.0464783	0.416523	0.531616	1.45451	0.0828562	-0.168092	0.249935	0.0216442	0.0051891	-0.622906	-0.283447	-0.136122	-0.109794	0.0173663	-0.452449	0.0357134	0.33966	-0.221261	-1.06183	0.22449	-0.287458	0.439374	0.811458	-0.646373	-0.211478	0.210949	0.466493	0.676975	-0.159221	0.481042	1.23868	0.0223797	0.451903	0.64668	0.56571	0.537659	0.173848	0.662383	-0.217095	-0.734249	-0.130009	0.134078	-0.661775	-0.0206618	0.510319	0.153633	0.252601
1368121_at	-1.96353	7.99208	-1.23256	-0.169182	5.85411	0.48127	0.958312	-0.107448	8.76317	-2.73071	-0.637067	-3.51443	-1.27207	-1.22379	4.34169	-0.165658	3.41583	0.83815	1.00606	5.44459	3.4657	6.26066	1.25985	0.80495	-4.21356	3.39192	0.301929	2.70195	0.271401	0.350706	1.03266	-0.931169	6.17627	0.300912	-0.567444	1.21269	2.31243	0.139425	3.39526	1.30387	2.99766	0.0550948	-2.3135	0.517408	3.41414	-3.65922	-0.948272	0.0594038	0.166017
1368122_at	-0.109425	-0.0307351	0.685753	0.324267	0.0571033	1.19663	0.0554874	-0.243203	0.715702	-0.224098	-0.824692	-0.279077	-0.375366	0.610997	-0.524993	0.113132	0.19638	0.133738	0.0029069	0.718401	-0.484561	-0.28929	-0.119331	-0.31741	-0.721175	-0.635826	-0.549964	1.13416	0.451197	-0.434082	-0.508191	-0.459781	-0.2924	-0.210533	0.0925574	-0.493672	-0.177961	-0.218444	0.276898	-0.618907	-0.216299	0.216293	-0.307126	0.483181	0.281938	0.030668	-0.171844	-0.251727	0.281051
1368124_at	1.14082	2.52037	0.0535465	-2.49357	-0.204704	-0.227929	-0.459917	-2.13221	2.11216	-0.25313	-2.12575	-0.174612	0.684841	-0.947359	0.608738	-0.246754	0.44347	-1.15921	1.6468	-0.0765274	-0.394721	-0.00338122	0.368031	0.836698	0.434371	0.267343	0.11429	1.47255	0.19543	-0.414723	0.682064	0.186504	0.232177	0.333734	1.83644	0.957964	0.459807	0.837541	-1.87302	1.78537	0.295886	-0.555412	-0.80482	-1.2757	-1.61292	0.407671	1.27475	-0.56897	0.17079
1368129_at	0.25881	1.3475	0.0669903	-0.065457	0.191293	0.289083	0.719679	0.364506	0.946848	0.0241103	-0.402636	0.598313	0.242124	0.23264	0.561555	0.954171	0.319516	0.479534	0.456127	0.159046	-0.0902716	0.83179	0.22083	0.977878	0.473725	-0.103679	-0.0909224	0.6234	0.212115	-0.0696578	0.111194	-0.577112	0.177451	-0.432448	-0.375912	0.24316	1.18953	0.492165	-0.234075	0.0952158	0.694013	0.366735	-0.943823	0.704885	-0.0104223	0.640836	0.576395	-0.177235	0.127917
1368132_at	0.320589	0.64162	0.190928	-0.522945	-0.773509	-0.570687	-0.247513	-1.0657	-0.33539	-1.45013	-1.09047	0.740393	-0.335115	-1.85942	-0.633516	0.160748	-0.133376	-0.857596	0.907593	-0.175536	0.30083	-1.36502	-0.641827	0.442129	-0.164675	0.613377	0.902588	1.62477	0.580998	-0.75791	0.360691	0.74351	-0.34324	0.440826	0.695288	0.895056	0.341486	-0.149725	0.184924	-0.342243	-0.476152	0.93968	0.43527	0.0452137	-0.420143	-0.664588	0.451427	-0.0353918	0.229399
1368133_at	-0.168245	-0.101751	-1.80263	-0.389146	0.344672	-0.428074	0.718875	0.293185	0.715872	-0.71946	-2.26402	0.272256	1.53165	-0.839286	0.336749	1.36534	-0.174852	0.258315	1.11225	-1.0546	0.421865	1.55749	-0.797377	-0.57474	-0.649991	-0.282187	-0.422306	0.35013	-0.449438	-2.71496	0.0217649	-0.772703	1.18373	0.477216	0.104431	0.93482	0.475511	1.28491	-1.33069	0.202229	0.905198	1.2816	0.0872419	0.0115771	-0.249499	4.03362	-0.517217	0.443781	0.487374
1368134_a_at	0.684676	-0.682951	-0.970494	-0.615152	0.447123	-1.43052	0.221473	-0.19443	-1.21698	-0.214619	-0.834973	0.23852	-0.0620627	0.909798	0.085429	0.275758	-0.70189	0.915959	-0.67962	-0.0946566	0.655844	-0.030438	0.17005	-0.545	0.51331	0.260038	0.014062	-0.864436	0.198562	-0.471156	0.100844	-0.236918	-0.557688	-0.0749478	-0.153634	0.870177	-0.080561	-0.246826	-0.588484	0.361666	-0.377018	1.38631	-0.910884	0.197368	0.390583	0.913625	0.459243	-0.68003	0.224331
1368136_at	-0.434613	0.153736	-0.687679	-1.03169	0.656388	-0.828402	0.359027	-0.660776	0.328992	-1.33134	-0.565618	-0.592394	-0.816905	-0.966789	1.26624	0.138932	-0.164855	0.201757	-0.142793	0.0125262	0.833478	-0.60543	0.103931	0.607561	-1.43469	0.31992	-0.548262	0.063403	0.102753	-0.967936	-0.139889	-0.473418	-1.03334	-0.0978327	-1.00579	-0.0149347	0.283661	0.289449	-0.234827	-0.204999	0.7377	0.37525	-0.397416	0.333852	-0.409162	-0.975151	-0.789389	-0.561529	0.098828
1368143_at	0.452206	4.59157	0.308686	1.00468	1.44319	4.72511	0.336329	0.737489	5.99892	0.0119787	1.67727	-1.22736	1.13888	1.11243	2.25309	-0.498091	1.64008	0.928877	1.64066	4.51662	1.1641	4.92454	0.366821	-0.288419	-0.0949019	1.51131	-0.39019	0.790061	0.844596	1.10149	0.256084	-0.219363	4.17228	-0.504213	1.27462	2.53094	1.59646	0.612543	1.46256	0.994948	3.19029	1.30996	-0.728963	0.839042	2.59321	4.58799	0.627053	0.311862	0.734569
1368144_at	-0.691418	1.43829	-0.427218	-0.922535	-0.479859	0.0692884	-1.21497	-1.00206	-0.440006	-1.20619	-1.29332	-0.258422	-0.0581924	2.3055	-1.25359	0.16144	-0.951153	0.458668	-0.656108	0.513694	-0.387694	-0.980365	0.240368	-0.299166	0.294685	-0.309806	-0.462698	3.17177	-0.416149	1.53519	0.120595	-0.690749	0.0901587	-0.0253252	3.60868	-0.2326	-0.226005	0.649838	-0.413652	-0.351978	-1.26238	-0.0807333	-1.30271	0.304175	-1.28183	-0.507178	-0.291678	0.454022	-0.953915
1368146_at	-3.14007	-0.201541	-2.2388	-3.21413	-4.37471	-1.4955	-4.77859	-5.65047	-2.3647	-4.03369	-8.16173	-0.498675	-2.54435	-2.24681	-2.62933	0.0366768	-2.99574	-2.73214	0.479762	-5.15602	3.03831	-6.49452	-2.55584	-3.14091	-4.43519	3.70404	-0.427336	1.22684	-2.43007	-1.94957	-0.786277	-3.04116	-5.50215	1.31797	2.50478	-2.04881	-2.47491	0.786278	-2.35282	-0.42302	0.147157	-1.11209	-1.36335	-1.73204	-4.78866	-6.18301	-1.62275	-1.31642	-3.12459
1368147_at	-2.27392	-0.050252	-2.59805	-2.62679	-3.55034	-1.30823	-7.08292	-6.3816	-2.35223	-4.44461	-7.90946	0.189514	-2.03192	-2.26932	-1.62617	-0.0132317	-2.19738	-2.04424	1.46863	-5.36511	2.52409	-5.91411	-2.1806	-3.87087	-2.30899	5.37079	0.197613	0.483975	-2.92949	-2.2085	-0.402166	-3.29121	-5.50226	1.66904	3.44786	-1.80779	-2.00369	0.655652	-3.0503	-0.95807	1.93447	-0.484436	-1.72519	-2.91543	-6.08346	-5.84322	-1.72797	-1.54135	-3.00852
1368153_a_at	-0.528321	-1.16704	0.0204585	-1.00661	-0.803441	0.21201	0.177366	0.349923	-1.12279	0.332553	-0.388917	0.326949	0.0293229	0.453108	-0.620685	-0.69586	-0.690995	-0.246542	-0.122464	-0.63749	0.12579	-0.774383	0.391648	-0.0882346	-0.0469389	-0.161321	0.269557	0.319906	-0.22891	0.493297	-0.104644	0.0887772	-0.66867	0.0904405	-0.25858	0.0894446	-0.63489	-0.237544	0.000504795	0.246453	-1.01228	-0.00785927	0.336419	0.512682	0.250275	0.344438	0.0517915	-0.0640744	0.280218
1368154_at	0.275758	-1.33999	-0.356807	-1.40702	-0.639122	-0.512254	-0.355067	-0.697948	-1.38826	-0.530026	-1.34236	0.392443	-0.564828	-0.345206	-0.444851	0.235681	-0.6148	-0.735113	0.125425	-1.8295	-0.299577	-0.938089	-0.156262	-1.10352	-0.989905	-0.575976	-0.33477	0.0742014	0.140375	-2.30818	-0.0524936	0.0189873	-1.17761	-0.528302	-0.487615	-0.526006	-0.0435732	-0.100021	-1.81807	0.085679	-0.387364	-0.157605	-0.262861	0.181862	-1.51844	-0.633346	-0.0336308	-0.325324	-0.178691
1368155_at	-0.241872	1.0816	0.227963	-8.0373	-0.808158	0.60646	-1.99396	-0.163858	2.07823	-1.39999	-0.138945	2.09995	-2.87298	0.463504	-0.81845	-2.87134	0.636555	0.293964	-0.123432	3.37656	2.3991	2.90821	1.13112	1.12313	4.22853	2.24088	1.03047	4.86922	1.03514	-0.99854	1.13435	0.2442	2.81433	0.738225	0.416786	1.1741	-3.12036	0.40226	4.45077	0.249778	-1.05109	0.593462	-0.18419	0.50525	0.767357	1.88261	3.0975	-1.55901	0.628235
1368158_at	-0.00868485	-0.221547	1.33076	-0.0639087	-0.0327048	-0.150681	-0.413237	-0.604665	0.770651	-0.360166	0.689409	-0.31394	-0.546328	0.279924	-0.257675	-0.380358	-0.0937628	-0.79007	0.00222366	-0.131024	-0.303106	-0.0535962	-0.252567	0.169213	-0.471159	-0.31451	0.0287229	-0.201168	0.664357	0.294611	-0.6739	-0.0179598	0.383063	0.836618	-0.200811	-0.00562891	0.00543616	-0.104362	-0.137678	-0.752861	0.286941	-0.579368	0.927148	-0.560366	-0.791011	-1.33069	0.244523	-0.0235467	-1.16088
1368159_at	0.828286	0.365713	0.0314303	0.540865	1.08649	0.31596	0.316466	0.184803	1.41148	0.229078	-0.65935	0.453457	0.270881	0.117151	0.622115	-0.037906	0.775439	0.489829	0.507329	0.890223	1.21478	2.35545	0.186982	0.547576	0.20169	1.27899	0.688521	-0.0482983	0.181305	-0.679725	0.421177	-0.249005	-0.142286	0.0900144	-0.255727	0.729873	0.556517	0.0287524	0.576523	0.659129	1.723	1.00418	-0.341516	0.515499	0.875945	-1.38838	0.640408	-0.107665	0.104533
1368160_at	1.68632	5.63802	-1.85664	-0.129053	-7.41786	2.43177	-1.96223	-2.47103	3.30927	-0.767751	-3.18945	3.3749	3.77185	4.64571	1.13421	1.0219	-0.239018	3.01928	6.00105	2.73966	2.50863	-0.419083	-0.245892	-0.369427	2.39497	4.01964	2.87999	4.16963	-1.58193	2.4464	5.0011	1.4792	-4.72425	4.54394	6.38698	-0.0101334	0.128075	5.28027	-0.0255951	4.48854	-2.62798	0.504774	3.25771	2.48145	-2.06805	-0.548061	-0.140003	0.631949	-7.42546
1368164_at	-0.583532	-0.265401	-0.723361	-1.13935	-0.350449	0.484659	-0.280297	-0.662382	-0.275525	-1.16746	-1.15587	-0.76184	-0.69933	0.680196	-0.274552	-0.417273	-1.47979	-0.657209	0.0671212	-0.980552	-0.377138	0.125163	-0.422141	-0.402154	-0.346441	-0.674707	-0.544408	0.356687	0.33365	0.209093	-0.546249	-0.589216	0.886219	-0.510976	-0.0691012	0.133892	-0.209899	-0.539994	-1.07565	-0.526686	-0.715395	-0.354797	-0.841595	-0.196002	-0.547774	0.0483925	-0.10563	0.552504	-0.275088
1368165_at	0.194091	1.48711	0.330021	1.1984	0.797526	0.584703	0.104248	0.348719	2.12527	-0.756567	0.32489	-0.10192	-0.0772795	0.564832	1.58453	-0.339241	0.338344	-0.155667	0.564728	0.968257	0.410516	0.673797	0.488967	0.450641	-0.308862	0.847419	0.300846	0.204716	0.269033	0.787034	0.395217	-0.4756	0.283303	0.330642	-0.0408751	1.01079	0.619027	-0.155316	-0.129263	0.169485	1.15628	0.307862	0.478253	0.0483026	-0.86494	0.714117	0.02447	-0.24273	-0.298539
1368166_at	-0.151327	0.39931	-0.117356	0.710093	0.363698	-0.0763966	0.373009	-0.188982	0.681732	0.208955	-0.218886	-0.0400435	0.544223	-0.159797	-0.0830451	0.294975	-0.301589	0.616778	0.0638507	0.593877	0.474856	0.938678	0.0694993	-0.295341	0.311363	0.402259	0.42012	-0.417537	-0.305093	-0.194258	-0.169826	-0.477693	0.510724	-0.383688	-0.15382	0.342013	0.159589	-0.00186128	0.360022	0.353329	-0.0302503	1.33648	-0.587589	0.390061	-0.118812	-0.398075	0.706128	0.206706	0.0375356
1368167_at	0.36559	-1.71043	0.141809	-0.693727	-0.320447	-0.129499	0.288704	-0.0185037	-1.70281	-0.423893	-0.770741	0.214682	-0.349779	0.487233	-0.535263	0.0622791	-0.315057	-0.905856	-0.646744	-1.21314	-0.563425	-0.45769	-0.0401265	-0.417205	-1.25623	0.196829	0.379695	0.941849	0.03426	-0.745505	-0.29778	0.077516	0.470081	-0.12697	0.0134682	-0.449677	-0.128732	-0.0198867	-0.641018	0.111345	-0.499069	-0.0485157	-0.352752	-0.0238593	-0.590055	-0.520179	-0.160371	0.00889741	0.366023
1368168_at	0.646758	-0.636023	-5.44727	-8.33619	-3.18734	-0.291869	-0.534772	-1.21337	-7.0366	-6.18662	-5.63942	0.442359	-4.20271	-1.43587	2.17487	0.299023	-4.37351	-0.510554	0.522328	-3.85796	0.274955	-4.79275	0.763716	-3.17861	-3.41056	0.97432	-0.532511	0.415212	-3.16033	-3.35444	-1.17882	-5.83042	-4.49234	-3.16985	-1.16747	0.247388	-1.33379	-2.63623	-5.43906	-1.52899	-0.148401	-1.9333	-6.95659	-1.09244	-1.70336	-0.209921	-3.05284	-2.64616	-0.319321
1368171_at	-1.33271	-3.98502	-2.17235	-3.25073	-0.444266	-0.175649	0.455007	-0.964767	-4.58694	2.78063	-2.71252	-1.21619	-6.69406	-0.0139047	-2.75511	-1.89815	-3.01815	-0.674574	-3.40795	-4.8159	0.340284	-2.2795	-0.0957367	-0.591687	-2.85339	-1.13499	-1.53522	-6.6556	-0.711066	-2.72001	-1.33106	-2.72862	-0.481989	0.262848	-2.5743	-1.78616	0.226537	-3.69819	-2.91227	-2.53978	-2.95133	-3.1371	-2.97043	2.94073	-1.63883	-4.28148	-1.8617	-2.6172	1.47878
1368172_a_at	-1.36373	-3.43634	-2.2484	-2.04094	0.237852	-0.109879	0.214955	-0.902861	-4.70914	1.71287	-1.95941	-1.84181	-6.30664	-0.435676	-2.06325	-1.12679	-2.64239	-0.216625	-3.25883	-3.20104	0.414859	-2.35612	-0.444044	-0.116804	-3.23882	-1.5909	-1.4858	-6.49116	-1.04428	-1.24591	-1.04665	-2.37433	-0.426791	0.398935	-2.16929	-2.018	-0.0279141	-2.7298	-2.74154	-1.84982	-2.27173	-2.70742	-2.45118	2.50349	-2.29497	-3.17497	-1.84165	-2.21605	1.86454
1368173_at	0.672178	2.52193	0.409789	1.42239	1.19537	0.166435	1.96153	0.0781998	1.21027	0.0757276	1.31305	-0.33335	-0.619752	0.925509	1.94296	0.0511765	0.34724	-0.143919	1.26943	2.44931	-0.0445488	-0.129293	0.261086	0.867572	-0.376782	0.16343	-0.130581	0.423012	2.04975	2.57775	-0.622394	2.25378	1.46621	0.228484	0.762319	1.14337	0.522047	0.328547	0.281081	1.39108	0.846817	-0.0765351	2.81296	1.23081	-0.16644	1.17841	0.20882	-0.199198	0.0937379
1368175_at	0.321812	0.354751	0.198149	0.860594	0.833262	0.0277931	0.573651	1.12426	0.557466	0.348313	-0.0319927	0.884597	-0.256127	0.231914	0.393661	0.426957	-0.431359	0.247408	0.226305	-0.192023	0.16492	0.739141	0.401213	0.530652	0.725043	-0.265904	-0.0470039	-0.280415	0.292385	-0.809056	0.851519	-0.196843	0.0272212	0.0782816	-0.224236	1.2056	0.414869	0.654332	0.0257387	-0.0422488	0.310861	0.467762	0.682863	0.142625	-0.176518	-0.160774	0.415663	0.00156002	0.180014
1368177_at	-1.89897	-1.58573	-1.19315	0.00362482	-1.76184	-0.719906	-1.14238	-0.824431	0.610483	-0.724585	-1.35136	0.636557	-0.235647	0.463851	-1.39131	-0.868727	-0.358898	-0.0557522	0.0670325	-0.474856	1.19004	-0.355863	-0.148349	-1.69848	-0.16547	-0.599618	-0.369691	-0.0892064	-0.814604	0.229738	-0.0716755	-2.25879	-0.174908	-0.0184982	0.23961	0.401721	0.739966	-0.313042	0.0610301	-3.18276	-0.0569382	1.63352	-1.20449	0.874971	1.52702	3.24355	-1.73531	-0.548488	-0.865917
1368178_at	0.649237	-1.44201	1.28226	0.0166598	0.586517	0.438783	-0.394602	0.0288945	1.68227	-0.0506417	0.586284	-0.218945	0.752847	0.0533889	0.1703	0.14325	0.512406	0.662546	0.486328	-0.178449	0.130759	0.450099	-0.24978	-0.559743	0.772573	0.396419	-0.292947	0.0691114	0.0550067	-0.810553	-0.403769	-0.0444928	-0.406464	-0.744095	0.231848	0.473809	0.670232	0.497528	-0.700358	0.681722	0.519311	0.658889	-0.562349	-0.332357	-0.317291	0.421657	-0.326186	-0.116219	-0.0397546
1368181_at	0.095076	-0.414075	0.21603	-1.1173	0.0559665	-0.79863	-0.1454	0.0646807	-0.027485	-0.208816	0.264242	0.234284	0.42657	0.82467	0.403279	-0.504509	-0.0580976	0.243319	0.0246085	1.50863	0.0509859	-0.641681	0.0413039	0.227044	-0.245068	0.625977	0.554493	0.671337	0.28793	0.167412	0.0436508	0.0896875	1.09158	0.500414	-0.240647	0.650495	0.0708584	-0.0915109	1.0168	-0.269651	0.226895	1.25157	0.0248155	-0.0300505	1.04704	1.70577	1.36095	-0.923326	0.341932
1368184_at	0.43887	-0.574245	1.50168	0.728021	-0.528039	0.568253	-0.0750801	0.0370453	0.718792	0.736731	1.18453	0.211037	-0.33828	0.856233	-0.616831	0.702371	0.695666	0.554968	-0.427513	0.847047	0.361729	0.574818	-0.187443	-0.262435	-0.821916	0.557914	0.718647	-0.438748	0.573228	0.128131	-0.412979	-0.803105	0.512437	-0.112023	0.830529	0.114469	0.774963	0.182663	0.391468	0.146185	1.34656	0.345482	-0.324976	0.414777	-0.462973	0.371256	-0.245773	0.108429	-0.335685
1368187_at	0.839561	1.13242	0.752471	0.314449	-0.0892305	6.86177	-0.244192	-0.33618	0.244312	0.909831	2.76764	0.747103	0.114022	2.54852	0.644654	2.68516	-0.677792	-2.06828	1.52338	-1.19926	0.353328	1.24321	0.60651	-0.249507	1.68548	0.301153	-1.10363	3.9946	1.56955	-0.230439	0.742742	0.233798	5.67517	0.0689651	1.13848	0.357213	0.857593	2.16231	-1.39023	1.35171	0.5184	-1.19065	0.311054	0.326554	0.195375	3.68405	0.102859	0.892862	0.996429
1368189_at	-1.51568	-2.12236	-1.38266	-2.11417	-0.880714	0.688318	-2.19983	-0.324908	3.09724	-0.347737	-1.10925	0.335752	1.11138	0.878464	-2.22258	-1.02837	1.40769	-0.283691	-0.179312	-0.540507	0.660386	-0.796793	0.160964	-0.843568	-0.0014131	0.298559	0.346765	-2.54506	-0.813922	0.399835	-0.432985	-2.81962	-1.3521	-0.324596	0.596102	1.56107	0.793837	-0.371061	-0.734363	-1.79876	1.93658	2.52488	-3.05154	0.129978	-1.02024	4.86489	-1.75084	-0.282524	-0.0764715
1368190_at	1.37525	4.14679	0.563001	5.62543	-0.127238	0.301287	1.04519	0.549188	-0.351079	-0.0668106	1.0595	-0.422281	0.31793	-0.514422	2.58477	-0.391032	0.348854	-0.122172	1.89847	0.772132	0.520358	-0.496809	0.450531	-0.061656	0.148596	0.511762	0.232471	-0.773705	-0.108757	0.128305	0.0377257	0.572736	-0.26898	-0.202088	-0.0742182	-0.599751	-0.40095	-1.37487	-0.0406992	0.382327	0.593668	-0.236195	0.978165	0.210707	-0.556464	-0.202847	0.506825	-0.253574	0.112002
1368191_a_at	0.457149	-1.26682	0.181413	-1.453	1.16757	1.07956	-0.274192	-0.162915	0.702695	0.216876	-0.618781	-0.0167985	0.519427	0.400164	-0.580741	0.293948	0.666398	0.812114	0.0261484	-0.944616	0.59086	1.11517	-0.0500119	-0.0508053	-0.193744	0.855159	0.53318	-0.361	0.209116	-0.112519	0.0277677	-0.308408	1.02466	-0.521032	-0.280492	-0.00973581	1.05585	0.350539	-0.805105	0.451938	1.50343	0.770094	-0.95309	0.253207	-0.482868	-0.0376783	0.562515	-0.280736	0.438534
1368195_at	-0.131947	1.21074	-0.119501	-0.805196	0.0902912	0.475043	0.54081	0.305655	0.931192	0.296336	0.836981	-0.343469	0.0335679	0.0468222	0.963629	-0.0464309	-0.019641	0.426142	0.306104	0.788856	0.0342263	0.134855	0.175606	0.388751	0.870781	0.0822312	0.105489	0.398332	0.0422032	0.600506	0.433863	0.407998	1.40973	0.406161	-0.134304	0.730215	0.776283	-0.0117047	0.378702	-0.252906	0.718237	-0.0184251	0.875902	0.282339	0.152551	-0.168475	0.325771	0.096344	-0.362036
1368199_at	-0.198758	0.841836	-0.989838	-0.083028	-0.374701	-0.37233	-0.272029	-0.691236	-0.23201	-0.663781	-0.939857	-0.438171	-1.17143	-0.32617	0.251616	0.549826	-0.525701	-0.022994	0.281365	-0.284429	0.0750486	-0.126222	-0.30644	-0.161547	-0.492696	0.687722	-0.331411	0.00513884	0.0988595	-0.912313	-0.25199	-1.04685	0.630007	-0.119855	0.0336183	-0.00474958	0.553873	-0.384724	-0.621601	0.198294	-0.222658	-0.078046	-0.741769	0.348712	-1.32351	-1.32578	0.26071	-0.113192	0.136839
1368201_at	-0.113315	0.354832	-0.773391	-1.83508	-0.151787	-0.633697	0.238461	-0.227943	-0.590537	-0.54547	-0.875549	0.127468	-0.193354	-0.0648182	0.237861	0.549256	0.0838496	0.355363	0.44561	-0.575327	0.692054	0.0908563	0.0167051	-0.63701	-0.192334	-0.269176	-0.0624801	0.128205	0.246729	-0.657668	-0.0817142	-0.543466	-0.90388	-0.535756	-0.616405	0.165173	0.0417551	0.578769	-0.791672	0.532955	0.0583242	0.0627433	-1.4918	-0.114605	-0.567574	-0.258206	0.012518	-0.249158	0.0350837
1368202_a_at	0.275389	0.379751	-0.400204	-1.43982	-0.462614	-0.0472413	0.421332	-0.323468	-2.07734	-0.0472601	-0.37004	0.375863	-0.127499	0.527196	0.102383	0.473072	-0.928669	0.796163	-0.431673	-0.680867	0.470145	0.17057	0.122295	-0.411472	-1.17487	0.406411	-0.0775432	1.70567	-0.289609	-0.214764	0.373669	-0.968094	-0.224711	0.0719909	-0.556923	-0.357367	0.547093	0.117306	-1.14297	-0.0639431	-0.427186	0.256407	-1.20482	1.11853	-1.21251	-0.434996	-0.0567391	0.314792	-0.439883
1368204_at	-0.953574	-0.0253054	-0.968722	-0.762544	0.866987	-0.820171	-0.242516	-0.485062	0.494851	-1.59867	-1.32637	-1.10604	-0.986372	-0.13297	1.83989	-0.365589	-0.541172	0.739659	0.233151	-0.243863	1.0022	0.00102452	0.234952	-0.473238	-1.1224	1.62986	-0.284944	0.481346	0.454621	0.00347704	-0.0292838	-0.75848	0.0542909	-0.524514	-0.0540915	-0.490997	-0.0143188	-0.811195	-1.37403	-0.379211	-0.300689	0.671122	-0.86655	0.522177	-1.062	-0.226344	-0.0138989	0.125908	-0.668519
1368207_at	0.180365	0.597533	0.217407	-1.27583	0.01143	1.07946	0.971361	-0.274415	-0.134005	-0.294171	-0.152094	-0.164957	-0.0842828	0.591989	0.53564	-0.315503	-0.329698	-0.282814	0.232299	-0.181426	-0.232786	-0.359128	0.306737	-0.267787	0.589441	0.0484742	0.0790107	0.708451	0.364988	-0.18533	-0.00241995	0.264568	1.23706	-0.365441	-0.0298159	-0.0579979	-0.086714	-0.181617	-0.76475	0.252592	-0.0682087	0.0367865	-0.762905	0.394226	-0.506468	1.19693	0.0367946	-0.100712	0.446006
1368208_at	0.962184	-0.840213	0.607229	0.241777	-0.147883	-1.00807	0.922881	-0.196327	-0.679925	-0.527093	0.0768627	-0.32834	0.18236	-0.724753	-0.775763	-0.0853805	-0.535502	-0.490213	-0.313457	-1.39157	-0.13828	-0.207623	-0.242046	0.236062	-0.385713	-0.179017	-0.346243	-0.564486	-0.0991705	-1.28386	-0.185112	-0.0448281	0.33658	0.556822	-0.89391	0.32784	0.218372	-0.336931	-0.532638	0.433236	-0.250875	0.247843	0.547642	-0.80014	-0.724997	-1.4407	-0.331581	-0.492778	-0.838612
1368213_at	2.55337	-0.787374	7.34154	6.78633	4.05538	4.25101	-0.61283	0.820775	4.10263	2.55535	7.55499	0.990273	1.61989	2.79006	1.16573	-0.328021	4.71446	2.22457	0.666733	1.86494	0.141976	2.02399	0.276659	4.21764	2.39599	1.25672	0.843875	0.769269	4.37045	1.19466	0.602187	5.17949	1.86835	2.90888	0.936363	2.38242	1.63433	1.25964	0.72585	1.43334	4.2245	3.08777	5.27147	1.5305	4.68621	5.39109	1.42335	-0.0279974	1.88108
1368219_at	0.305858	0.813957	-0.337955	0.886469	0.82966	0.443652	0.806941	0.115733	0.747624	-0.0392422	0.580334	0.0756403	0.236483	-0.316971	0.893401	-0.241564	0.330676	0.662054	0.757163	0.014198	0.185491	0.0381429	-0.194426	0.476497	-0.426197	0.17522	-0.2252	-0.974124	0.265688	-0.189449	-0.554469	0.328192	0.272496	-0.0350652	-0.365257	0.476682	-0.0218072	-0.319554	0.299136	-0.239223	1.51854	0.00111303	-0.309473	0.639765	0.210296	-0.448191	0.347073	-0.184114	0.984744
1368220_at	0.040905	0.165884	0.369032	1.08396	-0.306988	0.413576	0.639147	-0.704026	0.870771	-0.501904	0.27836	-0.518	0.677703	0.0784776	-0.0300883	0.310473	-0.162481	0.0813588	0.688535	0.1665	-0.0526582	0.346911	-0.48218	0.426153	0.445613	0.02694	-0.184499	1.23076	0.214897	-0.0662952	-0.251774	0.33925	0.643269	-0.120402	0.0760249	0.41448	0.752718	1.00266	-0.303075	-0.0191256	0.250174	0.245452	-0.0965733	0.00959825	-0.350816	0.489141	0.508671	0.330047	-0.108479
1368221_at	-0.532074	-0.966207	-1.60643	-3.62335	-1.1773	-1.18762	-1.01696	0.00858715	-1.75817	-0.105149	-1.21704	0.276089	-1.19284	-0.0259721	-2.09225	0.326185	-1.89086	-0.33994	-0.905614	-0.578643	-0.625039	-2.07041	-0.69743	-0.478033	-0.474939	-1.23091	-0.165767	-0.586718	-0.30552	-0.35925	-0.408429	-0.378399	-2.3248	-1.09535	0.427594	-0.657493	-0.426474	-0.852445	-0.51155	-1.18807	-2.0037	-0.89459	-1.49421	-0.108765	-0.699792	-2.03669	0.118591	-0.244727	-0.468259
1368222_at	0.406097	0.0249305	-1.46684	-2.45108	-0.0380491	-0.562559	-1.90653	0.409407	-0.344505	0.233674	-1.29145	0.748223	-0.937665	1.10009	-1.00386	-0.248254	-0.898942	-0.266131	-0.27227	0.631372	-1.55342	-0.746477	-0.59439	-0.771104	0.336056	-1.31803	-0.431107	-1.07447	-0.26603	-0.493566	0.275492	-0.343064	-0.914228	-1.36759	1.24475	-1.081	-0.735635	-1.02237	-0.660838	-1.32733	-0.506811	0.0324972	-1.35789	-1.17206	-0.827344	-1.132	0.331027	-0.0472243	-0.862695
1368223_at	-1.20134	1.32746	-0.56151	-3.15018	-0.992034	-0.784049	-3.10793	-0.923602	0.571319	-1.74967	-4.29744	1.17656	-0.0921954	1.19908	-0.663595	0.854535	0.110258	1.30408	1.55061	-0.730428	1.37413	-2.29867	0.787607	-0.679426	-1.57957	0.292619	0.744711	2.11575	-0.670267	0.622928	2.13335	-0.286114	-1.8884	0.954905	2.71486	-2.21184	-0.643621	0.888008	-0.0077531	-1.36225	0.0362991	1.08547	1.03593	-0.056157	-2.13651	0.209485	-2.02609	0.383908	-3.68096
1368224_at	0.1923	0.289392	0.233355	0.577459	0.657503	0.370249	0.55502	-0.215902	-0.709276	0.75507	0.540282	0.427952	0.784616	0.26994	-0.0281047	-0.396823	-0.261599	-0.068497	0.799185	0.746311	-0.959319	-0.10407	0.45699	0.279972	1.55639	-1.17168	-0.176591	-0.4743	-0.311153	0.421265	0.504286	0.497192	-0.127532	0.0156564	0.723422	0.58579	-0.505929	0.875863	0.414847	0.592681	-0.703462	-0.36009	0.681825	0.0805931	-0.15614	-0.0335031	-0.051644	-0.030991	0.206205
1368226_at	-0.125467	1.0151	-0.796989	1.59911	0.455179	0.0920942	0.226238	-0.150573	0.326043	-0.58515	0.555414	-0.805925	-0.685775	-0.13814	1.72459	-0.924576	-0.645885	0.0347629	-0.367313	0.850458	0.597687	-0.772949	0.0769317	-0.583362	-0.92541	1.38857	0.107872	-0.544735	-0.461746	1.69687	-0.102184	-0.101522	0.551569	-0.691576	-0.382542	0.464673	-0.157409	-1.39501	-0.209862	-0.0584434	-0.122771	0.345894	0.910421	-0.247918	-1.1595	-1.4657	0.63659	-0.769744	-0.6967
1368227_at	-1.24291	-1.6397	-1.37764	-1.28894	0.832625	0.0108969	0.631276	0.732519	-1.85535	0.143413	-0.802556	-0.103055	-0.728338	0.172646	-1.22941	0.11644	-0.921755	0.160267	0.235233	-1.41843	-0.472668	-0.691042	-0.350431	1.65877	-1.84171	-0.126719	-1.23943	-1.0374	-1.26746	-0.14689	-0.278191	-1.6651	-0.909339	-1.08619	-0.000225691	-1.22972	0.142693	-0.80444	-0.892876	-1.84037	-0.057708	-1.49976	-1.26069	0.394941	-2.85644	0.476298	-0.261418	0.249938	0.162427
1368228_at	0.244673	-0.02162	0.448528	0.607141	0.508118	0.198023	0.986576	-0.0232208	-0.531693	-0.43006	0.746861	-0.476669	-0.0996696	-0.828195	0.333728	0.491228	0.00726395	-0.244986	0.0796729	-0.727782	-0.33268	-0.28095	-0.240937	0.51032	0.0367264	-0.773348	-0.692805	-0.385464	0.537111	-1.19236	-0.278528	-0.016818	0.0482113	0.186988	-0.705626	0.226663	0.0716701	0.62649	-0.623066	0.557729	0.107521	-0.181569	0.354792	-0.236787	-0.153667	0.0951007	-0.342232	-0.140565	-0.12163
1368229_at	-0.432972	-0.986002	-0.418364	-1.20249	0.00259431	-0.832973	0.835499	-0.560542	-1.2788	-0.648097	-0.350135	-0.389893	-0.179536	-0.300441	-0.134477	0.0654064	-1.22387	-0.313618	-0.905265	-1.24506	0.246555	0.274858	-0.492442	0.148918	-0.244234	-0.837319	-0.620659	-0.0775648	0.266551	-0.0805935	-0.187051	0.159698	0.746213	0.183105	-0.251374	0.51659	0.578766	0.221612	-0.254087	-0.239409	-0.396004	-0.533869	0.0774437	-0.0310921	-0.774554	-1.04508	0.265634	0.251577	-0.330092
1368231_at	-0.339098	2.49068	-0.105746	0.23397	-0.378957	-0.57312	-0.659043	0.863316	-0.405357	0.205826	0.504848	0.209352	-0.344943	0.178576	1.84927	0.142388	0.0660305	0.324321	-0.0840163	0.207045	0.453283	0.0664877	0.272733	-0.555547	-0.556562	0.221494	0.273847	-0.466261	-0.402345	-0.0128417	0.236446	-0.342816	-0.32239	0.0659868	0.253901	-0.213066	-0.663546	-0.125794	0.356743	-0.370575	-0.230961	-0.477774	-0.108161	-0.462065	0.645438	-0.825423	-0.618565	-0.123606	-0.189679
1368232_at	-0.164218	1.34502	0.0614474	0.199873	0.126904	2.69844	0.014684	-0.0666354	2.24198	0.13477	1.12516	1.10752	2.16051	0.445729	0.126951	0.321601	1.32416	-0.317292	0.776256	0.570185	0.0539501	1.09978	0.333521	-0.26591	2.46544	0.98204	0.249564	-1.14038	0.0700678	-0.102633	-0.553757	-0.0391161	0.849992	-0.182752	0.350131	3.30308	0.419337	1.02064	-0.140606	-0.752564	1.66812	4.84416	0.248462	0.243836	0.659851	8.06932	0.167897	0.0332047	0.120091
1368234_at	0.851013	0.979128	0.30759	3.85888	0.930671	0.273137	1.09595	0.483846	-0.327107	0.324779	1.26386	0.0473961	0.34215	1.08041	2.09148	0.118898	0.150491	0.172916	0.775759	1.08397	0.802731	0.978719	0.139571	0.482742	-0.162374	0.318446	0.411604	-0.507195	0.656581	0.454261	0.0743561	0.564854	0.784864	0.69033	-0.114774	0.468602	0.465269	0.236195	-0.362624	0.498679	0.456106	0.299321	1.58811	0.56994	-0.262621	0.24361	0.425715	-0.660986	0.673588
1368235_at	0.326105	0.135642	0.610284	0.922878	0.424629	-0.0914484	0.664664	-0.146665	-0.70558	0.612281	0.724897	0.14456	-0.435867	-0.0320329	0.340534	-0.28837	-0.195384	0.226671	-0.159666	-0.276395	0.436816	0.885556	-0.63741	0.17194	-0.0153807	0.0747067	0.0531137	-0.719002	0.666553	-0.355379	-0.353568	0.0489017	0.585218	1.0136	0.0657053	-0.333617	0.256918	-0.383135	-0.0263219	-0.102247	0.409299	0.136352	0.0319199	0.259032	-0.250818	0.393341	-0.429376	-0.539843	-0.0809649
1368239_at	0.403713	-2.45064	0.589461	-0.0334232	1.49628	-0.203799	0.245761	0.72746	-1.03148	1.10982	0.112907	0.710797	-0.122078	0.474294	-0.532299	0.270477	0.887038	0.325961	-1.33684	-0.463385	0.476556	-0.972382	0.0728505	-0.189944	0.247639	-0.656677	0.0521343	-1.53459	0.327689	0.365259	-0.0193118	0.387258	-0.648838	0.0749679	-0.252408	-0.76129	0.0736814	0.102462	0.55095	-0.814958	1.75923	-0.28289	0.0546344	0.589115	0.121594	0.0549769	-0.0959205	-0.60915	0.708781
1368241_a_at	-0.584123	1.46171	0.0179515	-0.0615387	0.0806478	1.39416	1.3206	0.163779	0.84761	-0.334475	1.06305	0.24793	0.598504	0.511232	1.01326	0.498714	-0.567487	0.533508	0.413638	0.660654	0.786549	0.769867	0.0432086	0.102782	1.16714	1.29199	0.108243	0.0995538	-0.216842	-0.0435192	-0.166063	-0.834192	0.886019	-1.17782	0.122543	0.229192	0.608431	1.20342	-0.235334	0.876329	0.203482	0.586079	-1.56493	0.500097	0.26668	1.49723	0.989092	-0.124274	0.688907
1368244_at	0.998863	-0.995013	0.278056	0.40816	-0.138615	-0.0190977	-0.00578133	-0.120632	-2.14717	0.280119	-0.223991	0.27551	-0.372438	-0.538858	-0.360579	-0.602779	0.00114442	-0.16178	0.203222	-0.135154	-0.0510012	-0.42053	-0.387412	0.461693	0.28161	-0.295566	-0.259637	-0.370416	-0.343191	0.0498241	-0.118289	0.816477	-0.838533	0.844012	0.323541	-0.0611083	-0.299235	-0.23811	0.615934	0.101372	0.19354	0.415223	0.889391	0.327229	-0.122818	-0.467704	-0.144928	-0.0414202	0.0463057
1368245_at	0.0476371	-1.28166	-0.301011	-1.79744	0.503188	-0.147973	-0.119608	-0.354629	-0.46905	-0.139845	-1.37729	0.326509	0.81484	0.692993	-2.02261	0.0494071	-0.438092	0.781586	0.202333	-0.812015	0.487505	0.885994	0.43411	0.0401971	1.23365	1.19896	-0.281889	-1.92379	-0.187098	-0.744749	0.482681	-0.236289	0.210637	-0.555505	-0.0772941	1.0443	-0.197876	-0.151773	-0.237031	0.241991	0.352737	0.588037	-0.477	-0.0749615	-0.481631	1.08677	0.846276	-0.247763	0.892841
1368246_at	0.428372	-0.547259	-0.358541	-0.71801	0.194216	1.06468	0.938666	0.276387	-0.482305	0.234037	0.238589	0.349129	0.258524	-0.287984	0.120686	0.246669	0.224197	0.4808	0.0424243	0.053862	0.531799	1.38419	-0.159947	-0.280711	0.379742	0.358801	0.549039	0.283964	-0.0873865	-1.01747	0.19353	0.512204	-0.291037	0.0498178	-0.861396	0.798952	0.282186	-0.221978	0.434341	0.657033	0.784196	0.587377	-0.422436	-0.264042	0.726122	1.41852	0.615753	0.122519	0.67476
1368248_at	0.231563	-0.187304	0.398587	0.415814	0.928903	0.572359	-0.30795	-0.952463	-0.45327	-0.158325	-1.02128	0.297127	-0.573191	1.002	-1.10405	-0.78392	0.307669	0.383381	0.771316	1.02027	1.41736	1.01	-0.29749	0.979595	1.2673	-0.403463	-0.444928	-1.76101	0.686759	-0.508793	0.204659	0.0393042	1.36248	-0.519752	0.051901	1.75399	1.05243	0.114144	-0.147543	0.350395	-0.469519	1.85107	-0.376417	-0.113548	2.04841	5.34483	-0.406618	-0.789857	-0.0705147
1368249_at	1.30086	0.0675146	2.12491	1.25731	1.66981	0.0750576	0.204897	1.21318	-0.425998	1.23112	0.758602	1.53906	1.13974	1.90653	0.0174814	-0.409111	0.833461	1.13624	0.458253	0.0903641	0.301724	0.127158	0.775562	3.23396	1.48834	0.223977	0.615125	0.404012	1.831	0.0565356	1.38953	2.23053	0.270783	2.06007	0.476351	1.74582	0.458618	-0.858139	-0.202395	0.609151	1.00076	1.73187	3.29371	1.5981	2.88374	-1.55691	-0.205992	-0.0765161	-0.61703
1368251_at	0.104891	0.103998	0.545237	-0.340372	0.704973	0.468361	1.19543	1.046	0.659073	0.940814	0.95542	1.30262	2.80567	1.20664	-0.0911256	0.118937	-0.14274	0.631071	0.110607	-0.339021	0.492836	0.80564	0.73941	0.0669741	2.98486	1.00119	0.457471	0.199329	1.32141	0.0571886	0.852836	0.284427	0.444018	-0.474455	-0.305369	1.03896	-0.0958696	2.85172	0.489311	0.684291	0.525885	1.46777	0.37035	-0.294389	0.215577	2.30666	0.728866	0.300191	0.627777
1368259_at	-0.297367	-1.33544	-0.29907	-5.36755	-0.259081	-0.0679038	-0.689901	-0.0747624	-0.831767	-1.0217	-1.33118	0.187963	-0.826045	1.51742	-0.822543	0.191927	-1.6246	-1.11291	1.13959	-1.51416	-0.150332	-0.464449	0.547104	-0.28711	-0.0588538	-0.615777	-0.334076	0.718579	0.729375	-0.806045	0.312434	-0.164067	-0.128966	-0.819476	0.0281108	-0.541284	0.105894	0.476644	-2.52748	0.160703	-0.857627	-0.792592	-1.22382	-0.351388	-1.82326	-0.271449	-0.796666	-0.1094	0.409404
1368260_at	-1.06871	0.764413	-1.2706	-0.825037	0.0934091	-2.66004	0.2892	-1.03078	-0.716089	-2.53439	-2.02624	-1.61871	-1.6185	-1.97479	2.8871	-1.03161	-0.393285	-0.369285	-1.33397	1.11695	-0.0354373	-0.517821	-0.523088	-0.902578	-2.77742	3.48701	-0.00375237	1.38081	-0.0877775	-1.92629	0.355053	-1.4621	-0.540241	0.712442	-2.30756	-1.24198	-0.140739	-2.32724	-1.22397	-0.511915	0.350758	1.80816	-1.12174	1.12999	-1.6595	-1.60067	-0.365361	-0.43877	0.309134
1368262_at	0.202632	-0.0217919	0.352165	-1.96883	0.474835	0.163771	0.0875403	0.153708	-0.31794	0.954207	-0.315894	0.375014	-0.500046	0.257505	-0.00357491	-0.407154	-0.348906	0.153279	0.907003	0.42598	-0.297945	-0.71482	-0.649889	0.867238	0.388325	-0.677949	-0.0837301	-0.694581	0.792992	1.44704	-0.108293	0.136308	-0.394803	0.114425	-0.411749	0.565232	1.19403	-0.0464846	-0.0229621	-0.273219	0.216891	0.093006	-0.676659	0.128191	-0.270429	-0.23861	0.375235	0.296632	-0.406743
1368264_at	0.844666	0.714659	-0.418894	1.31004	1.07879	-1.11361	1.69196	0.995454	0.180808	0.843212	0.563316	1.16367	-0.0966309	1.25694	1.09575	0.502707	0.610615	0.530225	-0.166347	0.632365	1.10325	1.82528	0.399339	-0.637157	0.95903	0.510005	0.290317	-1.06014	0.463314	-0.183606	0.31081	-0.081938	1.4369	-0.0442167	0.407756	1.10522	0.474683	0.422413	0.55819	0.746524	0.919243	1.18307	-0.0511478	0.584505	1.23599	0.825337	1.3578	0.11539	1.54484
1368265_at	-0.690417	-1.94118	-0.602622	-2.54243	-0.822446	-1.54837	0.696552	0.37837	-3.12259	-0.0587586	-2.80967	-0.183872	-2.60984	-0.725268	-1.53499	-0.104695	-2.0159	-0.517106	-1.26038	-2.76857	-0.934594	-1.57224	-0.479776	-0.135616	-2.57231	-1.02751	-0.657012	-2.42058	-0.392376	-1.09728	-0.88014	-0.634804	-2.46067	0.196808	-0.741543	0.502939	-0.295316	-1.04823	-2.2961	-1.03198	-1.44862	1.10163	-0.556767	0.344095	-2.58805	6.20696	-0.680758	-0.554457	0.00300606
1368266_at	0.435993	0.739404	0.80808	1.25026	0.690925	0.226511	0.267378	0.142377	0.414949	0.188101	0.660789	-0.149996	-0.343743	-0.112078	0.0848386	-0.296116	0.157817	-0.400791	-0.427558	0.737185	-0.421961	-0.0806569	-0.191453	0.297219	-0.548944	-0.128411	-0.0436184	0.981961	0.321975	0.317392	0.00164728	0.560241	0.796342	1.02925	0.215377	0.454748	-0.0291765	-0.581753	0.729466	-0.0761933	0.543385	-0.270059	1.16644	0.0851545	0.504933	-0.619997	-0.336249	0.0480233	0.114472
1368270_at	-0.55038	-0.914515	-1.52632	0.504901	-0.767087	0.873257	-0.606262	-0.852957	-0.735356	-0.986882	-0.933926	-0.275719	-0.307826	-0.313799	-0.957642	0.332242	-2.57328	-0.101164	-0.447265	-1.58909	-0.134617	0.648094	-0.371142	-0.75359	0.712558	-0.216528	-0.507122	0.132743	-0.477158	-2.38807	-0.738995	-0.962015	0.178992	-0.401541	-0.671699	-0.888039	0.064874	0.303502	-0.516844	-0.967856	0.0676567	0.141468	-1.07564	-0.452945	-1.26143	1.86845	0.273184	0.775406	0.0107713
1368272_at	1.06147	-2.44531	-0.162103	2.82315	0.78553	-1.6824	0.382468	-0.659576	-1.24769	2.24062	-1.83777	0.0166582	-0.437982	1.74029	-1.49718	0.540285	0.00222478	-0.706909	-1.27177	-1.70267	-1.47198	-0.382913	-0.532791	-0.839965	-0.556119	-0.719062	0.29769	1.60926	-1.05998	2.76826	-0.501668	1.97841	3.17298	3.54594	1.35422	-0.0631889	-0.980799	-0.237122	-1.98714	1.25648	-1.2589	-0.30736	5.11987	1.08542	-0.957851	-0.285103	0.328572	0.424291	-0.14574
1368273_at	-0.4199	-0.514002	-0.0214405	0.432616	0.338533	-0.287014	-0.479003	0.161988	0.241616	0.0468208	-0.532698	0.128808	-0.500562	1.4969	-0.430993	-0.0319268	-0.257272	0.199016	0.134014	0.719076	-0.347583	-0.641097	-0.117943	-0.479461	-0.72824	-0.766097	-0.289442	0.582678	0.0876802	0.973665	-0.415756	0.0361724	0.114042	0.159112	0.810561	-0.630971	0.17268	-0.382453	-0.630189	-0.883821	0.322962	-0.666496	0.830283	1.03204	-0.553487	1.18396	-1.06889	-0.264603	-0.374587
1368274_at	0.147399	1.02153	-0.0457972	-0.478859	-0.00991447	0.801306	-0.300471	0.223175	0.999865	-0.0930991	0.482456	0.196635	0.149081	0.835766	0.893728	0.271219	-0.146845	0.117959	0.987311	0.856644	0.420347	0.933168	0.385721	-0.251235	-0.216003	0.681687	0.323477	0.171243	0.67556	-0.0414793	0.194748	-0.633383	0.769194	-0.468727	0.00505002	0.525402	-0.241162	-0.0252864	-0.457633	0.140967	0.460409	0.366584	-0.813946	-0.0421551	0.0149721	0.75083	-0.291944	0.0727043	0.505457
1368275_at	-2.57597	-4.7748	-0.0140934	-5.26929	-2.18631	2.77925	-2.97166	-1.13112	2.53779	-0.921942	0.0809679	0.561967	3.31207	-0.516329	-3.56038	0.943501	1.50536	-0.519186	1.39381	-1.86766	-1.30507	0.567494	-0.619491	-0.911648	0.877273	-0.808864	-1.11624	-0.886522	-0.260583	-0.804154	-1.02192	-0.817568	-0.730856	-1.47013	0.659047	0.570556	0.526763	2.4694	-1.28572	-2.32322	0.503687	2.7852	-0.731321	-0.207989	1.39294	6.14456	-0.761332	1.01919	-0.821245
1368277_at	0.940249	0.295044	-0.560461	0.599876	0.183207	0.669638	0.523262	0.246722	-0.0142749	-0.651713	0.526487	-0.0459907	-0.200195	-0.312493	0.222553	0.243334	0.4181	-0.162244	0.233737	-0.111555	0.32181	0.4163	-0.453938	0.522916	-0.0583961	-0.071168	-0.0819635	0.216785	0.133401	-0.177702	-0.0747422	-0.197684	-0.0571751	0.0556322	0.199063	-0.467558	0.405733	-0.0732549	-0.0336213	0.752928	1.15152	0.0598049	0.0191021	0.140712	-0.19339	0.491182	-0.219611	-0.0138973	0.0880145
1368278_at	-0.780987	-0.367296	-0.0946927	2.03562	-0.6233	-0.0638887	0.925012	-0.424492	-1.4753	-1.59577	-3.13203	0.892294	-0.230791	0.697521	0.166286	-0.838739	-0.890483	0.745441	-2.39143	1.55055	1.01381	1.04622	0.00292192	-0.130427	2.40976	1.38588	0.795086	2.61737	0.739924	-0.118976	0.106907	0.485587	3.41997	-0.467195	-0.689211	0.00230441	-0.280837	-0.705164	-0.91415	-0.471838	-1.02862	0.492086	-0.34892	1.4725	1.2734	3.18219	2.00061	-0.120546	0.235348
1368280_at	-0.749445	-1.01146	-0.380025	-2.16313	-0.351764	-0.844961	-0.732067	0.276042	-0.783738	-0.04954	-1.00998	0.234674	-0.114713	-0.251299	-0.932018	-0.130466	-0.598825	-0.10686	-0.852573	-0.593556	-0.230529	0.223134	0.224311	0.460259	-0.502481	0.0151014	0.0537158	-0.463337	-0.275192	-0.468406	0.118374	-0.567515	0.0200224	-0.585439	0.0516164	-0.949128	-0.0466591	-0.00243086	-0.149362	-0.965875	-0.644171	-0.656024	-1.01616	-0.246111	-1.02335	-1.25055	0.464802	-0.09997	0.0522071
1368283_at	2.93345	-0.70973	-1.42983	0.76175	0.277601	0.26838	0.0207357	-0.126038	-0.146948	-0.492997	-0.804405	-0.164171	0.0307011	1.00966	-1.60717	0.168013	1.24785	1.14385	1.64447	1.00593	1.96512	1.09616	-0.339241	-0.338772	4.30043	-0.27917	0.546183	-1.03198	0.640796	-0.506671	-0.16062	0.564243	0.19147	-0.0271236	0.67228	5.04162	1.14132	-0.496276	-0.564189	1.41458	1.0644	4.14589	-1.248	0.120462	7.02935	4.70873	0.052669	-2.05562	1.0397
1368289_at	-0.0456926	-0.332167	-0.529832	-0.953059	0.591375	-2.6645	0.151446	0.0111367	-1.61023	0.0453581	-1.00458	0.697827	0.974479	-0.614892	-0.678857	0.387118	0.476784	0.682542	-0.174653	-0.0492845	-0.86139	0.0280001	-0.536761	0.147087	0.558619	1.0925	-1.3781	-0.711665	-0.701037	-1.17393	-0.500227	0.25236	-1.46057	0.342015	0.0525896	-0.464014	-0.360195	-1.0717	-0.0753476	-0.199088	-1.97199	-0.823117	-0.722146	0.493903	-1.49911	-1.92653	-0.658111	-0.38969	0.0927436
1368290_at	-0.351855	-0.807926	-0.221598	-1.30601	-0.239359	-0.0635668	0.103545	-1.2003	-1.13552	-1.11226	-1.04061	-0.292192	0.832646	-0.793374	-0.388955	-0.187111	-0.290656	-0.562683	-1.13229	-1.79286	0.656904	-0.762712	0.305401	-0.525629	-0.149027	0.511347	0.227968	-0.762474	-0.882878	-0.765033	-0.432893	-0.926307	-0.258341	-0.0237127	1.86473	-0.683782	-0.238175	0.432607	-0.607939	-0.182953	0.0746193	-0.511356	-1.23437	-1.28004	-1.34848	-1.22551	0.778353	-0.0678312	-1.03691
1368291_at	-0.175667	-0.604988	0.706566	-0.582156	0.0534844	-0.461921	-0.330524	-0.211398	-0.0805772	-0.266332	-0.300371	0.0102236	-0.508844	0.0963547	-0.769292	0.369813	-0.486016	0.476295	0.462982	0.442462	0.0398497	-0.0221188	0.4841	-0.187183	-0.423161	-0.39442	0.501175	-0.412361	0.804541	-0.755822	0.187815	0.0235131	0.179818	-0.660268	0.559916	-0.207411	0.198314	0.443484	0.366102	0.181475	-0.0439056	-0.266786	-0.992954	-0.238868	-0.663643	-0.635767	0.768812	-0.261766	0.78384
1368294_at	0.226629	-0.0641732	-0.573716	-1.46551	-0.646727	-0.854835	-0.149496	-0.39813	-0.601365	-0.301048	-1.01293	-0.348457	-0.655615	0.0586258	-0.489857	0.048516	-0.681311	-0.663397	-0.0854313	-0.789563	-0.792374	-0.737358	0.334526	-0.668725	-0.33169	-0.39609	-0.422897	-0.324726	-0.155966	-0.288898	0.0296795	-0.214933	-1.27261	-0.169828	0.0111892	-0.661695	-0.0992415	-0.277084	-0.653573	0.0446506	-0.563125	-0.354622	-0.973173	-0.136683	-1.64628	-0.362894	-0.263951	0.239249	-0.458099
1368295_at	0.545481	0.219452	-0.417013	0.0182948	0.512938	-0.391898	0.890483	0.194159	-1.64148	0.315131	0.807432	0.530113	-0.00434932	-0.151464	0.0137941	0.846891	-0.269185	0.908385	0.529379	-0.551251	0.418279	0.257127	0.284176	-0.3185	0.459477	-0.261706	-0.00812762	-1.25681	-0.0607253	-0.852631	-0.218652	-0.0730952	-1.18187	0.0885796	-0.000785066	-0.211591	0.462829	0.449754	-0.424306	0.752744	0.596693	-0.0123598	-1.26204	0.42812	0.220243	-0.289296	0.715608	-0.261026	0.854508
1368296_at	1.48611	0.336567	-0.226756	0.487108	1.52975	-0.150558	-1.18845	0.683846	-1.28881	0.984329	1.29529	1.28447	0.126756	0.765476	0.961683	0.859762	0.463147	1.44652	1.04714	-0.0246389	-0.0347977	1.23412	0.44303	-0.235715	0.980956	0.250767	0.544037	-0.833647	-0.0948894	-1.76435	0.31701	-0.218459	-1.28365	-0.00731826	-0.014289	0.269674	1.01183	0.188865	-0.723471	-0.299934	1.69502	0.691052	-0.865876	-0.593465	0.131244	-0.0706006	1.02386	-0.108917	1.79262
1368303_at	1.65415	-4.70586	2.23794	-0.428842	5.59521	-1.34158	-3.56206	-3.12689	0.256152	-4.1884	0.843475	-0.0165597	-3.32599	-2.3708	-0.940407	-4.17301	-1.06889	-0.508049	-1.83312	-2.14546	1.21432	-2.03961	-0.0513197	3.21897	0.27976	-0.544517	-1.02045	-2.21163	3.05154	-1.68169	-2.59953	5.27154	0.254183	-1.61295	-0.878459	1.22769	-1.2944	-6.10915	-0.255177	-1.0302	1.62864	-1.48984	4.34024	-3.44714	0.961212	-2.91921	-0.0958152	-3.36111	-4.06431
1368304_at	0.766404	-1.04778	0.794458	1.88168	1.09599	0.620675	1.22643	0.825465	-0.805696	2.83143	0.308707	-0.274283	-1.44189	1.30102	-0.822965	-0.18692	0.818041	-0.416782	0.532692	0.0183612	-1.38812	1.00684	-0.0509208	1.30668	-1.24787	-1.7165	-0.0980829	-0.991331	0.576677	0.886595	0.925411	1.74528	1.43327	1.90183	1.19862	0.164237	-0.30526	-0.054962	0.249291	0.477207	0.0576926	-0.736322	3.02731	1.40352	-0.0768391	-1.63444	0.547461	-0.359696	0.40838
1368305_at	0.223804	0.734423	-0.519316	-0.486118	0.103706	0.704598	1.10127	-0.223649	0.473513	0.136557	-0.0927464	0.552899	0.957688	-0.486857	-0.065104	1.03718	-0.400619	0.351497	0.962689	-0.208009	-0.757577	0.927922	-0.09555	0.0794476	0.983571	0.122133	-0.382194	1.07863	0.163119	-0.16561	0.110789	0.0467544	1.01181	-0.0666804	0.612679	0.994697	0.395212	0.860754	-0.34184	0.939284	-0.455109	1.21441	-0.614231	1.01127	0.688831	0.490386	0.641941	0.470777	1.38357
1368308_at	-0.756317	5.83467	1.27116	-1.51103	-2.46583	0.889116	-5.8504	-2.00372	3.3973	-2.43197	0.116791	0.765569	1.3401	4.15361	4.37443	0.432055	1.08826	0.715606	3.26036	1.49067	0.998838	-2.94784	2.77848	-0.606008	-0.657808	2.11939	0.687891	1.79541	0.819723	0.813039	2.9628	1.15739	-2.36704	0.687785	4.96292	-1.35487	-0.0402131	0.47354	-3.31813	0.762047	3.09182	-0.50731	3.93166	0.245556	-0.419687	0.302604	-1.34344	-0.617021	-5.50074
1368309_at	0.0390119	1.19486	-0.505593	0.504964	0.299868	0.925584	1.33842	0.74524	0.968459	0.318526	0.238959	0.313359	-0.00255523	0.140255	1.22439	0.669383	0.582686	-0.147835	0.998564	1.30764	0.366932	0.91292	0.158168	-0.179415	0.962055	0.74255	0.309443	-1.00968	0.14744	-0.330219	0.0713476	-0.287673	0.512221	0.109309	-0.294429	1.3071	0.971984	0.688161	-0.276825	0.534676	1.32772	0.852317	-0.225262	1.29363	1.07033	0.0232457	1.01636	-0.0148774	0.782837
1368311_at	-0.499225	2.29884	-1.2499	0.210308	0.378587	1.13039	0.736586	-0.0087565	1.23543	-1.57339	0.0541582	-1.50268	-0.855829	-0.917449	1.22923	-0.558601	-0.368274	0.2532	0.553008	0.300902	-0.260178	-0.21456	-0.222158	0.125912	-1.34824	1.75304	-0.417527	4.27114	0.13549	-0.724395	-0.543681	-0.516946	2.84307	0.180449	-0.538604	0.6168	-0.0147674	-1.34901	-0.628692	-0.0532089	-0.342454	-0.692431	-0.694392	0.575451	0.471785	-0.0618479	-0.407449	-0.758092	-0.430848
1368314_at	-0.411245	0.46098	0.300857	1.96472	-0.0785263	0.0729656	0.0206062	0.0163042	-0.54851	0.39104	1.27097	0.199051	-0.160375	0.312293	0.0748801	-0.200628	-0.701186	0.269962	-0.767565	-0.215986	0.387563	0.763638	0.36414	-0.21954	1.33154	-0.274809	0.253669	-0.13115	-0.0573071	0.0812326	-0.239978	-0.418048	1.44268	0.375098	-0.311515	-0.444214	-0.23524	-0.221399	-0.018125	-0.669993	-0.269263	-0.436133	0.377141	0.183582	-0.0810514	0.316155	0.674993	0.0583095	-0.0156649
1368316_at	-0.198152	1.51823	-1.88648	-1.4548	-0.875634	-1.48363	-0.780502	-0.367553	1.0545	-0.561617	-2.68305	-0.110189	-0.580163	-0.381826	0.282651	-0.629804	-0.149958	-0.533209	0.218442	1.45189	0.401353	0.0262677	0.544653	-0.438777	-1.3994	0.749411	-0.0993943	-1.30434	-1.16535	-0.0997132	0.0682582	-2.20038	0.00643964	-0.196189	-0.5501	-1.0204	0.0577411	-1.02073	0.656049	-0.809078	0.276728	-0.171515	-2.78384	-0.45388	-2.09361	-1.49252	-1.02626	-1.02509	-1.21439
1368317_at	1.33202	5.80284	-0.303545	0.980337	-1.1836	1.61253	1.39199	0.632123	1.90981	-1.21459	1.37475	0.440399	0.00320158	-0.359964	0.634752	0.627646	-0.868852	-0.641618	-0.058561	2.13045	0.034879	1.74346	0.561337	-0.466993	0.773844	1.42335	0.652572	2.76506	0.875515	-0.530554	0.767564	0.0656514	5.05743	-0.720645	-0.299402	0.556872	-0.356618	0.403814	0.690628	0.117139	-0.878021	1.14334	0.146726	0.99524	6.71483	4.87917	1.42648	0.0925935	1.38466
1368318_at	-0.0731286	-0.668584	1.03327	1.31888	1.24253	1.01001	0.0768214	-1.00348	-0.238176	-0.763333	0.186275	0.530112	-0.238525	0.303143	-0.173891	0.834111	0.29545	-0.0381849	-0.477677	-0.914044	1.28108	0.341181	-0.682256	0.606332	-0.869501	0.142469	-0.829753	0.907088	-0.319938	-1.06036	-0.767298	0.108801	1.06919	0.254065	0.240014	0.293945	0.584293	1.35743	-0.149033	0.393512	0.173709	0.328709	0.504332	0.182787	0.884851	0.422336	-0.149435	-0.0755051	-0.504976
1368321_at	0.517556	4.37351	1.05589	-6.47116	-3.80167	-2.72717	-4.28113	-4.54541	0.60844	-0.0115159	-6.86067	1.7032	4.13255	1.34112	1.1282	0.734321	-2.85022	-3.00307	5.5956	-5.68316	2.83007	-0.662556	-0.358276	1.52381	2.01403	2.86833	1.37883	5.61261	1.0535	1.67114	2.41763	3.43625	-1.57334	4.33716	4.59718	1.95259	-1.30593	4.20527	-3.21055	2.93788	-1.02242	-1.38085	0.0358183	-1.01904	-7.62451	-8.02343	0.150968	-1.34711	-5.3913
1368322_at	-0.273646	-1.31165	-0.0472589	-2.11878	-0.685455	-1.08777	-0.144888	-0.618175	-1.335	0.233772	-0.792676	0.250435	-0.397529	0.213962	-0.141202	0.279526	-0.733005	0.175237	-0.673588	-0.90315	0.254095	-0.614548	-0.331061	-0.0173241	-1.88429	0.432954	0.125169	-0.644418	0.310562	-0.578648	-0.281	-0.417876	-0.930829	0.0766922	-1.49641	-0.42759	0.218922	-0.453719	-1.3981	-0.363923	-0.966625	0.241176	-0.908257	0.544856	-1.01654	-0.487075	0.403086	-0.479006	-0.0677567
1368323_at	0.877865	2.26961	0.0679647	0.0611924	0.0850309	-1.91833	0.792738	-0.154767	2.19911	-0.362819	0.00948714	0.38524	0.381145	0.632223	0.854522	0.170082	-0.888617	0.217141	0.647871	0.264893	0.0742267	1.30161	0.251931	0.0730448	0.789867	0.554862	0.0361917	0.891317	0.639279	-0.22743	0.0266941	0.372511	1.1936	-0.392632	-0.159838	0.240117	-0.108556	0.255817	-0.451398	0.243051	-0.785953	1.60676	0.0839422	-0.247398	0.476264	0.186668	0.316453	1.02418	-0.683477
1368325_at	-0.14321	-0.522635	1.46841	-2.53078	-1.2951	-2.93369	0.604246	0.281237	-3.48195	0.391551	0.314322	0.0616082	-0.479162	0.144377	-0.0260464	-0.636704	-0.946833	-0.0484261	-0.102925	-2.27141	0.612741	-1.17887	-0.536315	1.85936	-1.50622	-1.08496	-0.568881	-1.31906	0.644556	-0.52238	0.729766	0.488999	-0.930951	0.711245	-0.0360849	-0.633385	0.144349	-0.948242	-1.01505	-0.491343	-1.69777	-1.47641	1.12684	0.330454	-1.90321	-6.70961	-0.0558492	0.3068	-0.298224
1368326_at	0.307362	0.361485	0.325941	-0.129294	1.61381	2.50522	2.68497	0.422425	-0.689224	0.235154	2.02373	1.59925	0.717092	1.18033	-0.794797	0.753785	-0.795119	0.447412	0.519245	2.25412	-0.418105	1.0454	0.266198	-0.0409398	1.12259	0.141387	-0.413269	1.18847	0.980693	0.943509	0.109981	0.266701	0.423705	0.906589	0.781306	0.119671	0.43982	1.93359	-0.190006	-0.361466	-0.568712	0.494923	0.532184	1.65953	0.438551	1.57266	0.75663	-0.391696	1.2114
1368328_at	-0.261722	-1.8947	2.46994	0.269428	1.09507	-0.147391	-0.663417	-0.191521	-0.156964	-0.0839192	1.12451	0.139765	-0.324406	0.302176	-0.669376	-0.991737	-0.62839	0.153941	-0.605397	-0.97755	0.876906	-0.619535	-0.603105	0.00983255	0.617252	-0.201037	-0.310227	0.301204	2.34168	-0.463927	-0.516373	2.42813	0.301527	-0.268551	-1.03473	0.53417	0.196775	-0.258733	-0.481766	0.771763	-0.333819	0.194321	1.08664	-0.160505	0.542094	-0.173565	1.08571	-0.277805	-0.401668
1368330_at	-0.498901	1.89959	0.810826	-1.62167	0.27134	0.614786	-0.406264	-0.173374	1.60474	-1.04949	0.752767	-0.945408	-1.29027	0.0184604	1.0742	-0.0670564	0.238607	-0.17749	1.23339	0.793142	-0.620441	0.206845	-0.734593	0.53316	-0.356452	-0.598221	-0.642895	-0.24413	0.655543	0.682372	-0.539791	0.577048	1.64938	-0.200381	0.364898	0.977097	0.603996	-0.561419	-0.0292508	0.197211	0.174992	-0.711766	1.22417	-0.324214	0.462098	-0.988649	-0.230847	0.199867	-0.896843
1368332_at	-1.57449	-0.371599	-0.971608	-3.96668	-1.45474	-0.0224824	-0.516386	-0.815085	2.52387	-2.23914	0.658782	-0.134418	-1.8663	3.3143	-0.914972	1.56294	-2.09394	-1.13183	2.92981	-2.29319	0.253487	-0.144394	0.799151	-0.153683	-1.137	-1.01266	-1.21936	1.38433	3.60181	-0.515174	0.73676	0.187863	-0.163247	-1.39316	1.07159	-0.788321	0.124324	1.17631	-3.16367	-0.36437	-2.74151	-1.07439	-2.67914	-0.355145	-2.39408	0.211327	-0.53774	0.175162	2.06898
1368334_at	0.608444	-3.29364	-0.0861015	-1.17905	-0.458195	-0.152347	-0.0776444	0.269469	-1.53388	0.149984	-0.974005	0.110729	-0.350296	0.611368	-0.65517	-0.207096	0.0349642	0.367624	-0.251495	-0.635067	0.75307	0.0344278	-0.0254621	0.936362	0.069256	0.318687	0.15005	-1.16595	-0.169057	-0.966486	-0.170714	0.558673	-1.27692	0.260608	-0.878595	0.0257899	0.155023	-0.0757563	-0.214654	0.211849	-0.299512	-0.213617	-0.217232	0.908354	0.112001	-0.646979	-0.547029	-0.677742	0.0501105
1368335_at	0.116207	0.776441	0.303015	1.28015	-0.530319	0.98954	0.384807	0.0978506	-0.242888	-0.0710014	0.141778	-0.601952	0.725157	-0.6168	-0.325595	0.0521419	-0.387556	-0.0990191	-0.356479	0.42603	-0.388469	0.375443	-0.266832	-0.139143	0.459919	-0.197964	-0.269294	0.765697	-0.5243	-0.297141	-0.153496	0.136081	1.29851	0.0173018	-0.0955218	0.391979	-0.00188401	0.426167	0.700949	0.146319	-0.769807	0.109351	0.388248	0.422748	-1.11528	1.24274	0.306778	0.737507	0.372282
1368336_at	0.157047	0.715783	-0.347047	-1.05797	-1.05788	0.728194	-0.617537	0.528828	1.18593	-0.204704	-0.619056	0.235297	0.410129	1.0174	0.148421	0.242953	1.11859	-0.153475	1.42022	0.747384	0.471449	1.55934	-0.207461	0.142043	-0.670568	0.751977	0.162698	-0.415688	-0.0564754	-0.393731	0.222008	-1.69148	0.960342	0.0217619	0.640605	-0.377122	0.402664	-0.445669	0.655022	1.2413	1.37165	0.788	-1.76755	0.663955	-0.103665	-0.0397764	-0.61464	0.026916	0.555509
1368340_at	0.339338	0.331131	-0.944692	0.6135	-0.167687	-0.172215	0.383087	-0.538883	-0.725512	0.737335	-0.53572	-0.963553	-0.746645	0.993727	0.0354755	-0.377845	-0.899498	0.0949966	-0.0584976	1.66303	0.384455	-0.668569	-0.347264	0.511738	-0.48239	-1.16289	-0.620221	-1.06683	-0.0409012	0.81897	-0.77631	0.18086	-0.296644	0.000184342	0.335054	-0.643487	0.338009	0.195407	-0.319007	0.0590507	0.251233	-0.971816	-0.171172	0.45293	-1.09735	-0.848858	-0.866218	-0.63196	0.0827436
1368346_at	0.359538	0.711898	0.947551	0.0725854	0.0949408	-0.274314	-0.165827	-0.376491	-0.469661	-0.172406	0.75722	0.122669	0.217211	-0.62285	-0.780438	-0.44294	-1.04335	-0.613078	-0.631724	-0.686308	0.565862	-0.103136	-0.149103	0.479309	0.156722	-0.400274	0.61496	-1.0514	0.560534	0.101189	-0.197494	0.224918	-0.464982	-0.31676	-0.321273	-0.288553	0.194366	-0.934682	0.0491764	-0.505518	-0.109388	-0.344682	0.0440577	-0.257091	-0.320037	-0.285955	-0.389547	-0.116414	-0.751462
1368354_at	-0.418027	0.066501	-0.474527	-2.0712	0.611596	0.806563	-0.438382	-0.296973	1.70059	0.639877	-1.62106	-0.249608	-0.065203	-0.207453	-0.37506	0.394558	0.125449	0.756126	-0.662397	0.0468005	0.597172	2.18766	-0.667179	-0.300014	-1.75642	-0.0292498	-0.410657	0.190141	0.0149039	0.887019	-0.480289	-0.660657	1.60839	0.753954	-0.311277	-0.329794	0.120374	0.173234	0.140058	-0.841764	0.0134379	-0.0479757	-0.836934	0.190978	1.37914	-0.310888	-0.593851	0.433094	-0.309764
1368355_at	0.479105	1.76749	0.494968	1.94454	0.907469	1.91235	0.395416	0.26621	1.92169	-0.00584265	2.12866	0.606484	-0.507922	0.293645	0.794258	-0.236537	0.167352	-0.0382627	0.195987	1.0757	1.10119	0.586227	-0.217783	0.72168	0.679198	-0.465008	-0.30659	0.420667	0.120568	0.554145	-0.00949825	0.758899	1.81471	-0.823188	0.48978	1.53621	0.608891	0.954958	0.574017	0.354161	0.401751	1.28884	0.29584	-0.0678715	3.8442	2.77367	0.509251	0.586214	0.501373
1368356_a_at	-0.203042	-0.745975	-0.0819791	-1.63066	0.221347	0.405901	0.463602	-0.339274	0.763984	-0.840322	-0.270962	-0.137669	0.111339	-0.00596756	-0.666485	0.447846	-0.282906	-0.633421	1.08325	-0.311188	0.199989	-0.124783	0.0878976	0.498446	-0.158461	-0.725178	-0.89579	0.503291	0.648694	0.244239	0.566377	0.259561	-0.105137	-0.25922	-0.286075	0.25445	0.46922	0.306113	-0.525134	-0.320403	-0.295036	0.55038	-0.133098	0.294689	-0.659247	0.700451	0.0460584	0.28942	-0.329137
1368361_a_at	0.0780553	1.82285	0.214594	2.36782	0.42465	0.79367	1.02585	-0.488611	0.190975	-0.146649	1.26077	-0.120373	-0.47123	1.09648	1.07902	0.144805	-0.238355	-0.0433365	0.67076	1.28065	0.300326	0.26607	-0.0509689	0.014122	1.57273	-0.157923	-0.25957	0.116237	0.446174	1.05071	-0.676099	0.430182	1.00038	0.375751	0.860725	-0.0779554	0.516486	1.02288	0.366849	0.833951	0.390817	-0.084485	1.47702	0.765264	-0.770899	0.10347	0.425245	-0.0290102	-0.415692
1368362_a_at	0.617898	0.171738	0.127954	-0.0366309	0.0258308	-0.0504498	-0.267093	-0.0595432	-2.05737	0.568136	0.286557	0.372997	0.196972	0.19731	0.401669	0.279441	-0.47016	0.74512	-0.0647914	0.0703127	0.158994	0.164201	-0.242885	-0.0111654	0.690429	0.195436	0.230883	-0.332507	0.228277	-0.00924256	-0.0476008	0.169187	-0.94959	0.0244028	0.0261632	-0.238589	0.23953	0.38754	-0.773557	0.344038	-0.547142	0.550254	-0.160431	0.161925	-0.200812	0.00324706	0.541533	-0.223442	0.421677
1368365_at	0.257217	-1.42336	-0.628041	0.565492	0.575299	-0.257859	-0.390475	-0.309995	0.418278	-0.504183	-0.461381	-0.245678	-0.218627	-0.0759253	-0.336973	-0.442603	0.20032	0.411947	0.104254	-0.557832	0.172948	0.579593	-0.107478	-0.241704	0.0906181	0.29795	0.0200568	-0.672729	-0.173296	-0.940129	-0.28886	0.469963	0.389889	-0.501921	-0.724951	0.850152	0.364215	-0.674759	-0.220033	0.0181501	0.242511	0.948574	-0.435704	-0.545432	1.5497	1.49914	0.0834839	-0.472127	-0.283997
1368368_a_at	0.736884	-0.438513	0.0100141	-0.0189386	-0.0113169	2.05564	-0.657465	-0.430147	0.000474192	0.0836042	0.310885	-0.678554	-0.00899317	0.358176	0.0982787	-0.10022	-0.461452	0.18951	0.690824	-0.534496	-0.410427	-0.356215	0.561821	0.643895	0.569672	-0.0792155	0.151342	-1.25549	0.0724943	0.012561	-0.565829	-0.146198	-0.747958	-0.106874	-0.0744594	-0.154331	-0.084866	0.0549559	-0.552202	0.640451	0.451352	0.382618	-0.38598	-0.368964	-0.261903	1.01408	0.372005	-0.521366	-0.440012
1368372_at	0.408298	-2.12379	0.500025	1.90861	1.00227	-0.986409	-0.657763	-0.143165	-0.107719	0.532402	-2.84894	-0.149258	-0.939358	-0.696121	-1.53679	-0.945156	1.21532	0.998279	-0.505196	-0.46277	1.07872	0.791883	-0.270846	0.848595	-0.0562073	-1.2366	-0.725407	-1.49793	0.142007	-2.02594	-0.180699	-0.347386	-1.12952	-0.130026	-0.663232	1.22068	0.0287186	-0.353031	-0.110705	0.0722364	0.878544	-0.411136	0.440379	0.0491462	0.627902	0.10068	-1.43462	-1.34912	-0.708112
1368375_a_at	0.391421	0.00213453	-0.664353	-2.32305	0.136269	-0.2457	-0.331979	-0.696456	-0.227285	-0.479747	-0.439852	0.725066	0.587409	-0.473161	0.360648	1.17181	-0.533633	0.558438	0.0797126	-1.55024	1.05194	0.536461	-0.181055	-0.017919	-0.57086	0.913497	0.442487	0.67094	-0.0126382	-1.24098	0.542938	-0.994651	0.447407	-0.440284	-0.233687	1.0217	0.232967	0.790638	-1.27124	0.160273	0.547846	0.85705	-0.917253	-0.575666	-0.420834	-0.388214	0.746339	0.141039	0.640249
1368376_at	0.369497	3.43989	4.13162	0.199581	0.435403	-1.62702	1.34176	1.35835	-1.41897	-0.731484	1.41609	0.820246	-0.7999	-2.19128	1.04187	-0.913063	-0.443513	2.23754	4.37503	0.618867	-2.06321	-5.36551	0.556594	4.53174	0.385388	-2.01613	0.537411	4.35932	3.35508	0.148525	1.63264	4.00027	-4.19948	2.87161	-1.93979	3.01521	2.32708	-1.84464	-3.12817	-1.56973	-3.9455	1.29109	3.87636	0.167606	3.24214	-1.69069	-0.418191	-0.783947	-1.5573
1368378_at	0.274671	0.850141	-0.802647	-2.30637	1.79816	-0.973015	0.127858	-0.0589312	1.94916	-0.247328	-1.68356	-0.128699	0.33687	0.973455	-0.0841703	0.328366	1.5884	0.169349	0.249265	0.259172	1.02832	1.81252	0.227499	-0.220528	-1.19833	1.24809	0.629947	-0.703523	0.488886	0.355596	0.371107	-0.784006	-0.468724	0.242641	-0.103496	0.0817541	0.215909	-0.654452	1.25674	-0.285633	1.88297	0.449023	-0.741449	0.225233	-0.437856	-0.160228	0.914361	0.117989	0.439101
1368379_at	-0.104323	1.21831	0.624555	1.44769	0.0795497	1.35549	0.293107	-0.233836	1.47787	-0.267856	1.84029	-0.244555	0.218742	0.116013	1.25745	0.379963	0.131947	0.327707	0.887731	0.687124	-0.269721	0.463601	-0.311533	0.523189	1.16513	-0.170567	-0.443069	0.926465	0.710566	-0.283098	-0.0337966	0.935248	2.25277	0.607656	0.399667	-0.164231	0.878324	0.923627	0.476851	0.501494	0.645359	0.329917	1.18447	0.348975	-0.086081	2.46118	-0.931303	0.0644559	0.124299
1368387_at	-0.418267	-2.2115	-1.1625	-7.52306	0.00267312	-1.50822	-0.722537	-0.158638	-1.93234	-0.120119	-3.94798	-0.0747607	-1.19292	-0.607987	-1.23966	0.412757	-0.828375	0.383184	0.318727	-1.33878	-0.380717	1.01994	-0.435048	-0.771703	0.130932	-0.0441454	-0.231563	0.118994	-0.509795	-0.651623	0.064781	-0.553223	-0.726841	-0.478714	-0.818439	-0.442155	-0.0790878	0.0410767	-1.72298	-0.52809	-1.1608	0.797577	-1.68774	-0.0490912	0.632359	-2.01195	0.464173	0.730512	0.2748
1368389_at	0.674321	-0.610331	0.583757	0.151749	1.13931	-0.488252	1.04284	0.144972	0.111271	0.740618	0.308522	0.694134	0.195116	1.03859	0.459925	0.382177	0.252518	0.776786	-0.591346	0.011374	1.07121	0.720438	0.286035	-0.079815	0.31066	0.689742	0.632143	-1.73361	0.645065	0.0329118	-0.055179	-0.596256	0.276357	0.308997	-0.135213	0.686846	0.428251	0.0648271	-0.0502561	0.898407	1.48654	0.32766	-0.0541442	0.602584	-0.184165	0.445292	0.292069	-0.554897	0.219377
1368390_at	0.689281	-0.299982	0.733397	0.869244	0.295165	-0.11817	1.15345	0.237584	-0.0316195	0.461766	0.684903	0.118081	-0.269276	0.756037	0.415628	0.0592354	-0.0205822	0.404257	-0.358261	0.483327	0.547303	0.874677	0.266651	-0.174214	0.186119	0.344013	0.559588	-0.579341	0.436452	-0.0526357	0.476767	-0.134582	0.123319	-0.0812069	-0.350576	0.835022	0.075067	-0.374512	0.709733	0.932355	0.557475	0.6569	-0.0123289	0.307146	0.0366162	-0.215378	0.630067	-0.283959	0.565164
1368391_at	-0.340112	1.906	0.712012	-0.559669	0.150067	0.266774	2.17628	2.289	-0.648936	0.774289	2.94187	-1.08478	-0.431141	1.83309	2.41774	-0.129191	0.43102	0.132728	0.713147	2.59793	-0.27435	0.520895	1.44821	1.15449	3.34271	0.333628	-0.2452	0.863679	2.36521	3.34971	0.886736	2.57603	0.876173	-1.28598	1.61586	0.322879	-0.227892	0.390091	-0.108315	3.2087	0.206146	0.280715	1.8628	0.231356	0.5619	1.58492	2.3707	0.0816751	0.19533
1368392_at	0.120342	0.665867	0.41717	-0.15248	-0.929955	0.583764	0.977519	1.25491	-0.239329	0.546053	1.21432	-0.653244	0.52547	0.444371	1.1177	0.426493	0.438124	-0.241484	0.320762	1.42592	-0.379252	-0.270961	0.880446	0.246276	1.37059	0.707553	0.437757	1.09838	0.617448	1.66726	0.757042	1.52039	-0.144004	-0.897745	1.03741	0.232854	-0.995859	0.48051	0.275914	1.48876	-0.0654178	0.551244	1.30066	0.379318	0.727326	0.533296	1.10918	0.415869	-0.0181616
1368393_at	0.123827	0.286243	0.460203	-2.15696	-0.51111	-0.0500164	0.339108	-0.340222	-1.53892	0.119148	0.024173	-0.385177	-0.541133	1.94882	0.190336	-0.951251	-0.36243	0.000831976	0.102106	0.415141	-0.420119	0.0423638	0.0144014	2.21161	-1.27311	-1.09047	-0.84771	0.993937	-0.052753	2.37555	-0.100035	-0.00657099	0.481201	0.0798138	1.43833	-0.626351	-0.11019	0.352592	-0.876307	0.286308	-0.742293	-0.99669	-0.000747059	0.846841	-2.05965	-1.08472	-0.748911	-0.375809	0.319926
1368399_a_at	-0.408219	-2.03611	-0.1056	-2.05852	-0.435162	-1.45518	0.118388	0.0996082	-2.73212	0.0796772	-1.31165	-0.167845	-0.317638	-1.11294	-0.871171	0.00781706	-0.510944	-0.146142	-1.66618	-0.953708	-0.578951	-1.31845	-0.356118	0.122188	-1.50362	-1.39474	-0.458129	-1.42218	-0.411442	-0.650629	-0.0971813	-0.347104	-2.21445	0.184773	-0.519197	-0.349776	-0.0741545	0.0195854	-0.585795	-0.755936	-1.12402	-0.69963	-1.11196	0.0277452	-0.713161	-2.23507	-0.544424	0.0131974	-0.204845
1368400_at	0.2222	1.0033	0.315156	0.380192	0.518251	-1.03976	0.172241	-0.923073	0.749472	-0.78506	0.2649	-1.25585	0.00941308	-0.887162	1.6461	-0.540049	0.526009	-0.376277	1.08437	1.0322	-0.103097	-0.770395	-0.266765	0.788579	-0.677115	-0.419493	-0.363316	-0.102026	0.676756	0.439271	-0.437986	1.45519	0.545286	0.620038	-0.733169	0.143704	0.486788	-0.277986	-1.20291	0.505325	0.535443	-0.0979416	2.71542	-0.195411	-1.5053	-0.737483	-0.195295	-0.34549	-0.626889
1368403_at	0.598833	-0.710653	-0.0674123	0.111365	0.492498	-0.171814	0.581154	-0.0224239	-0.754349	0.594485	-1.35197	0.573726	-0.356089	0.194919	-0.0863877	0.189168	0.0548293	0.177372	0.0858784	-1.28072	-0.0837305	0.298189	-0.0450654	0.585484	-0.377366	-0.434619	-0.154002	-0.912308	0.0262712	-1.22645	0.139306	0.346155	-0.71666	1.22016	-0.223926	0.346266	0.467394	0.164666	-0.238921	0.505594	0.384346	-0.566129	0.574523	0.311298	-0.957007	-1.85371	0.0289542	0.306703	0.182424
1368405_at	-0.171553	0.514435	-0.532783	0.211939	0.25313	0.48277	0.511763	-0.551879	0.903918	-0.652713	0.300772	-0.389058	-0.422547	0.0321992	0.36378	-0.0615579	-0.0627619	0.212203	-0.185678	0.612541	0.492986	0.190676	-0.410857	0.233254	-0.760065	-0.254833	-0.150681	-0.172925	0.0920115	0.736001	-0.182429	-0.653327	1.22238	-0.193281	-0.522405	-0.150687	0.535453	-0.472219	-0.248173	0.00402972	0.306751	-0.191844	-0.460406	0.584329	-0.0124766	0.30965	-0.442101	-0.022972	-0.0821012
1368409_at	0.383514	0.396443	-0.612164	-1.95683	0.0187463	0.807764	0.362912	-0.0641952	-0.0672631	-0.467972	-0.822068	0.0142817	-0.0410881	-0.601821	-0.789301	0.765443	-0.0432178	0.6315	-0.0336139	-0.960002	0.417069	0.80566	0.239882	0.0545979	-1.1681	0.330667	-0.445205	-1.02702	-0.177976	-0.459782	0.33525	-0.685705	0.832567	-0.420937	0.0763088	-0.870616	0.126503	0.468271	-1.17012	0.685862	-0.610312	-0.210834	-1.73164	0.169503	0.401512	-0.921348	0.314086	-0.00961664	0.321602
1368410_at	0.560688	0.0535263	0.130188	-0.0432273	0.304302	0.175458	0.846943	-0.0410506	-0.0411971	0.376162	0.191075	0.323458	0.265435	-0.565959	0.299347	0.750752	-0.188275	0.495793	0.692995	-1.41174	0.344159	0.741978	-0.0501525	0.587396	1.15935	0.343287	-0.292757	0.260491	0.568903	-0.237931	-0.350872	0.596179	0.875199	0.579153	-0.0697644	0.80002	0.299961	0.513484	-0.672133	1.18071	0.0783986	0.585	0.0541422	0.465944	0.33096	0.12402	1.35893	0.121327	0.848041
1368412_a_at	0.5278	-0.378785	-0.318652	-1.80727	-0.42384	0.816643	-0.402625	-0.43364	-0.212974	-0.540233	-0.233534	-0.0862018	-0.162536	0.901028	-0.360243	0.428018	-0.287816	-0.278017	0.999066	-0.292172	0.0996844	0.652822	0.179339	-0.90905	0.199702	-0.436089	-0.254428	1.06293	0.116968	-1.01681	-0.0674239	0.030936	0.703253	0.233915	0.24871	-0.305443	-0.552442	0.446554	-0.348224	0.12079	-0.0347432	-0.571561	-0.502101	-0.698231	-0.338417	1.13059	0.03253	-0.0959384	-0.717031
1368418_a_at	-0.226002	-1.09665	0.0469246	0.657208	-0.155682	0.791172	-0.18896	0.131222	-0.157514	0.307538	0.486438	0.330365	1.85449	0.184114	-1.06571	0.168242	-0.363555	0.137447	0.853684	0.612448	-0.578669	0.411042	0.616071	0.280435	1.67938	-0.856882	-0.0926906	-0.64636	0.0270532	-0.616435	0.278685	0.145797	-0.483118	-0.260557	0.136376	-0.350795	-0.308211	1.22227	0.88668	0.124286	-0.0267178	-0.464967	0.0247944	-0.0962269	-0.411418	1.43722	0.260425	0.158376	0.19699
1368419_at	0.723049	-0.480803	0.359089	-1.34444	0.605566	1.93557	-0.0766323	-0.700079	-0.98713	-0.206117	0.252727	-0.10976	-1.88496	-0.25075	-0.18765	0.601779	0.711666	0.172998	-0.211971	-0.628569	0.398281	-0.50328	-0.675538	0.381455	-0.905148	-1.61078	0.0473325	1.62749	0.262399	-0.640607	-0.288032	-0.423523	-0.789751	0.509446	0.384404	0.0518862	2.0547	-0.182625	-0.801811	0.319227	0.697115	-0.688649	-0.73942	1.06356	1.18042	0.385378	-0.905867	-0.520185	-0.0569236
1368422_at	-0.894286	-0.251737	5.4187	-0.425266	-2.79276	1.16093	0.985251	-1.45717	-2.44163	-2.44842	3.41736	-0.726617	-0.572106	-3.26269	-3.29714	-0.0547124	-1.39598	-1.53156	-1.14008	-1.26461	-0.782501	-1.14678	-0.0119293	-0.0383687	0.602709	0.593061	1.27415	-0.918727	3.36098	-0.377225	1.57252	-0.204985	-1.37405	-1.06699	0.979603	1.729	0.177207	-1.77548	0.574289	-1.47759	0.332373	-0.309148	-3.00824	-0.768906	-0.549414	-1.15035	0.514078	-1.05055	0.752625
1368424_at	0.507047	1.4699	0.0817721	0.893469	1.30018	1.06579	0.280425	0.449961	-0.0832013	0.717975	1.21879	0.6327	0.0862501	0.990916	1.21987	0.984835	-0.100616	0.749854	0.318033	0.68376	0.118801	0.5062	0.103101	0.0842706	0.553509	-0.345102	-0.380211	-0.281562	0.663867	0.685642	0.0853818	0.226245	0.476772	0.21263	-0.195407	-0.00791691	0.746921	0.592744	-0.0890268	-0.0799167	1.02445	0.491316	0.444829	0.496568	-0.463776	0.944602	0.480196	-0.257798	0.279434
1368426_at	0.0927748	1.36548	0.293655	-0.96515	-1.32795	-2.10467	-0.450831	-0.0802099	-2.63297	-1.7389	-1.67014	-0.834102	-0.728613	-1.67729	-0.868606	-0.103477	-0.448939	-0.400665	1.42348	-1.39096	-1.46328	-0.474888	-0.982637	0.906644	-0.500134	-1.30606	0.506014	0.141322	0.536258	0.361021	0.568606	-0.72062	-1.84472	0.647333	-0.608613	1.04574	1.34244	-1.21314	-5.6786	0.370891	-2.41411	2.21401	-2.51217	-0.843363	1.34791	1.08232	-1.13881	-0.312109	-0.506391
1368427_at	0.200503	0.405426	0.31732	0.627061	0.797546	0.148573	0.572479	0.51659	0.556958	0.785659	0.202608	-0.249085	-0.485632	0.395962	1.19579	0.292374	0.74218	-0.0841798	0.312003	0.20294	-0.33282	0.193115	0.246961	0.59187	0.0651129	-0.348224	-0.524863	0.703553	0.484924	-0.145344	-0.13244	0.701354	0.569744	0.670173	-0.102378	0.949472	0.00966338	0.671865	0.176137	1.13058	0.524784	-0.872759	1.46439	0.155172	0.0962907	-0.219702	0.10571	-0.114106	0.635838
1368428_at	0.76752	-2.15661	-1.60903	-4.5661	-0.493326	-0.265169	0.0291573	0.654612	-1.43501	0.75891	-1.54025	0.775586	0.233383	0.466766	-0.574648	1.03173	0.287593	0.61106	0.164765	-0.970811	0.571906	-0.223437	-0.35679	0.314632	-2.89222	1.29356	0.472712	-1.15785	-0.0181416	-0.714544	-0.262515	-1.10909	-0.785363	-0.448458	-0.357064	-0.533297	0.691128	-0.624209	-1.44785	-1.43748	2.1439	-1.73312	-1.20143	0.433446	-1.9079	-6.14121	1.08255	-1.09651	0.388123
1368429_at	0.386378	0.640506	-0.0269208	-0.306903	0.0890233	-0.362579	0.857338	0.515214	-0.222408	0.231569	0.550997	0.255472	-0.314592	0.213654	0.991005	0.149434	-1.0518	0.0762029	-0.280769	0.0544629	0.668416	0.000338931	0.108379	0.251877	0.371613	0.365202	0.303172	0.735142	0.777427	0.127518	0.200583	-0.518291	0.35852	0.109388	-0.312359	1.4369	0.256371	-0.249767	-0.102592	-0.0051599	0.0320389	1.07643	0.686873	0.769624	0.171534	-0.0596094	0.929166	0.552795	0.452809
1368430_at	0.150918	0.0664077	-0.581121	-1.0707	-0.209681	1.34726	-0.0786119	-0.480527	-0.26416	-0.573017	0.0635328	-0.111544	0.258104	0.584708	-0.147904	0.440919	-0.604393	-0.256693	0.618616	-0.772267	-0.878261	-0.237381	0.237572	-0.351268	0.335076	-0.202648	-0.281783	0.339259	0.0843719	-0.46575	-0.0538073	-0.292046	0.771587	-0.278117	0.195386	0.018692	0.422141	0.620455	-1.49871	0.566775	-0.0494232	0.161633	-1.14013	-0.120717	-1.55344	1.00768	-0.314949	-0.349728	-0.160138
1368431_at	0.306829	-0.291382	0.703639	0.975658	0.493499	0.30335	1.08052	0.570923	0.331424	0.850632	0.66119	0.575648	0.374113	0.190913	-0.0116273	0.429899	0.603328	0.753327	-0.152982	0.0290108	0.198076	0.826903	0.385198	0.918538	0.955616	0.53303	0.281083	-1.17987	0.648836	-0.535947	0.03663	0.464849	-0.19399	0.677921	-0.250801	0.406692	0.709449	0.374519	0.362831	0.333912	1.13261	0.765189	0.249751	0.653826	0.298085	1.12083	0.43599	-0.32426	1.02266
1368434_at	-1.04131	-1.41757	-1.32414	0.964077	-0.354641	-1.54861	0.0997614	-1.01394	-1.42676	-0.580087	-1.41004	-0.00755085	-1.39224	-1.19644	-0.92172	0.0378752	-1.56717	-0.79057	-1.04419	-2.30294	0.0926763	-1.4328	-1.13226	0.664347	-1.09633	-1.08167	-0.812545	0.00242859	-0.462467	-1.68578	-1.33706	-0.373659	-0.211391	-0.161076	-0.835631	-1.38211	0.851164	-0.271208	-1.6103	-1.6361	-0.267285	-1.41528	-0.524899	-0.49971	-2.0106	-0.295278	-0.675034	0.0819837	-0.257275
1368435_at	2.72618	-7.73429	-4.89007	0.506657	1.11293	-0.348624	0.377577	0.157402	0.894443	2.50076	-10.3774	2.67642	2.74974	0.0938594	-5.32858	2.64682	0.690137	1.35578	0.385334	-0.212004	0.514952	4.84514	-2.29909	-4.1271	3.13846	0.88556	0.877524	-0.407406	-1.42407	-1.87316	0.893169	0.0607977	2.81793	-1.30021	-2.44419	2.44399	-0.802609	2.74669	-1.26127	3.50063	-3.38575	5.54735	-2.10589	1.11831	1.85735	5.46552	1.40495	2.30902	1.59749
1368436_at	0.482829	0.803624	0.943368	1.15534	0.836065	0.855763	0.275144	-0.171267	1.90193	-0.0943427	0.655889	-0.278041	0.365522	0.380623	1.19581	0.0180686	1.2547	0.0816598	0.193995	0.845909	0.0782141	-0.0546811	-0.051761	0.490294	0.00192697	0.370841	-0.1886	-0.391211	0.583436	0.0319206	-0.389148	0.353425	0.128322	0.358637	-0.183331	0.644393	0.698308	0.0113206	0.64131	0.152935	1.41724	0.0707743	0.760589	0.053296	-0.417908	0.259563	-0.221057	-0.521518	-0.40202
1368440_at	0.929511	-1.4898	0.696025	1.84742	1.57946	-0.819022	-1.10623	-0.0548785	-0.626223	0.681096	3.477	0.224122	0.37437	0.907195	-0.215256	-0.635397	-0.386186	0.296331	0.585384	1.29075	-0.171838	0.29097	0.358544	0.38909	-1.05701	1.64968	0.937978	-0.055254	0.611231	-0.688388	0.136708	0.253023	-0.71769	0.36824	-0.096602	-0.500971	0.787712	0.319191	-0.564855	0.941177	0.0402914	1.69968	0.77761	0.179617	-1.59082	0.0551658	1.67474	0.133338	0.296599
1368444_at	1.25094	0.878549	0.188534	0.335219	1.16901	0.433096	-0.203781	0.515447	0.83229	0.822211	1.16777	0.622445	0.267201	0.951293	1.27351	0.110491	0.639902	0.966177	0.693285	1.17864	0.193387	1.57272	0.69365	0.0320205	0.843938	1.6775	0.727197	-0.591096	0.46637	-0.0400195	0.514573	-0.0650061	1.07688	0.0208634	-0.0870191	1.35701	0.60484	-0.0209177	0.178391	0.749171	1.36214	1.51916	0.210374	0.28789	0.572578	1.06214	0.723731	-0.137257	0.484839
1368446_at	0.532567	-1.76113	-1.60554	-1.09896	0.152824	-3.0205	0.453827	-1.86304	-2.71593	-1.92656	-2.86277	1.8383	1.35863	-0.118229	-4.95732	-0.0173242	-2.94111	0.917573	1.10993	-0.452026	0.726908	-1.56267	-0.665671	2.41562	3.65643	1.17571	0.339907	0.975568	-1.03117	1.49942	0.428265	0.366613	-0.00878632	0.52201	0.714893	-0.747728	-0.57462	1.14047	0.564079	1.74549	-3.6355	0.353054	-1.83949	-0.256044	-0.330218	-1.36295	1.52389	-0.758432	-1.44688
1368447_x_at	-1.15991	-4.5687	0.00258213	-1.00497	-0.210069	-0.750114	-1.76943	-2.51228	-3.04086	-1.5917	-3.22015	-0.0376201	4.29409	1.20011	-3.25597	-0.548047	-1.42699	2.32662	-4.14813	-0.683944	1.39788	-0.857726	1.23932	2.3745	5.08126	-1.66694	0.451022	1.38996	-0.192661	1.25169	0.496709	1.05869	1.00173	0.155658	-0.930588	1.73981	-0.531751	-0.306436	3.76055	1.09946	-2.47502	0.283968	0.545802	0.179063	-0.110825	0.843621	3.98824	0.411816	-1.3215
1368450_at	-0.191407	0.0343004	0.131857	-0.652282	-0.754716	0.598516	-0.0675044	-0.163224	0.138027	-0.33224	0.6976	-0.14848	-0.40706	0.282835	0.172159	0.341341	-0.157897	-0.265494	-0.33543	0.306845	-0.433836	-0.400098	-0.153721	-0.346173	-0.218923	-0.385517	0.264968	0.420608	0.539579	-0.062867	0.118248	-0.41433	1.12933	-0.012671	-0.57048	0.220612	0.354258	0.0601549	-0.277234	0.286031	-0.00494146	0.0529221	-0.0998272	0.415622	0.103138	0.106045	0.0592944	-0.0819364	0.555786
1368452_at	0.314957	-1.13641	-0.0766214	-0.234524	0.0948059	-1.18733	1.12211	0.526223	-1.95847	0.517676	-1.36079	0.766937	-0.405705	-0.12565	-0.435898	0.350335	-0.291947	0.147882	-0.18492	-1.14657	0.503546	0.0643672	-0.0143028	-0.364755	-0.167862	0.246776	0.210865	-0.846095	0.19909	-1.21594	0.33721	-0.412078	-1.77502	0.173437	-0.661239	0.176614	-0.388283	0.0158151	-0.0354157	0.235737	-0.10364	0.245939	-0.919582	0.565385	-0.105549	-1.19366	0.0072893	-0.488759	0.792566
1368453_at	-0.021373	-4.79618	-0.62934	-7.27776	0.441115	-2.16911	-0.860479	-0.774198	0.0295952	-0.19851	-3.66864	0.215317	2.23931	1.12828	-4.12779	0.546259	-1.25949	1.13953	-3.67474	-2.20299	0.785015	2.59084	-0.303976	-0.991779	0.51673	0.493398	0.330575	-0.680997	0.981905	0.993193	-0.0420073	0.408919	0.933105	-0.695166	-1.17306	2.10887	-0.353688	0.882818	-2.25303	-1.18497	-0.982948	2.18268	0.509407	0.383816	2.80507	4.04541	1.57407	0.955699	1.24692
1368458_at	-1.21629	-2.83881	3.2187	0.809224	2.21034	3.78855	-1.41712	2.33328	1.34786	1.78099	1.5198	3.01832	4.46324	6.42958	-1.28189	-0.130405	1.58684	3.17753	0.0729953	-0.605509	4.63784	0.849444	-1.00011	-0.928256	2.64605	-0.355907	0.38039	4.14316	1.83082	2.2643	1.4029	2.39516	3.38731	-1.58244	1.32553	1.31751	-1.95938	2.75953	-1.50957	-0.464831	-0.543287	1.23015	2.59804	3.59354	5.64747	-0.228156	-0.619817	1.6902	-0.864907
1368461_at	-0.287195	-1.69714	-0.515163	-1.76047	0.094062	-6.39817	0.554776	0.207219	-4.38656	-0.00177877	-3.6829	0.872865	-0.321092	-0.291494	-0.107384	-1.24851	-2.0027	0.455471	-0.65034	-2.81975	0.302351	-0.378973	0.120375	-0.888018	0.459251	0.0719306	0.054519	-1.14955	-1.07853	-1.64549	0.186051	0.0155358	-2.02322	-0.452849	-3.03445	-1.41598	-2.00559	0.55843	-4.80418	0.299774	-2.95091	0.282759	-1.47348	0.608473	-1.40546	-3.64371	0.0205343	0.155894	-0.278567
1368463_at	-0.0233126	0.496117	-0.0810797	0.697784	0.0562246	-0.142858	0.102145	-0.632737	0.803085	-0.411212	-0.153011	0.0935686	-0.254531	-1.24532	0.180343	0.0517699	0.0325062	0.487481	0.500492	-0.509017	0.176736	0.169433	0.331415	-0.0635147	0.215435	0.566081	-0.196521	0.314307	0.11557	-0.55961	0.159608	-0.662098	0.62781	0.0572214	-0.108907	-0.521321	0.444732	0.0482927	-0.600963	-0.0275847	0.515258	-0.515465	-0.69679	-0.0377123	-0.468986	-0.0376186	0.114479	0.0812806	0.21345
1368470_at	-0.881655	0.0408344	0.161641	-0.511064	0.312356	0.248064	-0.261702	-0.413352	-0.0441664	-1.31674	-0.511734	-0.392206	-0.44148	-0.762134	0.695584	-0.453598	-0.122032	-0.1568	-0.557738	0.16216	-0.220831	-0.465998	0.176128	0.488853	-2.23327	-0.541921	-0.0815507	0.306898	0.0444499	-0.507522	-0.168061	-0.655138	1.42826	0.0103064	-0.449831	-1.1299	0.857864	-0.1393	-0.517465	-0.921268	0.692867	-1.34862	-0.268028	0.554284	-1.58141	-0.685861	-1.80748	-0.0886733	-0.21825
1368474_at	1.51344	-0.966183	1.22729	-0.0214191	0.484423	1.62522	1.59904	0.263622	-0.107352	1.17964	1.32282	1.48943	0.48484	2.52341	0.665202	1.93037	-0.895104	-0.942072	0.794247	-1.48284	-1.01744	0.31378	0.805535	-0.0462727	2.10937	-1.08501	-0.38411	1.37528	2.57395	0.114589	0.23007	1.24555	2.4378	1.67654	1.54946	-0.0926282	-0.231323	1.81326	-1.94729	1.85444	-0.896549	1.63428	3.7796	0.828654	-1.84319	1.84156	0.00442257	-0.207351	0.635503
1368475_at	1.20429	0.376198	-0.839922	4.30003	-0.149042	-0.21952	0.192356	0.0682839	-0.043902	0.30184	1.07931	-0.22985	0.614635	0.0137597	-0.387165	-0.349013	0.133012	-0.106195	0.448328	0.154247	-0.0368967	0.313812	0.185287	-0.475337	1.26985	-0.0441847	-0.0236303	0.228203	-0.338974	-0.415662	0.197341	0.830641	-0.175098	0.366195	0.351319	1.67036	-0.599999	-0.112076	0.783381	1.01464	-0.112748	2.7708	-0.0578264	-0.399793	3.57672	3.55745	-0.319952	0.0132802	0.0705208
1368476_at	-0.303588	-1.06894	-0.943346	-1.563	0.351723	-0.251459	-0.155736	0.0918561	1.10755	-1.09946	-1.04636	-0.0638405	-0.686344	-0.768862	-1.70792	-0.109791	-1.05541	-0.187453	-0.367309	0.0951423	-0.184705	-0.834794	-0.132076	-0.105207	-0.503087	-0.746437	-0.216346	-0.012331	-0.206567	-0.296032	-0.0749159	0.102117	-0.305198	-0.725927	0.0545019	-0.22485	0.167895	-0.420789	0.458954	-0.655987	-0.409285	0.527131	-1.28538	0.273208	-0.368696	0.414735	0.00499149	-0.378745	-0.806727
1368482_at	-0.532413	0.185588	-1.07503	-1.21595	-0.371992	1.71584	-0.706323	-0.878279	-0.0295041	-1.66047	-0.788719	0.000637475	-0.489695	0.46144	-0.293042	0.715939	-0.68309	-0.538643	0.411666	-1.21425	-0.23544	-1.37213	0.623047	-0.11269	0.208567	0.0572998	-0.698788	1.35909	0.854852	-0.347017	0.537939	-1.15575	0.91469	-1.03721	1.53996	-0.673835	-0.0409787	0.117946	-1.76976	0.0670203	-1.64579	-0.989698	-2.58963	-0.854846	-1.86527	0.973262	-0.534079	0.0906077	0.0738025
1368486_at	0.0412578	-1.99774	-0.343876	-2.31549	-1.46187	-2.25288	-1.43665	-0.650442	-2.78294	-1.18819	-3.06887	1.14478	-0.5652	-0.265093	-2.38684	0.124372	-1.66485	0.99258	-1.01788	-1.29845	2.06714	-1.16756	-0.845517	-0.491434	-1.66173	1.37683	1.5587	-3.4487	-0.812853	-1.75917	-0.837605	-1.13295	-2.33318	-0.0279882	-1.37498	-1.04914	1.11788	-2.26181	0.400828	-2.40535	-0.310181	-0.919734	-0.789327	-1.52913	-0.976586	0.480584	-1.1246	-0.0403281	-1.94102
1368488_at	0.313806	3.21979	-4.77728	-0.355564	-1.7227	-0.630262	-1.78597	-1.61103	1.52369	-1.19823	-1.53246	1.08151	-0.985033	1.23132	1.64545	0.545429	-0.979635	-0.415927	1.45408	1.51814	1.2563	-1.47438	-0.276357	-2.11021	-0.181367	0.98701	0.316959	-2.83923	-3.1117	0.2846	-0.0514393	-1.20527	-2.84333	0.365289	2.37732	-2.80224	0.509331	1.12485	1.13184	0.684231	2.50911	-3.48464	-3.60444	-0.396341	-3.86733	-1.64841	-1.25248	-0.0558545	-2.30022
1368490_at	1.08427	0.390669	0.134843	-1.78226	-0.933124	-0.446128	-3.02925	-0.525786	-0.459018	-1.30285	-0.896935	-0.158786	-0.453555	-0.0637825	-0.932486	-0.56608	0.372227	-0.984197	0.874494	-0.484077	0.260244	-0.283258	-0.85823	0.565075	-1.2084	-0.225267	0.52828	-4.68525	-0.557164	0.192274	0.621072	-0.0412163	-1.38686	0.435718	1.19515	-2.95286	-0.0556256	-0.635086	1.51137	-1.42907	-0.362646	-0.191814	-1.36081	-1.70418	-1.93276	-4.14693	-0.496647	0.238274	-2.81822
1368491_at	0.310762	0.229469	-0.106526	0.102312	0.38518	1.00525	0.621967	-0.381891	-0.310251	-0.159383	0.724971	0.221511	0.146826	0.291509	-0.0712048	-0.329036	-0.256653	0.143221	-0.12077	0.281918	0.212302	0.731014	-0.152237	-0.0746063	0.68496	-0.206066	0.433348	0.558895	0.628458	0.859663	0.349403	1.12384	1.64814	-0.27585	0.252384	-0.345803	-0.544927	-0.0442447	-0.0235089	0.762264	-0.552449	-0.0856859	0.123649	-0.290532	-0.0767427	0.129408	0.979284	0.160259	-0.302008
1368492_at	-0.628902	-0.886786	-0.45187	-3.32251	-0.885935	-0.456196	-1.7033	-0.778449	-1.19604	-1.41571	-1.54295	-0.19489	-0.746439	1.05404	-0.441742	0.0219336	-1.2437	-0.9435	0.933252	-1.89955	-0.794285	-0.713532	0.43545	-0.501309	-0.638284	-0.937715	-1.02935	0.28808	0.612256	-0.206974	-0.460164	-0.278734	-0.556604	-0.349066	0.269877	-1.37679	-0.76177	0.605816	-1.84488	-0.417927	-0.611817	-0.706104	-1.25814	-0.89152	-2.33393	-0.00642018	-0.742636	0.195462	-0.353778
1368497_at	-1.0528	0.591139	2.10121	-0.463997	-0.010832	1.18783	0.386595	1.10565	3.71402	0.824994	2.63097	0.569365	-0.962642	0.969585	-1.12859	0.810049	1.15007	0.619136	0.0735119	0.538743	-0.628894	-0.180846	-0.234465	-0.782109	-1.53527	-0.37538	0.213928	0.342286	1.84089	-0.824376	0.137769	-0.787913	1.89956	0.644975	0.556532	-0.475786	0.281654	-0.600389	-0.201331	-1.31987	1.34928	-1.79186	-0.959243	0.542635	0.227346	0.317893	-0.239188	-0.113486	0.809395
1368503_at	-0.0787191	-0.852731	2.02789	-0.780619	0.0489838	-0.439491	-2.11026	-0.653241	0.815807	-1.41005	0.297101	-1.20061	-0.353925	-0.442436	-1.07651	0.0785052	0.649673	-0.00628559	-0.214101	-0.580674	-0.783647	-0.674635	-0.206369	0.0701465	0.248681	-0.208699	-0.691595	1.13806	0.912451	0.185211	-0.309526	0.71718	0.226825	-0.14717	0.13839	-0.587153	0.203803	0.0796042	-1.46568	-0.381375	-0.248835	-1.04153	-0.405753	-0.394033	-0.227586	-1.43624	0.251136	-0.5305	-0.0295335
1368508_at	0.455636	0.381438	1.37993	0.409916	0.701777	0.0987975	0.419896	-0.369552	0.867253	-0.459356	0.668373	-0.357437	-0.868588	0.289054	-0.158339	-0.167897	-0.119819	-0.0923325	0.56199	0.495172	0.047153	0.0619699	0.0613991	0.0744621	-0.646748	-0.627543	-0.226273	0.714297	1.41663	0.0738568	-0.255714	0.647235	0.0740758	0.81765	0.290112	0.833827	0.709627	0.0654906	-0.124998	0.686775	0.416468	-0.472388	1.4858	0.197005	-0.0354284	0.216613	-0.370818	0.229438	-0.374738
1368509_at	0.831153	-1.32321	0.0870566	-0.00164196	0.525409	0.00484265	0.484617	-1.25222	-1.60771	-2.20997	-0.555597	0.138572	-1.31019	-0.429114	0.331483	-0.74565	-0.657662	1.53039	1.0974	-0.347279	1.84922	1.87936	-0.528977	0.178109	1.08635	0.0614584	-0.391285	-0.232103	0.594195	-1.07575	1.1316	0.192083	1.46733	1.55728	-0.703737	1.23801	1.4527	-0.553023	-1.48209	0.24541	-1.53489	2.44307	-0.302958	0.146894	3.13404	-0.670709	1.0277	0.304686	-0.991576
1368512_a_at	-1.23349	0.21923	-1.61956	-0.553844	0.00109081	-1.81322	-0.302032	0.510885	0.0538671	0.26026	-0.659723	0.221234	-1.80525	0.000626175	0.526007	-0.24112	-0.500852	0.482341	-0.84731	-0.0530013	0.0200616	-0.609076	-0.503639	-0.927902	-1.46683	-1.10165	-0.390593	-0.569947	-0.199919	-1.577	-0.19657	-0.835796	-1.58323	-0.297613	-0.5379	-0.757045	0.197133	-1.13057	-2.21728	-1.31791	0.0959027	-0.708996	-1.48595	-0.455866	-0.698015	-0.606966	-0.126498	-0.409661	-0.586732
1368517_at	0.179102	-0.694784	0.23593	-0.580502	-0.0423321	-0.0866645	0.705946	0.0411918	-0.350142	-0.858593	-0.948446	0.595684	0.42039	0.639211	-0.0263341	0.540508	-0.377379	0.818937	-0.730175	-0.976848	1.13598	-0.287173	-0.180214	0.664485	1.07426	0.103822	0.437954	-0.576673	0.390488	-1.01649	0.023178	-0.429653	-0.239252	-0.234196	-0.0499206	0.286039	1.23394	0.529464	-0.386008	-0.209681	1.27349	0.286494	-1.16709	0.701188	-0.154201	0.430915	0.306565	-0.65026	-0.464462
1368518_at	0.184436	-0.960499	-0.383538	-3.18094	-0.490055	1.3885	-0.89242	-0.922456	-1.50515	-0.825879	-0.604999	-0.369197	-0.0451206	1.05339	-0.081303	0.847053	-1.77148	-1.10663	0.638085	-1.43243	-1.04571	-0.612232	0.112215	-0.128261	-0.287262	-0.533945	-0.624497	1.39472	0.962687	-0.650659	-0.512166	-0.217413	0.775244	-0.257325	0.156166	-0.702264	0.43457	1.24137	-2.29945	-0.0691504	-0.142556	-0.412279	-1.46028	-0.479579	-1.62985	1.15893	-0.636935	0.0405825	0.0425043
1368520_at	-0.670066	-6.13416	0.968088	0.257161	-0.489042	-1.49456	-1.16101	-0.00538349	-5.04898	0.721871	-0.856399	-0.613259	-3.66675	-0.657688	-1.29636	-0.132498	-1.18903	0.36139	-5.73057	-4.93734	-0.691747	-4.81735	-0.522342	0.346742	-1.66916	-1.62609	-0.369308	-1.4545	0.0630286	-0.409106	0.465439	-0.080547	-4.28804	0.20661	-0.15817	-1.84437	0.393719	-1.34178	-1.55468	-0.420317	-0.177429	-0.690853	-0.393073	-0.427745	-6.84223	-1.91464	-0.0163503	0.311138	-0.791836
1368522_at	-1.78215	-1.43507	-0.284889	-0.0811818	2.91267	-2.14496	0.286654	-0.755611	0.367668	-1.33061	-1.1975	-0.975299	-1.13869	-0.311876	2.15013	-0.112894	-0.214633	1.76201	-1.78679	-0.168557	1.96792	0.220461	0.173114	0.137551	-1.24872	2.24558	0.41085	0.634481	1.39256	-0.0765818	0.159949	0.484273	0.00923748	0.732127	-1.74879	0.33358	1.69934	-1.4517	-1.00297	-1.04639	1.00776	0.278216	-0.185046	0.652857	-1.75784	-1.38612	0.651268	-0.49345	-0.338371
1368525_at	0.573738	0.973962	-0.0142629	2.51299	0.825935	0.118722	1.24379	0.253156	0.692719	-0.177231	0.733823	0.548191	0.127339	1.0228	0.60909	-0.0600599	-0.763605	0.0483496	-0.106038	1.24901	0.351466	0.409113	-0.0411491	-0.000843085	0.246352	0.0518051	-0.125489	0.0838288	0.302705	1.00547	0.253261	0.115943	1.72443	-0.0810382	0.174272	0.643995	0.326777	0.507647	0.628807	0.505275	-0.0030096	0.0796324	1.17418	0.4	0.16172	-0.324673	0.576311	-0.173564	0.141318
1368526_at	-0.346923	0.0439912	-0.252635	0.0628602	-0.0488835	-0.952473	0.260359	-0.437163	-0.459525	-0.790304	-0.466605	-0.235838	-0.514051	-0.823978	-0.448709	-0.12295	-0.753743	-0.337358	0.215801	-0.474056	-0.142773	0.419077	-0.114183	-0.565981	-0.700617	-0.664622	0.149473	-0.303129	-0.396115	-0.373306	-0.158475	0.0230435	-0.301583	0.176617	0.0922246	0.389625	0.0811169	-0.380664	-0.260197	0.281292	-0.559587	0.0427669	0.117358	-0.00352965	0.011496	-0.17728	0.256001	0.393568	0.226883
1368528_at	0.159163	1.36852	-0.269065	0.687365	0.288196	-0.689652	0.55578	0.251376	0.776435	-0.349584	-0.534606	0.745181	-1.25608	-0.306658	0.635165	-0.638412	-0.513634	-0.189502	-0.238388	0.461258	-0.0943808	-0.20075	0.0666299	0.386983	0.101561	-0.195879	0.21371	-0.359594	-0.289064	-1.02435	0.370994	-0.0878106	-0.140847	0.492998	-0.0527059	-0.34391	-0.0223748	-0.667964	1.5837	-0.617235	-0.110612	-0.347474	0.0943971	-0.337806	-0.443768	-1.83851	-0.439431	0.43355	-0.291691
1368536_at	-0.335123	0.675821	1.60605	-2.80148	1.67678	-1.39344	1.74482	0.0168132	-2.58566	0.584312	1.08196	0.286263	-0.572429	-0.70509	0.822431	0.35795	-0.748711	0.698998	1.08311	0.135254	0.147102	1.81041	-0.0914108	1.46491	0.913757	-0.749001	-0.447616	1.4661	0.907793	0.179691	0.230164	1.59402	1.18798	1.25245	-0.797079	1.26513	-0.0439202	0.0922623	-1.89675	1.39351	-1.41464	0.618807	-0.234237	1.50363	2.75461	-2.0722	1.62097	0.030544	2.18888
1368537_at	0.506736	0.894589	-0.0414255	-0.287563	0.384406	0.594742	-0.19709	0.558354	0.428215	0.262629	0.0612931	0.668814	-0.611387	0.669896	0.348236	0.505108	-0.860823	0.702756	0.0846391	1.13624	-0.297152	0.870676	0.503794	0.470303	0.683127	-0.0938609	-0.620115	-0.741029	0.461211	0.361359	0.209052	-0.229685	1.34399	-0.404147	-0.136744	1.11634	0.420489	0.415936	-0.736751	-0.354307	-0.309808	0.686371	0.554506	-0.20681	-0.052657	0.891413	-0.429922	0.277155	0.350792
1368538_at	0.350814	1.29232	-0.610054	-1.19191	-0.0558224	1.01227	-0.0465481	0.0650385	0.92585	-0.379927	-0.314397	-0.193805	0.16162	-0.02779	0.741528	0.717974	-0.341848	0.354921	1.08095	0.608968	-0.052511	0.955523	-0.111897	-0.112508	-0.0144257	0.247956	0.280891	0.0035126	0.152435	-0.197046	-0.114345	-0.346818	1.13934	-0.0560215	0.0818954	0.321506	0.47267	-0.011259	-0.28888	0.429885	0.192071	0.614811	-0.386624	0.740018	-0.155125	-0.128722	0.788795	0.311957	0.418222
1368541_at	0.680239	-1.41016	-0.288801	-1.00742	-0.862501	-0.201525	-0.671474	-0.437526	-1.1132	-0.864011	-1.06244	-0.175939	-0.0302732	0.731047	-0.150569	0.391825	-0.10317	-0.127092	0.0118394	-0.659024	-1.40744	-0.828924	0.390009	-0.543655	0.119647	0.674668	0.0384108	0.542727	0.62212	-0.614273	0.0963501	-0.45767	-0.564901	-0.583286	-0.368061	-1.10168	-0.436984	0.840061	-1.42702	0.166305	-0.757209	0.580647	-0.573615	0.353035	-0.822845	-0.629753	-0.465526	0.891045	-0.333056
1368543_at	-2.60372	-6.07113	-1.17197	-7.18408	-0.269009	-5.20596	-2.58269	-0.268159	-6.9001	0.0362811	-4.84953	0.684594	-3.20652	-0.346058	-2.34525	-2.64484	-1.27777	1.08782	-1.68598	-5.87285	1.05244	-0.777152	-0.596181	-0.0381374	-1.55761	-3.36843	-1.78367	-4.68791	-2.93258	-1.65321	0.824085	-1.27297	-4.65608	-0.0594267	-1.81255	-2.96271	0.357036	0.317641	-7.68503	0.815063	-6.20484	-1.53689	-4.56829	0.248497	-2.43433	-7.1385	0.323791	0.163412	-0.604078
1368544_a_at	-0.27894	2.03543	-0.0793099	2.19006	-0.250284	1.5493	-0.178808	-0.185698	5.4204	0.189238	1.99242	0.432387	-0.0538576	-0.113804	0.763151	-0.419968	-0.0247392	0.42708	-0.394008	4.60414	0.164266	2.02063	0.416437	-0.103794	0.482477	1.2722	0.492238	0.378817	0.0731833	0.628383	-0.0437924	-0.0097557	1.27366	0.568829	-0.106482	0.948649	0.622292	-0.347034	1.28862	0.076388	1.21175	0.507519	0.12353	-0.183727	1.54828	5.51048	0.547451	0.314112	-0.280259
1368545_at	0.0271662	-0.0781415	0.428264	-1.16007	-0.483549	-0.414457	0.210125	-0.0582964	-1.27914	0.271578	-1.16913	0.168466	-0.324311	2.66523	-0.652544	0.225564	-0.088462	-0.412419	0.121585	0.462687	0.48126	-0.753136	-0.35424	-0.0905118	0.0937704	-0.207769	-0.0884552	0.64688	0.437247	3.10111	0.419934	0.51641	-1.55142	0.651033	1.5876	-0.349004	-0.0654345	0.377044	0.608495	0.249055	-0.66037	0.563945	1.14272	1.0889	-0.689388	0.760277	0.172627	-0.0967347	-0.301086
1368558_s_at	-0.487117	-0.816605	-1.10302	-7.20928	-0.870425	-0.364426	-1.61561	-0.370295	-1.73666	-1.48076	-1.18043	-0.577703	-1.17311	1.30929	-0.75795	1.07721	-3.26813	-1.77178	0.330475	-2.15164	-1.00327	-1.32667	-0.40858	-0.0675438	-0.585294	-1.05854	-0.980263	1.00545	1.26397	0.522519	0.0346323	0.1386	0.155299	-0.881516	-0.307135	-0.669894	0.355352	0.930274	-3.48968	-0.275847	-1.80419	-0.151638	-1.5179	-0.341755	-2.17015	0.0959902	-0.829628	-0.0396427	0.645135
1368563_at	-0.442033	-1.77699	0.895309	-0.413659	-0.127031	-1.57911	0.42554	0.532344	-1.98981	-1.95117	-1.83391	-2.50353	-2.00163	0.727025	0.924324	-1.49287	-0.860309	0.199743	-1.42668	2.50626	1.22872	-2.35826	0.498887	-0.215287	-0.664294	-1.00559	0.337795	-1.77896	0.187549	-0.0524086	-0.327103	-0.192365	-0.570375	0.132566	-0.477853	0.331305	0.680141	-3.31517	0.770951	-0.881539	1.91542	-0.325704	0.898658	0.570072	-1.59758	-1.53891	-0.507963	-0.543425	-0.797218
1368565_at	0.769111	-0.335538	-1.19678	-2.04733	-0.583381	-0.0772975	-0.407788	-0.679981	-1.51752	0.0437411	-0.933675	0.372868	0.801836	-0.732059	0.396219	0.723406	-0.594994	-0.399984	-0.707822	-0.992879	-0.682959	-2.09172	-0.520471	-1.16157	0.805839	-1.13355	-0.299364	-1.79886	-0.199267	1.03955	0.149383	-0.710468	-1.55478	-0.366421	0.575704	-0.696622	0.410836	0.980251	0.272999	-0.448717	0.449191	0.74588	-1.1556	-0.757159	-1.6813	-1.47598	-0.340592	-1.51611	-1.15169
1368566_a_at	-0.489804	-0.262955	0.26549	1.33628	0.490532	-0.541279	0.640599	-0.0109059	0.246058	0.170768	-0.0179774	-0.00334357	0.0769453	-0.0607025	0.0506199	-0.193857	0.107546	0.548301	-0.635776	0.306924	0.29985	-0.230866	-0.295155	-0.296525	-0.247329	0.177257	-0.133365	-1.12857	-0.32218	-0.164238	-0.515847	-0.532324	-0.54225	0.0815032	-0.331627	-0.673142	0.234268	-0.18076	0.253119	-0.452476	0.348292	-0.659299	-0.387613	0.164379	-0.47834	-1.99243	0.0521045	0.0157025	0.00151841
1368567_at	0.633932	0.414993	-0.744501	-0.16227	0.111555	0.257547	0.61771	-0.383185	0.0716267	-0.345024	1.29968	0.170156	-0.18487	-0.250923	0.138101	0.500861	0.254571	-0.00899928	0.276202	-0.0556908	0.228051	0.671293	-0.466272	-0.229129	0.215718	-0.469384	-0.252325	-0.168754	-0.0497841	0.378276	-0.43092	-0.460753	1.00305	-0.0746829	-0.142359	0.647756	0.749832	-0.233149	-0.788293	0.124097	0.174307	1.05999	-0.407701	0.124897	0.81252	-0.741125	0.107169	0.28561	-0.423174
1368570_at	-1.01415	-2.92855	1.69269	-4.97355	-1.44716	-1.20643	-1.3156	-0.102268	-3.03115	-0.242842	-1.5326	0.116823	-1.81045	-0.0514146	-1.11496	0.0652906	-0.855077	0.500073	-1.71939	-3.29144	-0.0940983	-1.41371	-0.183187	5.20328	-1.55775	-0.771323	-0.27922	0.832161	0.0559522	-1.15666	0.341917	-0.154888	-0.85766	-0.460463	-1.38753	-0.604451	0.315522	-0.487339	-2.76555	-1.76679	-0.89947	-0.22009	-1.19696	-0.0669985	-1.3973	-1.85893	0.189429	0.113045	-0.662555
1368573_at	0.073759	0.395394	0.381571	0.194989	0.595822	0.329567	-2.12086	0.0717474	0.65871	-0.379153	-0.295417	-0.118854	-0.917597	0.698768	1.15299	-0.621551	0.356342	0.109505	0.466213	1.38924	0.375472	0.632856	0.113966	0.733029	-0.298739	0.697101	-0.133147	-0.677961	0.0941066	-0.065767	0.131674	-0.198756	0.98406	-0.837355	-0.488128	0.144937	0.44565	-0.695065	0.00130607	-1.48964	1.19992	0.0398216	0.40336	-1.059	-0.851194	0.475384	-0.86033	-0.0560437	-0.263558
1368574_at	0.618493	-0.691256	-0.391117	-0.287772	0.561978	-1.31632	-0.737896	0.0246661	-0.54097	-0.786218	-0.609679	0.650448	0.377259	-0.340594	0.16395	0.47118	0.768496	0.685099	0.12274	-0.689834	0.874178	-0.973934	0.188282	0.583896	-0.390294	0.635856	0.479922	-1.85576	-0.352125	-1.24666	-0.22309	0.0286908	-3.06583	-0.239603	0.162019	-0.696894	0.16131	-0.525488	-0.00529437	-0.507269	2.05803	-0.2124	-0.611665	-0.482334	-0.777872	-0.668219	-0.463584	-0.626126	-1.18253
1368588_at	-0.678794	-0.683953	0.513007	-0.454816	0.0860581	-0.195109	0.212181	-0.15342	0.586553	-1.28102	-0.263453	0.213054	-1.08834	-0.884134	-0.777757	-0.00566071	-1.15221	-0.0206122	-0.466342	0.830592	-0.374679	-0.947448	-0.120057	1.28101	-0.148546	-0.805389	-0.374368	0.729509	0.654668	0.0924886	-0.0137144	-0.00339513	0.537349	-0.624108	0.351018	0.382486	0.675887	-0.0600989	0.261646	-0.878233	-0.00130535	-0.876509	0.153969	-0.252746	-1.11578	-0.0447292	-0.0957107	0.357766	0.261707
1368589_at	1.24059	-0.485096	0.518858	-0.488258	0.843786	1.7034	-0.874051	0.729499	-0.373387	-0.474686	-0.189172	0.30015	-1.19187	0.74677	-1.06111	-0.27091	-0.202064	-0.101387	-0.103907	-0.871067	0.89517	0.195336	1.02193	-0.0588894	0.444384	-0.782879	-0.131812	-0.564469	0.880232	-1.17723	0.523865	0.182897	-0.694939	0.669798	0.389047	0.3294	-0.372221	-0.439877	0.852138	0.728473	0.737843	-0.475799	0.0789981	-1.12795	-0.858076	0.556879	-0.159215	-0.450506	-0.511257
1368590_at	-0.464793	-0.926225	0.149731	-1.4387	-0.132585	-0.665498	-0.705141	-0.397934	-0.368057	-0.0992015	-0.89619	0.390965	-0.351291	0.595557	-0.353245	-0.303726	-1.12103	0.232672	-0.666028	-0.7893	0.32591	-0.398945	0.106046	0.117356	-0.0844619	-0.0864232	-0.394463	0.148207	0.556645	0.455656	-0.148883	-0.143735	-0.531747	0.0232338	-0.0913319	-1.18097	-0.119413	-0.0107271	-0.882607	-0.409431	-0.736838	-0.256865	-0.168336	-0.0678757	-0.701098	-0.497363	0.112188	0.14966	-0.383287
1368591_at	0.367436	0.111356	0.0624091	-0.0821612	-0.125186	-0.185945	0.0587053	0.567631	-0.365082	1.12287	0.529028	0.295661	1.22869	0.63437	0.85698	1.16537	0.283356	0.917966	-0.202301	-0.122768	0.655212	-0.116117	0.0709594	0.0165381	0.396867	0.462495	0.459541	-0.0664882	0.0964724	0.509238	0.0562866	-0.184155	-0.300606	0.405128	-0.370997	1.01319	0.912131	0.724952	-0.292575	0.461825	0.637506	0.7112	0.405096	0.928713	0.722178	0.264645	-0.110297	-0.287737	0.996273
1368592_at	-0.249636	1.97367	-1.22671	-3.80832	-0.920998	-1.82194	-2.04191	-2.80305	-0.928776	-3.07883	-3.38195	-0.302666	0.598816	-0.226479	-0.790451	0.0782199	-0.404816	1.00703	1.28108	-1.51539	2.5236	-1.65522	-0.148712	-2.16649	0.61378	1.19798	0.136852	2.28005	-1.33935	-1.90199	0.028819	-0.984951	-2.34405	0.010651	1.95706	-1.07444	0.186612	0.591539	-0.336539	0.185164	0.130546	-1.20549	-2.71494	-1.69446	-2.47999	-1.06625	-0.239253	0.231189	-1.5782
1368593_at	-0.183549	0.936698	-0.89135	-1.73107	0.81879	0.175655	1.10062	-0.205557	-0.543381	-0.796758	-0.3557	-0.469122	-0.526883	0.294856	0.284428	0.462117	-0.0522118	0.38302	-1.39487	-1.73648	0.702433	0.183106	-0.176494	0.426631	-0.403859	0.166473	-0.187002	-0.863973	0.0293948	-0.0140748	-0.376673	-0.611232	0.629549	0.104954	0.417014	0.0406413	0.499376	-0.417151	-2.04305	0.0240158	0.534961	-0.686846	-1.12986	0.25868	-0.242535	-1.46262	0.0337611	0.108937	0.58294
1368596_at	-0.230658	1.42842	0.366723	-2.44382	-0.77238	1.27195	-0.714601	-0.662078	0.0773517	-0.917765	0.110948	1.24366	-0.217366	1.46655	-0.543962	-0.0568349	-0.269638	-0.746059	1.15731	-0.994316	0.879911	-0.659795	-0.25642	-0.588217	0.475368	1.09945	1.69165	1.88882	0.842875	0.181875	0.644988	0.715788	-1.00027	1.20674	2.77262	-0.13381	-0.0275335	0.26365	-0.14193	-0.0113914	-0.883758	-0.404621	-0.508537	-0.655388	-0.799121	0.0248589	0.00855091	0.304879	-0.920096
1368600_at	0.677958	-1.69174	0.207191	0.0119597	0.637223	0.00345101	-0.0528706	0.510885	-1.14357	0.895878	0.559034	0.136661	0.0806204	0.534854	-0.174483	0.0602737	0.627535	0.215267	0.148572	-0.51825	0.683385	-0.363952	0.24419	-0.0978963	-0.580828	-0.0886715	0.374067	-0.631612	0.280806	0.39199	-0.0436806	0.596204	-0.675243	-0.0902402	-0.780513	-0.00464233	-0.43506	-0.195744	-0.81555	0.309068	0.73465	-0.00692163	0.736358	0.456509	-0.899297	-0.761834	0.0881231	-0.260138	0.0748402
1368605_at	0.817426	0.363402	0.382332	-0.642903	-0.0815156	-0.153862	0.301856	-0.184341	-0.169535	0.143131	-0.0862856	-0.0570507	0.101816	1.15528	1.02835	0.942959	0.414964	0.272046	0.695839	0.221366	0.144873	-0.374185	0.603009	-0.126846	-0.192034	0.126398	0.0459973	0.0726729	0.277276	0.930228	0.31337	0.0213816	0.674899	-0.692901	1.9136	-0.241029	0.121259	0.562431	-0.406107	0.589851	0.376179	-0.22563	-0.377768	0.0731924	-0.479354	0.248897	0.97759	0.113205	0.163765
1368607_at	1.16929	0.90999	1.84901	12.2361	0.222407	4.85355	3.40998	2.21616	2.0913	-0.418428	9.44911	0.701715	1.26301	0.103611	2.50569	-1.71743	2.26749	0.749326	3.09356	3.62383	-1.24433	-0.348095	-1.27963	1.65715	0.469758	-0.785648	-1.18368	-2.68084	-0.138742	-2.20239	6.14257e-05	2.5759	-1.48368	1.16549	1.47427	-2.833	1.7924	-0.817279	3.50427	2.73404	4.65277	-1.16465	-1.08163	1.53082	-0.144656	-0.00399217	-1.95596	-0.00194334	2.33683
1368608_at	-0.550333	0.274288	-1.62999	2.06744	-0.425063	-0.570428	-0.0576951	0.0548922	-1.17747	-0.127655	-1.98754	-0.273544	-1.47461	-0.0995142	-0.143249	0.159091	-0.943153	0.155882	-2.10123	-1.12726	-0.348968	-0.431861	-0.210639	-0.731683	-2.19936	0.0636909	0.0755571	-1.24608	-0.735524	-0.495584	-0.462815	-0.916735	-0.9762	0.377156	-1.25104	-0.290016	0.0665858	-1.13934	-2.02767	-0.58585	-0.239671	-0.45655	-0.324739	0.16709	-0.738684	-2.77376	-0.636182	-0.379045	-1.08209
1368614_at	-0.175727	-0.595557	0.239499	-0.186348	-0.238851	0.0914288	-0.279135	0.760213	0.0433867	1.54423	0.195299	0.699383	-0.791165	1.06921	1.15338	-0.250792	0.359327	0.871482	-0.339432	-0.147316	0.556629	-1.25198	-0.352472	0.257338	0.116073	0.673086	0.470662	-0.853634	0.40768	-0.210956	-0.145847	0.0210443	-1.29464	-0.156603	-0.623379	-0.811949	-0.0906369	-1.26865	0.229596	-1.0256	1.82419	0.233892	0.0259722	-0.0177163	0.503284	-1.83289	-0.226377	-0.355135	-0.363745
1368617_at	0.793985	1.79147	-0.0336571	-0.136381	-0.584023	0.630292	1.21503	0.465908	-0.665141	-0.253636	0.0706337	1.16692	-0.251149	0.075272	-0.316687	0.70936	-0.844436	0.19226	-0.770647	1.25038	0.744475	1.14665	-0.254369	-0.488836	-0.884504	-0.0673339	-0.00428906	0.625869	0.467167	0.431422	-0.361264	-0.208531	0.659401	0.605848	0.237883	-0.212496	-0.260224	-0.498435	0.677125	0.482647	-0.651896	-0.48546	0.0740739	0.130436	0.690769	-0.603498	0.117555	0.989229	-0.918553
1368618_at	0.48017	-0.39295	0.215127	1.60926	0.327665	0.16486	0.292827	0.589363	-0.390457	0.693917	-0.00554793	0.525291	0.254077	0.613855	0.710024	0.436974	-0.149207	1.22476	-0.344808	0.608385	0.450952	0.812518	0.292258	0.296533	0.807919	0.648911	0.109778	-0.451859	0.341091	0.564913	0.0545309	-0.121502	0.642955	-0.0189683	-0.135878	0.312115	0.543822	-0.309883	-0.242551	0.379062	0.603795	1.00155	-0.744079	1.50817	-0.0914166	0.811602	0.413132	-0.0463092	1.03921
1368621_at	0.294677	0.0104016	-1.82308	0.000393066	-0.144106	-0.638936	0.204296	-0.296763	-1.92801	-0.0351612	-2.41576	0.219689	1.32958	0.00584138	0.45507	0.861304	-1.41648	-0.0603674	1.89041	-2.5052	-0.602229	0.578738	-0.0124099	-0.602334	-0.237165	0.316847	-0.0808169	0.532923	-0.268673	-0.424328	-0.176428	0.168856	-0.199746	-0.526832	-0.353389	0.186057	-0.320064	0.761799	-4.12928	0.977646	-1.43537	0.308368	0.0792331	0.00156463	-2.22857	-0.0201079	1.27787	0.154808	-0.208247
1368627_at	-1.24916	-5.39181	-0.690031	-6.92135	-1.10099	-2.75852	-0.429867	-0.35871	-8.4937	-0.307532	-6.19543	0.254593	-0.584746	-0.481044	-1.37765	0.0481552	-0.606353	-0.0572493	-0.357346	-3.55763	-0.0808367	-0.395247	-0.321958	0.00534805	-0.975993	-0.56602	-0.245813	0.018866	-0.347974	-0.717681	-0.160216	-0.285174	-0.96559	-0.209263	-1.58941	-0.492147	-0.107949	-0.0333086	-3.26526	-0.988954	-0.842493	-0.473848	-0.792294	0.460359	-2.81873	-1.51867	-0.174946	-0.0118236	-0.158778
1368634_at	0.143484	-0.300924	0.288849	0.472132	-0.673998	-0.452484	-0.467751	0.188895	-0.497833	0.561757	-0.0391392	-0.00283978	-0.149171	0.148897	-0.453291	-0.502715	0.422664	-0.0390206	-0.568286	0.327928	-0.120663	-0.124346	0.142274	-0.658237	0.4233	0.220503	0.433334	0.0290362	-0.503927	0.217515	0.275075	-0.126565	-0.76193	0.195661	0.742204	-0.226161	-0.598222	-0.208974	0.625351	0.0324982	-0.223027	-0.247929	-0.131467	-0.0816952	0.406148	-0.351527	0.430692	0.0228034	0.811074
1368642_at	-0.175569	-1.90789	-1.55875	-1.60718	-0.775214	0.396881	0.723028	0.71663	-1.55468	0.369007	-1.02781	0.741626	0.120919	-0.746591	-1.43395	0.635425	-1.44514	0.530079	-0.548273	-0.123545	0.412253	0.0399707	0.309853	-0.105656	0.0820238	-0.902468	0.121658	0.0820589	0.313262	0.134185	0.627571	-0.755788	0.420396	-0.715885	-0.927078	0.806993	0.292307	0.177531	-1.2826	-0.363681	-1.08027	0.839537	-0.899453	0.956341	0.0450474	-0.387922	0.0131924	0.102275	1.03684
1368645_at	0.889946	-0.455325	0.750088	0.456534	1.20542	-0.1318	0.118023	0.385498	-0.539289	1.31775	1.1585	1.04891	-0.145731	2.73368	0.0815833	0.192778	-0.841117	0.201795	0.47907	0.67053	-0.412382	-0.241494	0.696689	0.539399	1.17784	0.0562497	0.486868	0.170426	1.47649	2.70618	0.391464	0.981369	1.02336	0.269855	0.741075	0.472654	0.653813	1.215	-0.252547	0.859414	-0.143544	0.232791	0.970127	1.3242	-0.45798	1.39061	0.55186	-0.0229027	0.569885
1368646_at	0.606105	0.0739247	-0.50553	-0.79772	1.13487	-0.628711	-2.69912	0.231676	0.0917523	0.0967746	-1.55512	0.782359	0.0652748	1.30615	0.52715	-0.0780006	-0.572877	1.21239	0.98882	0.57294	-0.0661706	1.46417	0.597009	0.146717	-0.535336	0.439918	0.285314	-0.812696	-0.0816112	-0.961918	0.673099	-1.14066	-0.402766	-0.315897	-0.153384	0.0168337	0.936751	-0.433487	-0.719739	-1.81178	0.547161	-0.0135801	-1.60716	-1.53765	-0.229364	1.2973	-0.174515	-0.357287	0.57941
1368647_at	0.37831	0.298305	-0.610242	0.770134	0.394033	0.213249	0.900161	-0.172432	-0.329089	0.249384	0.484737	0.562438	0.7675	0.641285	1.14013	0.222519	0.464485	0.548893	0.837037	0.455628	0.718076	0.6531	0.0428507	-0.251144	0.0257506	0.854722	-0.0279763	-0.519556	0.0850773	-0.712545	-0.080593	-0.578861	0.0280207	-0.0128221	-0.569699	0.345747	0.498206	0.515534	-0.492644	0.40766	1.27137	0.21104	-0.6716	0.416167	0.0873207	0.895586	-0.110002	-0.213792	0.179505
1368649_at	0.534367	0.788176	0.200319	-0.130858	0.00179672	0.336244	0.401151	0.172511	0.155258	0.14677	-0.130584	-0.11637	-0.335137	0.0488069	0.944768	0.224696	0.208793	0.0256201	0.092277	0.949385	-0.142878	-0.530007	0.186541	0.24407	0.531994	0.0362244	-0.516874	-0.54099	0.67938	1.18954	0.170703	0.284709	-0.025937	0.32699	-0.0748019	1.20436	0.45883	0.128944	-0.157014	0.343206	-0.299382	0.729591	0.792612	0.823164	-0.30836	0.297121	0.211129	-0.120256	0.125857
1368650_at	0.170945	1.60753	-0.0359947	0.920195	-0.542626	-0.916897	-0.214321	-0.678507	-2.75227	1.60707	0.781828	-2.0582	1.42814	-0.242692	0.934113	-1.86808	0.558439	-3.1278	0.558051	0.221618	0.160129	-1.12709	-0.210043	1.1808	1.78646	-1.20425	-0.148872	3.85813	1.76559	2.84494	-1.30112	1.89207	1.22797	-0.984996	2.5516	0.597392	0.0131992	-0.600393	-0.706337	1.54028	-0.653242	0.394719	0.864172	0.174676	-1.85512	-1.08519	2.63727	-0.0143388	1.57185
1368651_at	-2.80771	-4.6702	-1.66436	-3.26055	-0.393176	-4.34436	0.172411	0.0233452	-4.31772	1.18929	-0.871393	0.00871353	-2.07997	1.5043	-2.96321	-0.345964	-4.00254	0.101252	-5.45066	-1.22231	-0.122073	-2.08123	-1.20327	-3.16898	-4.0503	-0.0938359	0.433185	1.08559	0.199995	2.47706	-0.408515	-1.37542	-1.37487	-1.30868	-0.347104	-1.43077	-1.52115	-1.96588	0.415261	-2.57567	-2.37264	-0.822704	-0.356569	-0.222531	-2.55094	-4.00825	2.02061	-0.333719	0.139895
1368654_at	0.152858	0.209184	0.531975	0.562233	2.34831	-0.147515	-0.252514	0.0861176	0.27956	0.715924	0.547873	0.510365	-0.365168	0.496963	0.307179	0.462532	0.209351	0.411229	0.436855	0.857304	-0.414732	1.15869	0.0684831	0.724618	0.0606942	-0.356181	-0.229253	-0.517818	0.180759	-0.741135	-0.060701	0.550828	0.821274	-0.970176	0.664713	0.137873	0.28979	0.289356	0.137802	0.219172	1.14177	0.00961169	0.820141	-0.769705	-0.329965	0.222533	0.241493	0.269293	0.374668
1368655_at	-0.0675803	-0.466453	-0.0690161	-2.32879	-0.530605	-0.475917	-1.05775	-0.401533	-0.600764	-0.912593	-0.719586	-0.44584	-0.0598302	0.445306	-0.818718	-0.082232	-0.579034	-0.371068	0.0966031	-1.7052	-0.258115	-0.571089	0.190569	0.727872	0.594841	-0.219663	-0.395667	0.757602	0.618015	-0.026364	-0.149533	-0.327276	-1.19186	0.321937	0.267647	-0.0849179	0.1281	0.331457	-1.24809	-0.525576	-0.834588	-0.104843	-0.442705	-1.06501	-1.18414	-0.329577	-0.524222	0.247881	-0.644618
1368658_at	-0.224198	-0.77408	0.242733	0.969814	0.989147	-0.879803	-0.0730382	-0.116274	0.107614	-0.133042	0.660498	-0.225207	-0.421426	-0.267207	0.0803822	-0.382813	-0.2159	-0.329555	-0.533771	-0.201944	-0.155961	0.140425	-0.0612303	0.450371	-1.31338	-0.0840595	-0.323493	-0.232563	0.0025932	-0.187469	-0.117056	0.161377	0.384364	0.291947	-1.03517	-1.04782	1.43401	0.15156	0.146535	0.163071	0.335197	-0.524411	0.604492	0.290898	-1.55745	-0.181264	-0.464714	-0.865899	0.290623
1368659_at	-0.102789	0.688383	0.0201536	-1.05888	-0.553243	-1.38289	0.775969	0.855483	-1.78071	0.777596	0.0811188	0.735994	0.220378	-0.678812	0.698619	-0.0749929	0.168902	-0.304195	0.255724	-0.69875	-0.309323	0.265307	0.744098	0.126395	0.262953	1.10128	-1.79744	0.856682	0.591687	0.431496	1.01175	0.202851	-1.79279	-0.206794	0.0232511	-1.34903	-0.280257	-0.0799327	0.63126	-0.0779409	0.280189	0.506356	-0.473694	0.998533	0.647565	0.147354	-0.259793	0.0911454	1.03002
1368662_at	-0.329417	1.48007	0.28966	-0.0602958	-0.805024	0.0886907	-0.111241	-1.30693	-1.91667	-0.0824067	-0.501823	-0.727235	0.0781602	-0.768443	-0.128655	0.0940745	-0.245377	-0.58499	1.04642	-0.711987	0.533986	-0.780703	-0.256922	0.398425	-0.879818	-0.288638	-0.215737	-0.22381	0.123227	-1.03696	0.0394924	-0.662213	-0.509392	-0.106111	1.8517	-1.8327	0.140081	0.786319	-0.301251	0.343926	-0.693836	-1.22469	-1.32128	-0.000236864	-1.79207	-2.88906	0.52501	0.306633	0.0405616
1368668_at	0.111676	-0.269967	1.45896	0.196338	0.409239	-0.169512	0.0786161	-0.246003	0.891085	0.0865413	0.986012	0.00762681	0.146558	0.0777361	0.229769	-0.0259571	1.14033	0.182403	0.227443	0.459497	0.137894	0.67127	0.0346593	0.0404086	0.177591	-0.126952	0.0491698	-0.00428334	0.841345	0.164369	-0.208144	-0.406879	0.294265	0.559783	-0.48242	-0.0818065	0.841962	0.312368	-0.338011	0.372603	1.50116	0.13052	0.931925	-0.0561867	-0.298349	0.42606	-0.235234	-0.388532	-0.337434
1368669_at	1.59757	-0.373939	0.694097	-1.13524	0.251468	-0.251505	0.936654	-0.220572	-2.00479	-0.0351835	0.232172	0.680996	-0.38318	1.32558	1.86535	0.511344	0.333138	-0.28594	-0.336408	-0.844383	-0.05673	-0.0370666	0.805842	-0.351344	-0.601969	1.08456	0.797161	0.414525	1.97098	-1.27759	0.170527	-0.0808046	-0.115157	-0.0614403	-0.843651	0.148368	0.461007	0.691765	-1.47175	1.52641	0.993641	1.89608	-0.0759795	1.43498	0.727389	1.80786	0.249383	-0.120356	1.85298
1368674_at	-0.985397	-1.46806	-0.500985	-1.72696	-0.528507	-1.68267	0.246373	0.353759	-2.42445	0.416558	-2.1108	-0.108151	-0.921093	0.746154	-1.30124	0.306413	-1.00521	-0.11522	-1.22659	-0.850061	-0.380767	-1.29079	-0.25097	-0.90039	-1.32993	-0.354995	0.30734	0.99914	-0.267035	0.510375	0.34848	-1.31463	-0.444658	-0.210718	-0.739227	-0.433176	-0.10211	-0.78199	-0.0701767	-0.986889	-0.650083	-0.675585	-1.17392	-0.108881	-0.84726	-2.18738	0.697021	-0.3931	0.18241
1368675_at	0.966024	0.0769695	-1.14663	1.28848	1.49139	0.581452	0.179635	0.0502355	0.604888	0.686399	-0.17385	-0.0925601	0.0511639	0.533645	-0.0340296	0.54509	-0.0502821	0.684096	0.763612	0.989238	0.500364	1.41919	-0.0787466	-0.45604	0.313691	0.150879	0.360262	-0.240393	0.292638	-0.656124	-0.409888	1.14088	1.27023	0.192267	0.878231	1.36655	0.987451	0.649466	0.10379	0.839656	1.4491	1.22791	1.28655	0.1876	0.23867	1.35145	0.899857	-0.209249	0.860342
1368676_at	0.242137	1.84712	-0.0298544	0.854652	0.427448	0.361272	0.598237	0.522175	1.03498	-0.288746	0.674705	0.576901	0.17559	-0.0910921	1.75171	-0.516578	0.663429	0.116007	0.505929	1.59506	0.37503	1.35492	0.510486	-0.207521	0.876674	0.711631	1.00672	1.24255	0.0827589	-0.611432	0.925121	-0.180087	1.33307	-0.190778	-0.228653	0.421104	0.481817	-0.377466	1.16446	0.891987	0.694289	0.77653	0.175463	-0.726951	1.0421	0.171724	1.06836	-0.172779	-0.991712
1368679_a_at	1.12376	0.881856	-0.433223	1.16752	0.464516	0.868855	-1.8139	0.426135	0.170436	-0.307995	0.71148	0.797319	0.622207	0.927582	0.855277	0.852108	-0.202061	-0.0959535	0.698849	0.581201	-0.273476	1.42575	0.654645	0.158852	1.39482	1.00105	0.269444	-0.67244	0.776893	-0.870599	0.342123	-0.20354	1.1641	-0.0247738	0.814491	0.00758172	0.186172	0.363847	-0.705268	0.48325	0.595187	0.345619	-0.618328	-0.672052	-0.673332	1.48896	-0.0407352	-0.0631178	0.295823
1368692_a_at	-0.295745	2.55972	-1.59681	-0.931096	-3.3182	-0.68221	-0.127465	0.0682777	0.618377	0.250324	-7.76579	0.0570163	-0.787611	1.96085	0.181217	0.367413	-0.0272792	0.590689	0.724752	5.52753	0.0206494	-0.0711853	0.83167	-0.375678	-1.44986	-1.32113	-0.395192	-1.34185	-0.943204	2.96813	-0.392564	-3.99374	-2.6259	0.224057	2.72037	-1.44788	0.846226	0.252146	2.72264	-1.32496	1.713	-1.67797	-4.7494	1.19976	-4.34938	-0.124537	-3.79858	-0.355466	-1.49545
1368693_at	-0.55984	-2.27562	-0.30202	-1.28347	-0.300624	0.815154	-0.147125	-0.147913	-1.55892	-0.917715	-1.11174	-0.0780083	-0.0692501	0.691018	-0.840512	0.113323	-1.27797	-0.222495	-0.633448	-2.72791	0.528313	-1.30519	0.297987	-1.02945	1.0849	0.340088	-0.028797	-0.745152	0.623143	-0.417387	0.176438	-0.942734	-1.46609	-1.07781	-0.109973	-0.7623	-0.264694	0.647341	-0.415745	-0.175952	0.259684	-1.54985	-2.83462	-0.360661	-0.807534	-0.719563	0.0975624	-0.338377	0.458112
1368695_at	-0.736928	-4.5452	-0.880913	-3.83345	-0.22815	-0.597884	-0.248672	-0.124202	0.17141	-0.116292	-1.08911	0.182842	1.36003	-0.596235	-2.60434	0.216092	-1.21305	-0.321295	-0.104869	-2.6031	-0.772656	-0.0377184	0.184865	-0.305571	1.51781	-0.407639	-0.205656	0.161332	-0.121235	-0.0757083	-0.207913	-0.124212	-0.378966	-0.580558	-0.345301	-0.508173	-0.333989	1.2582	0.0217615	0.012531	-1.00102	-0.291201	-0.761055	-0.0880521	-0.962594	0.559155	0.296296	0.283368	0.299624
1368698_at	-0.139663	-2.02777	-2.01039	-4.32428	-2.24406	-2.0672	-1.83302	0.511423	-1.82934	-1.08419	-3.64252	0.210596	-1.17502	-2.03333	-1.41058	0.569171	-0.739231	-0.435223	-0.533393	-1.78663	0.628075	-2.23259	-0.128648	1.75653	-1.81902	0.523193	0.352623	-1.25977	-1.50356	-1.3046	-0.0317551	-1.56703	-2.47137	-0.757732	-1.14037	-2.86185	-0.445014	-1.56739	-0.60281	-1.23043	1.56723	-1.05028	-2.71568	-0.878673	-3.31718	-1.88607	-1.98874	-1.73153	-2.23234
1368702_at	-0.936334	0.809517	-0.282477	2.14171	-0.458363	1.21161	-0.360602	0.626215	0.769563	-0.0150073	0.363031	-0.155158	-0.320141	-0.161527	0.403304	-0.367343	0.703923	-0.0954205	0.827515	1.84794	-0.458954	-0.636066	0.147528	0.724216	-0.784775	-0.677311	0.0854193	0.513233	0.177119	-0.294439	0.54994	0.372571	0.645442	-0.114776	1.43673	-1.24824	0.283256	-0.604335	-0.160155	-0.461743	0.344184	-0.261982	0.135785	0.479127	-1.30349	2.3448	-0.268078	-0.477169	-0.266042
1368703_at	-0.538577	0.211409	0.465651	-0.574777	0.777367	1.34506	-0.217741	0.100927	0.224251	-0.250809	-0.301321	0.0599883	-0.350426	0.130648	0.227538	0.0653319	0.885085	-0.124738	0.070753	0.458229	-0.315172	0.599689	-0.68099	0.0270042	-0.081798	-0.706343	-1.08881	-0.615403	-0.0662229	-0.330282	-0.0654169	-0.0332863	0.956666	-0.47205	0.573824	-0.751142	0.224739	-0.0301776	-0.353834	-0.873545	0.630629	-0.647822	0.11184	-0.923149	-1.0633	-0.863727	-1.14576	-0.175797	0.136827
1368706_at	0.259733	-0.735794	-1.15676	0.933191	-0.263896	0.402879	-0.211776	-0.270132	-0.692981	-0.312764	-0.976891	0.0189006	0.344803	-0.825101	-0.350221	-0.399576	-0.735091	-0.00535936	0.386749	-1.4406	-0.111362	-0.378069	0.226143	-0.191395	0.318786	-0.574766	0.300403	-0.0389604	-0.639129	-0.263357	-0.249336	0.172094	-0.0712633	0.475157	-0.435433	-0.242478	0.500631	0.0672444	-0.426059	-0.191174	-0.469537	-0.057958	0.217447	-0.312228	0.217396	0.0832537	-0.598782	-0.575911	-0.346946
1368710_at	0.55125	0.40371	-0.615832	-0.347843	0.367698	0.748561	0.436336	-0.292387	0.0366464	-0.0729114	0.408339	0.161482	-0.538337	0.334194	0.66611	0.327924	0.22512	-0.358278	0.472505	0.682115	0.159143	0.310042	-0.196796	0.113699	-0.24599	0.130565	0.104595	-0.317439	0.0368995	0.335669	-0.137123	-0.342643	0.934852	-0.342454	-0.224605	0.622571	0.31366	0.238246	0.102328	0.317968	0.901026	0.383399	0.159982	0.493952	-0.378437	0.728047	0.259703	-0.285005	0.497597
1368711_at	0.203245	0.335267	1.54897	-0.774807	-0.809501	-0.266192	-0.959779	-2.55238	1.06938	-1.80606	-0.698386	-1.69743	0.679095	-1.25754	0.818505	1.09039	0.858554	-0.563243	-1.3222	-0.571447	0.676309	-0.61745	-0.108823	-0.462101	0.0596622	-0.111613	-0.69624	-2.12261	0.274392	-2.09292	-1.56365	0.108118	-0.401992	-1.89001	0.56495	1.33039	0.700005	-0.0159514	-0.540897	-0.13254	1.54834	-0.778935	-2.25699	-0.813073	0.0449544	0.664451	0.439876	0.126679	0.245239
1368712_at	0.05342	-0.40475	0.40123	-0.301681	0.521338	-0.130668	1.1138	-0.694776	-1.73756	-0.199748	0.415118	0.591651	-0.425345	-0.61197	-0.228877	0.661266	-1.07553	0.239958	-0.477552	-1.41491	0.42873	0.49882	-0.358946	0.216792	0.496447	-0.184079	-0.0198845	0.751815	0.339241	-1.10532	-0.341135	-0.401455	-0.083556	0.316106	-0.59562	0.305608	0.599447	0.690843	-0.575456	-0.0890008	-0.580683	0.511878	-0.265858	-0.0764921	-0.770264	-0.278217	1.23863	0.000831934	0.296647
1368717_at	0.19074	-1.12033	-0.533588	-0.447417	0.34722	-1.26304	0.3181	0.333594	-1.7053	0.362459	-0.232444	0.336465	-0.724804	0.498665	0.545178	0.194748	-0.66435	0.57498	-0.675659	-0.459669	0.422162	-0.418558	0.0615662	-0.481028	-0.0906839	0.445918	-0.153904	-1.05017	0.0752984	-0.836548	0.126609	-0.26886	-1.37085	-0.188468	-0.71575	-1.39487	0.283549	-0.745903	-0.794832	0.0583257	0.216788	0.49114	-1.28885	0.326067	-0.117268	-1.13269	0.580068	-0.663044	0.663742
1368718_at	2.5985	7.43249	7.80422	-2.97281	-3.77612	6.96061	0.499963	0.211113	10.4013	-0.623725	5.77712	-1.28072	-0.766255	3.0546	-3.15336	-0.909815	6.52755	-0.752507	6.30005	13.1915	-1.20415	8.57862	1.16136	-6.69595	-7.21056	3.27143	1.3273	5.08263	5.78516	-1.03835	1.71317	0.884961	5.24397	1.2652	6.45343	4.33123	6.78994	6.42831	12.7847	2.52636	5.65698	2.13719	1.25251	1.06408	4.27167	4.90437	2.1648	2.27516	0.599477
1368720_at	0.674456	-0.180812	0.980379	0.870611	0.835163	0.219634	0.671637	0.247611	0.0630017	0.885264	0.235139	0.265911	-0.144621	0.815737	-1.15019	-0.561036	0.175427	-0.217292	-0.367686	0.591733	-0.585996	0.427682	-0.109781	-0.231752	0.464911	-0.701337	-0.0538551	0.66507	0.62787	0.781059	0.251678	1.13133	1.58031	1.4037	0.455182	0.592115	-0.223291	-0.0176495	0.694683	0.245299	-0.164977	-0.076322	2.01653	0.819215	0.656477	0.0855741	-0.191805	0.114156	0.434832
1368726_a_at	-0.148886	0.159863	-0.137509	-0.448948	-0.356214	0.374012	0.336379	-0.07213	-0.197293	-0.0262123	0.197045	-0.0261227	-0.546803	-0.566133	-0.071032	0.499153	-0.727695	-0.279144	-0.0269793	-0.299606	-0.0658133	0.241943	-0.036232	0.417088	-0.133647	-0.382385	0.067114	0.027982	-0.094486	0.316839	0.232573	-0.726927	0.521669	-0.306216	-0.725559	0.690232	0.227265	0.485128	0.0506682	-0.296894	-0.396623	-0.0212243	-0.317725	-0.35673	-0.488532	0.23105	0.439958	0.217864	0.121748
1368731_at	-0.308959	4.19062	0.244514	3.40881	1.19034	2.41197	1.84829	2.19104	2.4828	0.987229	3.87932	-0.152603	2.51947	0.499479	3.80841	-0.175814	0.654837	-0.0974768	2.97183	3.59601	0.0921884	1.13442	0.817442	0.140871	3.03151	0.667425	0.0777793	0.18566	0.61978	0.216019	-0.0520825	1.64509	0.690953	0.485178	1.13587	-1.07363	0.204142	1.35775	1.52976	0.638516	1.1147	-0.592719	2.85979	-1.5497	0.38956	2.18268	-0.615616	0.36281	-0.557359
1368732_at	-1.6778	-1.52772	-1.02792	-1.42926	-1.21559	1.50959	0.76299	-0.405955	0.306542	-0.917548	-0.379848	-1.10452	0.203839	-0.831996	-0.388341	0.667146	-0.655426	-0.387618	0.252571	-1.18752	0.361597	-0.919279	-0.666562	-0.502683	-1.22795	-0.424701	-0.655545	-0.209432	-0.440727	0.160511	-0.789349	-1.48819	1.40976	-1.66405	0.516356	-1.15364	-1.07702	0.0408267	-0.177197	-0.445438	-1.23827	-0.806449	-1.51244	-0.0247891	-1.46794	0.205057	-0.833488	0.208607	0.0495137
1368733_at	-0.299291	-6.93712	0.118929	-3.38434	-0.722889	-0.447611	-2.06187	-0.953495	-2.19091	-0.398557	-2.83312	-0.208441	-0.572612	-1.43651	-1.48666	-0.34703	0.66689	0.0708649	-0.339638	-2.18341	-0.144082	-0.381935	-0.399266	-0.438019	-0.954064	-0.438631	-0.570019	0.0435837	-0.576328	-0.408026	-1.05428	-0.595125	-1.36989	-0.00323136	-1.55279	-0.0155477	-0.0576188	-0.754632	-0.266434	-0.454395	0.30792	-0.316876	-1.50219	-0.699547	-0.276495	-0.871325	-0.740465	0.0769758	-0.287764
1368742_at	-0.332052	-1.25942	0.294365	-0.967653	-0.152289	0.922402	-0.188127	-0.351893	-1.14814	-0.436167	-1.04442	-0.0923085	0.517455	0.644612	-0.819855	0.410471	-0.428081	-0.454635	0.427431	-0.760604	-0.86739	-0.176881	0.660483	0.0850382	0.514598	-0.150898	0.141575	1.02587	0.560826	-0.283156	0.270189	-0.0856145	0.503342	-0.305162	0.192357	-0.392742	-0.763721	0.766851	-1.02216	0.348805	-0.803355	-0.681099	-0.46916	-0.225467	-0.910135	0.5561	0.180265	0.144381	0.68352
1368745_at	-0.275561	-2.67007	-0.411769	-5.718	0.429396	-3.08247	0.187147	-1.47585	-4.19887	-1.82448	-1.57705	-0.113712	-2.05656	-0.977349	-1.71662	-1.36579	-1.60892	0.073914	-2.52569	-4.00335	2.00106	-2.0627	0.310933	0.315425	0.917233	-1.05853	0.425549	-0.770977	-1.09996	0.231039	-0.0684148	-2.81665	-1.42489	-2.8237	-1.0262	-2.23662	-0.244369	0.405145	-0.459859	-0.368946	-1.92471	0.0345582	-3.85155	-0.466934	-1.35037	-2.22368	0.291968	-0.398852	-0.709997
1368747_at	0.728061	0.609212	0.97	-1.92755	-0.203452	0.366521	-1.10743	0.395949	0.326069	-0.0121725	-0.893419	0.621281	-1.14658	1.00453	0.160926	0.517715	-0.417646	0.693038	1.47658	1.6725	-0.201735	-0.795392	0.163098	0.717466	0.997201	-0.726238	-0.0145428	-0.0165208	1.29503	0.258958	0.634397	0.843726	-0.0656607	-0.208758	1.59657	1.17025	0.235654	-0.211121	-0.421416	-0.237455	-0.706764	0.0159353	0.616998	0.160089	-0.207313	-0.553442	0.438238	0.653332	0.341458
1368748_at	0.357073	-0.933337	-0.110543	-0.218198	1.07975	0.0944746	0.791677	0.733427	-0.169752	0.962868	-0.0271789	0.736433	0.00834998	0.217324	0.0766435	0.275331	-0.429465	0.274453	0.225808	-0.561884	0.595095	0.883833	-0.203263	0.175567	-0.295889	0.154999	0.0202416	0.393863	0.412754	-0.427067	0.0651931	0.450194	0.775465	0.737505	-0.213026	-0.414748	0.783127	0.319077	0.0678969	0.0707035	0.287919	0.633341	1.4242	1.12753	-0.488361	0.544813	-0.63721	-0.00749426	-0.0329284
1368755_at	-0.910534	-1.85076	-0.567116	-4.98459	-0.0154627	-0.593904	0.108581	-0.485578	-1.56278	-0.893268	-1.75844	-1.08128	-0.270792	0.184363	-1.37057	0.221606	-1.18059	-1.11561	0.596202	-1.78491	-1.19707	-0.538609	0.0181223	-0.910103	-0.759674	-1.05482	-0.85273	0.0711933	-0.851933	-0.457258	-0.687397	0.00436914	-0.112368	-0.558247	0.131663	-0.702165	-0.332149	0.500746	-1.97583	-0.0181034	-0.743438	-0.760022	-0.83354	-0.935252	-1.75121	0.08196	-1.00617	-1.15429	-0.241197
1368762_at	-3.16198	-1.58439	-4.10721	-3.19961	2.02733	6.91333	4.55753	2.08331	-2.00025	0.71601	0.456233	0.717948	-2.37091	2.41868	-2.64667	-2.18586	-4.47356	-1.19314	-0.0126683	3.47206	1.01492	4.55779	1.27429	-3.33392	-4.7974	0.631108	-3.68195	1.96798	3.26026	3.36015	-0.356565	1.16218	3.83203	-2.4523	-0.496553	-1.34295	1.50179	0.473238	2.80616	-2.82772	-3.62958	-3.34501	-0.737961	1.24445	-2.20214	3.82446	-1.70073	0.208326	4.51004
1368769_at	-0.293995	0.961995	1.45331	-0.0636554	-0.620176	-0.148213	0.14126	0.451823	-0.0587037	0.00237751	0.568014	0.231198	-0.0267535	0.821559	-0.7166	0.221566	0.359182	0.442014	-0.370808	0.484059	0.00973444	0.0658998	-0.0538516	-0.026049	-0.438934	-0.817795	-0.0219381	0.688981	0.444206	0.0551897	0.335141	-1.0824	-0.587339	0.489274	0.0981866	-0.0823924	0.369042	0.276646	0.766886	-0.272801	0.461453	-0.437914	-0.547979	-0.00244395	0.359142	-0.501098	-0.0864078	0.455391	0.382096
1368770_at	0.309681	-0.723679	0.44975	-0.439739	0.420476	-0.0313394	0.0305183	-0.0318577	-0.507635	-0.255336	-0.517532	0.365052	-0.528255	0.978677	-0.750615	-0.0391306	-0.722163	-0.155061	-0.121667	-0.79057	-0.226653	-0.375629	0.200683	-0.0323941	-0.188024	-0.59025	-0.0456162	1.17406	0.502507	0.193702	0.096943	-0.214071	0.0994324	-0.0387053	0.31013	-0.0653965	-0.280585	0.30709	-0.91789	0.291426	-0.144428	0.0987675	0.198633	0.526351	-0.895322	0.483287	0.0146955	-0.213939	-0.529471
1368775_at	-0.614483	0.288246	0.0641047	-1.3746	0.420848	-0.434107	0.855929	-0.359665	0.218192	-0.613801	0.0378547	-0.436384	0.508809	-0.646856	-0.368583	0.797514	-0.730983	-0.0296363	0.123397	-0.752862	-0.259361	0.507326	0.0264786	0.416423	-0.28307	-0.94448	-0.643065	-0.74495	0.742298	-0.418697	0.391758	-0.338789	1.02599	-0.527114	-1.03457	0.0598675	0.561007	-0.501133	-0.434159	-0.236009	-0.514512	-0.755079	-0.0332826	-0.754112	-1.12171	-0.184258	-0.580377	-0.172391	-0.199769
1368778_at	-3.66623	-1.43623	-0.891615	0.94071	-5.72103	-1.70124	0.21044	1.91447	-4.51996	1.50204	-5.62893	1.70262	-2.83847	3.30698	-2.74017	1.25252	-1.66485	1.40871	0.612258	-5.02755	0.764421	-2.5964	0.337977	-0.888977	-7.33455	-1.36928	1.25886	-0.835196	-1.24547	-2.37226	-0.265936	-4.3283	0.627794	1.73401	-0.585442	-1.51437	1.53018	-1.07573	-5.81263	-3.16353	-0.0047432	-5.16113	-3.81517	4.69702	-5.94001	-5.92131	-5.60723	-0.973066	0.0881638
1368784_at	0.048303	-0.201129	0.250465	-0.123165	0.550316	0.187018	-3.08584	-0.0237143	0.676761	0.211317	-0.238188	0.00859306	-0.744635	-0.257315	0.390827	0.203709	1.29761	0.0415129	0.16783	0.675859	-0.783281	0.770985	-0.587804	-0.445021	0.0715161	-0.367769	-0.732831	-2.19689	0.250817	-1.4506	-0.173213	0.345154	0.0253149	-0.420336	0.202895	0.730399	0.884916	-0.0120487	0.209167	-1.7026	1.08771	0.909736	-0.529792	-1.76673	0.189318	0.602621	-0.152745	0.168386	0.395191
1368792_at	0.384374	0.209844	0.37086	0.479418	0.287241	1.0886	0.850805	0.0656028	0.699237	0.420327	0.732806	0.423209	0.72652	0.519012	0.341865	-0.794558	0.430315	0.0132177	0.32844	0.731994	0.26469	1.11356	-0.209328	0.221871	-0.0252251	0.159575	-0.381412	-0.71785	-0.156265	0.165059	0.0141964	-0.0271483	0.616962	-0.459648	0.326022	0.645358	-0.427047	-0.0272562	-0.325806	-0.011306	0.828126	0.169479	0.272457	0.254807	0.304311	1.21096	-0.0846433	-0.0200162	0.949579
1368797_at	1.46908	1.11429	-0.368337	3.20094	0.0695897	0.947669	0.726329	0.412664	-3.92361	0.618725	-0.132369	-0.660743	0.0794587	0.0163215	1.21045	0.175938	0.400326	0.674371	1.17366	-0.300603	1.99893	0.705943	0.266809	1.36998	0.211156	0.43155	-0.477177	-0.413294	-0.105579	-0.310761	1.36532	1.49842	0.341799	2.38147	0.0987224	1.08653	0.172955	-0.188126	-2.0728	2.34295	-0.681011	2.14743	1.9969	0.398793	1.95567	0.603697	-0.62989	-0.64247	1.12073
1368814_at	-0.0528872	0.120112	-0.604003	-0.787419	0.0136042	-0.424459	-3.46944	0.179587	-0.36653	-0.205548	-0.870472	0.368006	-0.811231	-0.388374	-0.83724	-0.0602358	0.0697908	-0.199838	1.40796	-0.248078	-1.44491	0.600899	-0.328152	0.171001	0.304458	-0.42629	-0.427516	0.107623	-0.675939	-1.65874	-0.118599	-0.150802	-0.350335	-0.067847	0.212917	-0.185741	-0.17998	-0.361807	-0.612884	-1.84922	-0.394626	-0.530538	-1.00032	-1.41408	0.210003	-1.27275	0.459913	0.387836	0.378628
1368818_at	0.430871	-0.204115	0.115262	0.482043	0.338971	-0.418732	0.641569	0.153003	1.66987	-0.17361	-0.85401	0.0836719	-1.19943	0.435895	-0.142309	-0.203609	0.141232	0.134968	0.0122323	0.667771	0.381847	0.638827	0.156594	0.11852	-1.40495	-0.719202	-0.420019	-0.929927	0.175801	-0.113566	-0.241924	-0.274576	-1.16268	0.460265	-0.691021	-0.153197	0.334036	-0.109036	0.242239	0.15828	1.39376	-0.181844	0.459247	0.154323	-0.672968	-1.25147	-0.515448	-0.20515	-0.456352
1368819_at	-0.000856209	1.19708	-0.241862	0.395673	0.434641	1.14063	1.33427	0.689762	0.520189	-0.0167379	0.781955	0.226309	-0.0566833	1.16374	1.36879	-0.0783526	-0.168806	-0.121336	0.444503	0.775771	0.348828	1.12364	0.566239	0.250882	-0.0357934	-0.199627	-0.0456544	1.03512	0.250845	-0.411311	0.588982	0.054213	1.20248	-0.246294	0.0982908	0.483651	0.0743294	0.126185	0.16029	0.29339	-0.0392122	-0.193001	0.180861	0.354057	-0.29799	0.40363	-0.170306	-0.406143	0.237828
1368820_at	0.511758	0.348728	-0.0254294	0.56453	0.294016	0.229636	-0.583206	-0.281242	-0.690327	0.0235285	1.01459	-0.133595	-0.269705	-0.282531	0.205701	0.352468	-0.296039	0.366391	-0.153057	0.0373631	-0.408232	0.0798609	0.0668966	0.256471	0.223726	0.949511	0.243002	-0.184899	0.177346	0.246412	-0.275592	-0.152937	1.11329	-0.0304287	-0.203235	0.260384	0.60973	0.464282	-0.495288	0.5968	0.38969	0.88873	0.418847	-0.319404	-0.0113336	-0.143739	0.0554516	-0.0040595	-0.392343
1368821_at	-0.0712325	-0.173092	-0.664018	-0.679892	-0.84117	-1.34894	-1.27838	-0.00705728	-0.715533	0.136717	-0.00287864	0.517662	0.0786351	0.104888	0.145025	0.553043	-0.688997	1.55179	-0.924023	-0.940121	0.275487	0.43462	0.938291	-0.228976	-0.290104	0.714159	-0.0706163	-0.000376315	0.045206	-0.273504	0.413841	-0.601093	0.476339	-0.838847	-0.655683	0.453358	-0.00242267	-0.0451856	-1.26241	-0.216458	-1.34299	0.831667	-1.14298	-0.057805	-0.96102	-0.470461	-0.128136	-0.175257	0.525001
1368822_at	-0.414281	-0.597488	-0.31306	-2.41844	-0.34295	-1.05856	0.0472926	-0.361979	-2.28941	-0.297257	-0.470043	0.218325	-0.645631	0.222483	0.239069	0.100524	-1.41504	0.345467	-0.736686	-0.775952	0.331354	0.333803	0.187214	-0.153077	-0.886581	0.0486147	-0.204098	0.599814	0.211544	-0.972958	0.0163356	-0.791201	-0.0050406	-0.63562	-0.798747	-0.134009	-0.292518	-0.518565	-0.910716	-0.236036	-0.668815	-0.0980579	-1.30898	0.721866	-0.920559	-1.11574	-0.308515	-0.0122642	0.447344
1368824_at	-0.514581	-0.265304	-1.07845	-0.293712	-0.290329	0.22613	-0.422367	-0.111879	-0.7938	-0.250514	-1.25828	-0.183018	-0.67477	-0.153483	0.155122	0.382356	-0.140642	0.506464	-0.405158	0.314437	0.379926	-0.320982	-0.349047	-0.418163	-1.02635	-0.10009	-0.0597418	-0.296982	-0.595979	-0.325497	-0.680912	-1.17169	-0.288125	0.197415	-0.4449	-0.549927	0.438384	-0.560679	-0.371477	-0.819473	0.491856	-0.722737	-1.6687	0.567387	-0.585919	-0.00722639	-0.634897	-0.393886	0.880498
1368826_at	1.10901	-7.40655	-3.27437	-2.08812	-1.0884	0.180553	1.08257	-0.0669365	-0.372582	-1.41761	-1.87211	1.95805	-1.28739	2.11385	2.36372	0.824233	2.89184	-2.01443	-2.9506	3.92035	1.37593	0.760546	0.246433	-2.84212	-1.73214	-0.178098	0.776645	0.725849	-0.81975	-1.71766	-0.557477	-2.19945	4.6864	-3.03456	3.95468	1.62498	0.814368	2.0511	0.735762	-1.01122	5.04709	-2.95722	-0.755234	3.1892	-1.99801	4.88806	-0.527265	3.8984	1.25892
1368827_at	1.14953	0.575507	-0.678985	2.55055	-0.387561	0.285277	-0.294466	-0.153127	-0.883823	-0.108265	-0.153727	0.40482	0.372347	-0.380762	0.948003	0.602269	-0.808185	-0.222544	0.000581032	-0.528925	0.40665	0.386158	-0.307447	0.216815	0.104404	0.532891	-0.073832	-0.850415	-0.24183	-0.134644	-0.454859	-0.462046	0.253718	-0.734221	-0.588405	-0.808836	0.411007	0.365938	-0.488935	0.0464789	0.468593	-0.31144	0.712398	-0.313776	-1.3186	0.178971	0.0109563	-0.186609	0.113517
1368829_at	-0.330229	-1.13779	0.208396	-3.70899	-0.328108	-0.429474	0.420837	-0.686486	-0.751964	-0.634829	-0.167968	0.638031	-0.275629	-0.138197	0.500931	0.835396	-0.640203	-0.0363509	-0.320415	-1.03447	-0.460103	-0.185823	0.0516361	0.237843	-0.899355	-0.446719	0.113825	0.456763	1.4271	-0.432413	-0.154252	-0.0985985	0.482701	-0.224535	-1.22439	-0.169685	0.172742	0.595917	-0.24401	0.121464	-0.308647	-0.290448	-0.538207	0.79367	-1.19785	-1.26772	-0.394347	-0.0329002	0.375418
1368831_at	0.581	0.474982	-0.100705	1.32057	0.788164	-0.166435	1.51903	0.662796	-0.182377	0.837623	0.0218206	0.675385	-0.736369	0.273345	0.760621	0.16046	-0.2067	0.627509	0.135382	0.34694	0.303125	0.515272	0.01914	0.164907	-0.107217	0.0928178	0.178022	0.536111	0.609596	-0.174238	0.151343	0.412945	0.828043	0.123483	-0.682467	0.487284	0.689211	0.00381434	-0.218211	0.816527	0.149121	0.426502	1.91871	0.887591	0.262098	-0.170447	0.493127	-0.430795	0.447436
1368832_at	1.05928	0.386154	-0.501435	0.637373	1.23919	0.590265	-1.13012	1.21878	-0.00579039	1.17836	1.23314	1.57526	0.477082	1.51302	1.71867	0.737052	0.75682	1.23379	0.958822	0.743871	0.228608	1.74309	0.302303	0.0109284	1.42271	1.30871	0.829586	-1.11931	0.203646	-1.18904	0.926186	-0.690747	0.277734	-0.310763	-0.318938	0.827867	0.542758	0.283475	-0.804513	0.175013	1.89962	2.09873	0.102129	0.0796385	0.623797	2.46109	0.710666	-0.366516	1.17662
1368834_at	-0.282699	-0.826309	0.00187487	-2.51897	-0.671023	0.474363	-0.154817	-0.763117	-1.11749	-0.890236	-0.832367	-0.308045	-0.665423	1.05928	-0.614416	-0.10414	-1.57132	-0.521556	-0.298263	-1.41248	0.0917809	-0.391228	-0.105655	0.008271	-0.126856	-0.752892	-0.474185	1.0289	1.34276	-0.920453	-0.289972	0.197802	1.09262	-0.69213	-0.16575	-0.278508	-0.0302644	-0.0831662	-1.08661	0.380788	-0.360336	-0.486914	-0.483373	-0.583674	-1.86346	-0.0757429	-0.718582	-0.510067	-0.496165
1368837_at	0.025055	-0.730033	-0.261548	-0.646854	-0.0159912	-0.45333	0.513182	0.297886	-0.337749	0.236001	-0.320551	0.642566	-0.700466	-0.282375	-0.537246	0.0673884	-0.590696	0.895676	0.108337	-0.203193	0.71276	0.469131	0.50811	0.368447	0.123328	-0.867004	-0.354113	-0.545441	0.0778023	0.246022	0.442906	-0.334453	0.405488	0.0391412	0.419588	-0.0325305	0.806488	0.544937	0.427846	0.0961335	-0.0853819	-0.314516	0.336286	-0.333618	-0.397778	-0.248163	-0.185279	-0.158843	-0.225091
1368838_at	-0.652105	2.58274	-0.682068	-0.262425	-0.470036	0.625945	-3.40655	-0.0563033	0.541067	0.319641	-0.666232	-0.361194	-0.403844	0.75546	1.08018	-0.432274	-0.417463	-0.0656926	1.17905	1.42431	-1.25001	-0.573636	-0.0417361	-0.262397	-1.33546	1.10307	-0.095731	0.518808	0.0375303	1.74791	-0.147903	-0.111428	0.624705	-0.603891	1.22048	-0.956772	0.195522	-0.169431	-0.739769	-2.19962	-0.215523	-0.492016	0.83963	-0.969672	-1.45708	-0.483091	-1.27178	-0.32363	-0.659991
1368839_at	-0.554179	0.205099	1.5885	0.706468	0.946499	0.414254	1.52543	-0.0755659	0.702801	0.474452	1.51205	0.747957	0.5582	0.680368	-0.235621	-0.00960855	0.505638	-0.227815	0.306959	-0.638927	0.218538	0.681366	0.460786	-0.543866	0.585231	0.251068	0.149335	0.306178	0.476096	-0.484496	-0.157521	-0.198174	-0.0812908	0.581645	-0.0760001	0.600666	0.0751805	0.177872	-0.344068	0.601619	0.378712	2.12217	0.0955893	-0.305876	0.299816	4.49514	1.06188	0.0160771	0.279957
1368840_at	0.36327	0.400376	0.165829	-0.235596	-0.292988	0.797648	-0.575877	-0.0983554	-0.155731	-0.0668746	0.525757	0.437349	0.551809	0.209421	-0.715125	0.407926	-0.33908	-0.0815497	0.134092	0.0103178	-0.117525	0.704781	0.117597	0.61911	1.59947	-0.573919	-0.0566248	0.126298	-0.199885	-0.558931	0.313445	-0.303919	-0.712409	0.133328	0.0631912	-0.62509	0.123497	0.578493	0.629683	0.421419	-0.674422	-0.518653	-0.446678	-0.195517	0.427074	0.356281	0.302702	0.48832	-0.221972
1368841_at	-0.223518	0.3561	-0.057514	0.0737313	-0.958477	0.180658	0.599013	-0.71472	-0.850288	-0.0366657	0.0957185	-0.670685	0.48162	-0.683774	0.0766271	-0.128663	0.0685437	-0.487691	-0.237133	0.455265	-0.266456	-0.606042	-0.733254	-0.513717	-0.32723	-0.53919	-0.534388	-0.0464317	-0.62075	-0.192015	-0.756683	0.286092	-1.10944	0.245925	-0.146247	-0.715287	0.126257	-0.363949	-0.216592	-0.190631	-0.114068	-0.370248	-0.144066	0.978944	-0.230385	-0.0318318	-0.936363	-0.443808	0.150466
1368842_at	0.322765	0.880527	0.111596	-1.16828	0.0549786	0.531011	0.859174	-0.951481	-1.77915	-0.296422	-0.355548	-0.276895	-0.272987	1.08186	0.954757	0.498208	-1.02211	0.0199288	-0.0176179	-0.196723	0.341713	-0.285495	-0.636423	0.514855	-0.502781	-1.84174	-1.08013	0.023246	0.474535	0.753774	-0.675237	0.664619	0.3972	0.158425	0.0816893	-0.772251	0.466113	0.256808	-1.70162	0.467642	0.1887	-1.51383	0.337891	0.642687	-1.39074	0.0495645	-0.543519	-0.265239	-0.0331252
1368844_at	-0.589205	-0.838615	2.2901	-0.375171	0.199158	-0.487018	1.40803	-0.562169	-0.0899726	0.0772023	1.23189	-0.255673	-0.265079	-0.133045	-0.829864	-0.408571	-0.633252	-0.678058	-0.359428	-1.18748	-0.446337	-0.0309443	-0.550038	0.449312	0.29632	-1.32511	-0.37251	0.837579	0.64873	0.0347155	-0.625135	-0.0264937	0.0983483	1.40727	-0.565702	-0.634088	-0.142504	0.666851	-0.659294	-0.157827	-0.520815	-0.853069	1.71149	0.139562	-0.750675	-1.00444	0.0713082	0.13236	-0.139398
1368847_at	0.632901	0.433037	0.0387898	0.742376	0.507779	0.171266	-0.527106	-0.325308	0.642035	-0.0386907	0.109495	0.103023	-0.628661	0.234482	0.698018	-0.214289	0.570967	0.355808	0.194194	0.142366	0.133161	-0.00173028	0.015568	0.735714	-0.0812037	0.143012	0.00416165	-0.530607	0.427112	-0.63128	-0.161408	0.190833	-0.00408629	-0.0688961	-0.561637	0.207949	0.609048	-0.0514241	-0.941437	-0.253965	1.05552	0.578777	0.0958939	-0.608669	-0.0939736	0.00458966	-0.203149	-0.611858	-0.0578386
1368848_at	0.798066	0.132418	0.508906	0.0781107	1.43799	-1.1528	-1.67115	-0.121862	0.185739	0.808481	0.920473	1.18909	-0.211036	0.885926	0.131815	-0.380452	-0.0668691	0.283824	-0.0148385	-0.544875	-0.267705	0.96819	0.411079	-0.525611	0.681537	0.18159	0.430574	0.130424	0.0534855	-0.47411	0.351027	-0.0717826	0.71907	0.113573	-0.0559949	-0.464209	-0.265746	-0.388064	-0.439363	-1.26555	0.420345	-0.197044	0.669774	-1.23802	-0.979083	-0.627679	0.598493	-0.261666	-0.355947
1368849_at	1.12512	0.667565	-0.212099	1.37339	1.00555	-0.135059	-0.893039	0.00774423	0.0406785	0.349393	0.491075	0.391646	-0.501284	0.544895	1.15195	-0.0807929	0.864799	0.465007	0.839667	0.0039672	0.273766	0.713318	0.0746475	0.382097	0.309175	0.601398	0.322436	-0.55674	0.241749	-0.656856	-0.028757	0.449016	0.00591014	-0.380315	-0.010891	-0.302757	1.15515	-0.186791	-0.736122	-0.278918	1.63624	0.30974	0.796765	-0.81356	0.0510889	0.18905	0.0478082	-0.36671	-0.490772
1368851_at	1.18489	-0.528641	0.423927	-3.09295	-0.64672	-0.0388873	-0.136959	0.375101	-2.29897	0.609123	-0.854701	0.638415	0.329011	0.415071	0.206376	0.330727	0.0270559	0.47252	0.175201	-1.37316	0.0873494	0.368389	0.251119	0.114279	0.22187	-0.486109	-0.312869	1.01824	0.661151	-0.178945	0.537027	0.19908	-1.02556	-0.300388	-0.29055	0.137977	0.565766	0.299002	-2.03973	0.644066	-0.456102	0.0122793	0.0412915	0.577144	-0.61008	-0.197624	-0.0272312	0.123684	0.464342
1368852_at	0.893564	-1.4483	0.402085	-0.670488	0.713715	-0.676107	-0.71541	-0.617279	0.560605	-0.450461	0.459829	-0.283756	-0.016479	1.53436	0.646696	-0.1656	0.752519	-0.152122	-0.245897	-0.159459	-0.140537	-1.56816	-0.410731	-0.0723137	-1.2429	-0.53969	-0.555188	-0.360696	0.525335	0.734397	-0.574899	0.657892	-0.801793	0.108875	0.849716	-0.0321446	0.187112	0.00340786	-1.05158	1.14909	0.851122	0.0440303	-0.115699	-0.594574	0.0404457	-0.583158	-0.228726	-0.132456	-0.395554
1368856_at	0.423994	-0.0717776	-0.506584	-0.283475	0.689533	0.526461	-1.3425	0.0379863	-0.200719	-0.404634	0.165434	0.582264	0.006406	1.42845	0.146392	0.407895	-0.0295996	0.188837	0.45682	-0.110854	-0.157496	1.12232	-0.0544398	-0.0590929	0.524849	-0.297861	-0.178874	0.342011	0.29466	0.325953	0.218175	-0.731234	0.536393	-0.526087	0.222233	-0.100125	0.425886	0.413643	-0.44013	-0.319338	0.483216	0.933857	-0.614363	-0.0803668	-0.562387	1.13739	0.0689545	-0.160681	0.417626
1368859_at	0.143577	0.0695205	-0.203701	0.828471	-0.0597133	0.791494	-0.634318	0.610119	0.568397	0.306655	0.846199	0.372001	0.27201	0.167265	-0.0832065	0.722291	0.0955993	1.1419	-0.259709	0.477409	0.0306155	0.997692	0.342277	-0.21169	0.337053	0.368645	-0.0415178	-0.713871	0.191025	-0.116077	-0.286008	-0.359472	0.332045	-0.539964	-0.596347	-0.198804	0.644061	0.297651	-0.391719	-0.216856	-0.0283737	0.760861	-0.397369	0.748712	0.944652	1.74972	0.0783291	-0.399112	0.475064
1368862_at	1.28011	0.726587	0.725624	1.87842	1.25601	0.576943	0.00793964	0.701079	0.0605993	0.940739	2.49292	0.931919	0.854503	1.70995	2.32113	0.757746	0.524994	1.11547	0.20588	1.5129	0.566533	1.0133	0.715947	1.05561	0.880941	1.11801	0.907957	-0.509429	1.51605	0.138762	0.338958	0.372457	0.589066	-0.125585	-0.434646	0.983535	0.99566	0.620177	-0.375494	0.74746	1.70945	0.815607	-0.121582	0.351517	0.857757	1.42608	0.937937	-1.02824	1.38899
1368863_at	-0.112932	-0.747913	-0.223936	-0.970058	-0.502615	1.682	0.0874262	-0.486959	-0.206449	-0.529764	-0.461709	-0.145421	-0.628365	-0.736812	-0.624626	0.0558049	-0.468916	0.202216	-0.0251153	-0.321449	-0.296161	-0.516436	-0.959014	0.124945	-0.66056	-0.460778	-0.525597	-0.585171	-0.344648	-0.288918	-0.825307	-0.33008	-0.31893	-0.362497	0.0329401	-0.421243	0.303059	-0.186507	0.0201893	-0.407746	-0.643691	-0.129212	-1.35065	0.120625	-0.21341	-0.261073	-0.154809	0.10797	-0.0744993
1368866_at	0.618309	0.148407	-0.185115	1.56655	1.04904	0.573311	-0.489192	0.0449872	0.0537541	0.260472	0.591058	0.165937	-0.17559	0.140432	1.10169	-0.0297131	0.876086	0.19896	0.11324	1.15765	-0.130357	0.809262	0.320029	0.460836	0.395278	-0.12628	-0.0584175	-0.577164	0.697119	1.01588	-0.104525	0.0743179	1.02566	0.283461	0.174714	0.0352864	0.182358	0.186224	0.375373	0.148483	1.00334	0.451476	1.01117	0.268827	0.191905	1.11222	-0.625215	-0.0558909	1.00686
1368867_at	0.627386	0.648179	0.148004	2.11942	1.3133	0.565455	0.605604	-0.249528	0.770592	-1.04064	0.917448	-0.321676	0.143309	0.0274599	1.1878	-0.0532166	1.75502	-0.00226041	1.21162	0.720047	-0.372951	-0.435566	-0.152206	0.675188	0.0276783	-0.957317	-0.484012	-1.15682	1.16591	2.03024	-0.527371	0.28496	1.08979	-0.146086	0.0256229	0.152101	0.643485	0.777483	0.0387221	0.21965	1.4253	0.29938	1.41832	1.17561	-0.599883	1.19607	-0.287386	-0.28239	1.08372
1368869_at	-0.225421	1.04132	-0.317442	-0.532846	-0.706286	-1.7001	0.0601341	-0.501697	-0.483787	-0.487879	-0.451109	0.32048	-0.0995104	1.85801	0.303049	0.039115	-0.306089	-0.182483	-0.0857163	-0.590691	0.00749252	-0.52805	0.0010616	0.110029	-0.857497	-0.515849	-0.0988032	0.0382784	-0.178439	1.60312	-0.229254	-0.135171	-0.709659	0.451385	1.06365	-0.738674	0.300865	-0.170888	-1.67576	-0.0354738	-0.641015	-0.588083	1.16514	0.732427	-0.94453	0.287298	-0.923736	-0.389812	-0.257911
1368870_at	-1.90147	-0.396529	-5.80469	-1.04635	-1.51864	-1.80656	0.349104	-1.76136	-0.131659	-2.37448	-2.06967	0.353898	0.160147	-3.08678	0.0247943	0.899138	-1.02528	-0.00352846	-0.849658	-0.864024	1.21557	-3.08475	-0.650843	-2.95095	-2.80895	0.530611	0.0352664	1.36305	-2.83125	-1.76095	-1.62852	-2.98417	-1.18613	-2.59129	0.849917	-0.704612	2.30559	1.56308	-1.22762	-0.600982	-0.0413167	-2.20422	-4.23565	-2.04339	-2.87688	-2.53912	-1.55495	0.515394	-0.0342653
1368871_at	0.912928	-0.304603	0.299498	-1.09945	0.227364	2.65117	1.24488	0.0778256	-0.558173	-0.242146	0.259911	0.829714	0.505802	0.413388	-0.0502163	1.11864	-0.522197	1.2146	-0.25025	1.45543	0.637467	0.983153	0.401578	0.535592	1.06687	0.859081	0.0328131	0.574143	0.370464	-0.768786	0.269304	-0.983201	0.570594	-0.838796	1.12662	0.889793	1.09293	0.875022	-0.0844447	1.1628	-0.0350286	-0.163294	-1.14997	0.0473508	0.989539	1.80558	1.08256	-0.473392	0.889173
1368872_a_at	0.0379855	0.229554	-0.02257	1.29334	1.5043	0.0551415	0.459432	-0.270492	0.682911	0.065852	0.901011	0.0470325	0.469722	-0.371021	1.33391	0.515078	1.23505	-0.132656	-0.102121	0.851624	0.31066	0.736031	-0.461745	0.160841	-0.273917	0.27737	-0.220029	-1.33568	-0.21497	0.311178	-0.185721	0.607431	0.419472	0.728256	-0.231119	0.0533061	-0.136519	0.20897	0.0862406	-0.375445	2.18103	-0.255803	0.544223	-0.842529	-0.0789425	0.879458	-0.0261476	-0.371636	0.251748
1368877_at	0.279727	-0.191641	3.88292	5.12031	2.41216	0.7917	-2.68322	5.4222	-3.2868	4.6202	0.763944	3.61943	-0.658474	5.70608	-1.858	-3.01824	-0.0549689	3.8552	0.697499	2.01122	-2.20912	-2.3271	2.12145	2.98315	-0.990055	-2.37113	1.71545	2.89082	1.96707	5.57421	3.12847	5.58139	0.271974	5.98385	4.91787	-2.66299	-1.49075	-2.42592	-2.63221	-1.13129	-4.02843	6.00886	7.60564	4.75896	6.51319	0.283388	-2.75643	-0.145909	-3.79675
1368878_at	-0.761459	-3.04529	0.548892	-4.46572	-1.59914	2.9861	-2.19114	-1.68931	3.30567	-1.16159	-0.947334	0.511941	3.32805	-0.719891	-2.05157	0.164432	2.8032	-1.33176	1.79587	-0.957694	-1.70972	-0.09725	-0.326341	-0.637283	1.33982	-0.332633	-0.764796	-2.10188	-0.0793062	-0.953121	-0.890422	-0.881696	-1.1962	-0.304529	0.759001	3.21447	0.66548	2.40853	-1.72699	-1.09303	1.36607	3.74951	-0.166138	-0.405146	0.260235	6.98065	-1.43588	0.471701	0.259774
1368881_at	-0.39807	0.902321	0.441347	-0.503771	-0.415139	-0.577279	-0.40597	-0.535989	0.234848	-0.547026	0.770481	0.0191632	-0.0417485	-0.641792	-0.736521	0.130093	-0.222263	-0.552793	0.679876	-0.787387	-0.806672	0.192439	-0.727844	-0.408487	0.713917	-0.847515	-0.494146	0.0708562	0.325927	0.184473	-0.534887	-0.0748078	0.402319	0.0291952	-0.188508	-0.512359	0.349511	0.0452794	-1.02651	-0.6176	-0.636355	0.539018	0.291511	-0.557637	-0.944975	-0.301261	0.497736	0.0783485	-0.552612
1368882_at	-0.497811	-0.387755	-0.616685	-1.24776	-0.0898808	-0.818527	-0.9778	0.492476	-0.43308	0.538095	0.0748523	0.618485	-1.78147	-0.595529	1.07817	-1.92217	-0.354914	0.705351	-0.231252	-0.212523	-0.826566	-0.803431	0.309776	-0.698993	-1.06363	0.0332196	-0.581314	-1.14702	-0.463453	-0.279892	0.642116	-0.422703	-0.695171	-0.481213	-0.26825	-0.501236	-0.141222	-1.6271	-0.0890027	-0.25208	-0.310926	-1.01437	-0.954215	-0.454676	0.0872829	-0.528267	0.0482887	-0.258162	-1.29631
1368886_at	1.73157	1.38754	1.19375	3.10882	1.62742	0.160206	0.482078	0.829939	-0.489912	1.57831	2.12439	0.932076	0.2431	1.13491	1.55961	0.855739	0.365932	1.92075	1.08111	0.891167	0.210123	1.28692	1.05752	0.967998	0.889569	1.84794	1.32291	1.03043	0.939083	-0.809167	0.549788	0.542483	-0.0149407	1.22195	-0.111889	1.86286	1.33891	0.86768	0.0985926	1.00014	1.21015	1.50439	0.718976	1.32218	1.86237	1.32324	1.61485	0.0506738	1.40926
1368888_a_at	0.339253	1.18458	-1.49297	-1.91122	-1.10152	1.97726	-0.253803	0.27111	-0.761709	-0.811517	0.334647	0.111366	-0.913733	1.16639	1.56714	-0.00140306	-0.686439	-0.742589	1.45941	0.022578	-0.579674	-0.827824	0.0187386	0.890922	-0.142972	0.514536	-0.633935	2.12316	1.60224	0.703485	-0.406347	-0.446046	1.41153	-1.55304	-0.366387	0.475659	0.538213	-0.167367	-1.07082	-1.27824	-0.0819354	0.45628	-1.07504	0.538534	0.00932959	2.2883	-0.455574	0.593936	0.629695
1368889_at	0.164933	0.457185	-0.81699	0.138318	0.848352	1.44171	-0.768231	-0.595107	1.2729	-0.525512	0.65167	-0.0968361	0.00640961	-0.105684	0.106914	0.311179	0.59515	0.59258	0.825887	0.11963	-0.268202	0.556273	-0.39714	-0.187895	0.153394	-0.0689752	-0.12673	-0.720597	-0.586408	0.173584	-0.534145	-0.194996	0.671764	-0.500865	0.116026	0.166658	0.221973	0.303926	-0.0846687	-0.529801	0.646407	0.0750264	-0.0938397	-0.138646	0.341095	0.22298	0.059252	0.0576763	-0.386648
1368890_at	0.346914	0.435429	0.00315619	1.18136	0.67762	0.167801	-0.500439	-0.155061	0.00529976	-0.027445	0.153349	-0.756921	-0.593189	0.228958	1.02701	-0.372523	-0.0164403	-0.0412297	-0.181436	0.413261	0.0856152	0.307305	0.0549565	0.423677	-0.852381	0.210732	0.0356016	-0.600177	0.0599699	0.042898	0.0795088	0.232688	1.24615	0.474784	-0.524544	0.708498	0.152812	-0.38647	0.2973	-0.0118597	0.353269	0.496348	1.76496	-0.310944	0.327929	-0.26872	-0.123729	-0.0861268	-0.579073
1368896_at	-0.438103	-1.40347	-0.108561	-2.05642	-0.888428	-0.527727	0.909986	0.661026	-1.94384	0.759623	-0.991964	0.860873	-0.268816	-0.555692	0.242117	1.12188	-0.490821	0.532164	-0.774334	-0.316602	1.58014	-0.934825	-1.06771	-0.0435984	-0.842413	0.0818372	-0.592309	2.06448	0.678581	0.320695	-0.697802	-1.58061	-0.652429	-1.13309	0.321784	-1.02251	2.18639	1.06761	-1.24103	-0.650826	0.16852	-0.6778	-1.79145	0.956394	-1.29942	-0.436248	-1.1965	0.241809	0.757986
1368897_at	0.152681	-0.547557	0.0146098	-0.165723	0.0655242	0.370684	-0.464993	1.34549	-0.404687	0.767747	0.0647259	1.45359	0.0262606	0.219156	1.43962	0.801494	-0.774205	0.535691	-0.544187	0.28277	1.16766	-0.0293835	0.338009	-0.381028	-0.65604	0.538739	0.616072	1.23064	0.4492	-0.455348	-0.0507549	-1.09389	-0.181409	-1.41464	0.172656	-0.495131	1.88829	1.5409	-0.830168	-0.729972	0.13911	-0.375064	-1.15356	0.0149139	0.0431173	-0.0459242	-1.12401	0.140333	1.03933
1368901_at	0.21323	0.448021	-0.296297	-0.656613	0.211271	-0.129337	0.719577	0.271648	-0.287566	0.225155	-0.51996	0.485551	-0.264084	2.93784	-0.576252	0.178689	-0.188732	0.869433	-0.0459484	0.221287	0.825501	-0.107454	0.284499	0.397858	0.241776	-0.295607	0.669885	1.11771	0.37616	2.62506	1.25675	-0.192105	0.133916	0.274726	1.56844	-0.0244341	0.0870465	0.248006	-0.496107	0.540987	-0.242689	0.435411	-0.189007	1.16649	-0.139522	0.114757	-0.189423	-0.212176	-0.176031
1368905_at	1.49145	4.0022	5.72099	8.80721	0.184239	7.84261	0.848202	0.854672	8.46106	-1.18569	6.54589	-1.27996	0.713056	-0.0959965	0.67629	-0.0964928	6.05031	-0.605538	3.16371	6.95991	-0.660073	1.75309	-0.732403	1.03033	3.66407	1.02697	0.749847	4.83021	1.88423	-0.14097	0.498056	1.85572	3.85832	0.0937126	3.66628	1.56058	3.79488	0.14664	9.24086	0.382313	6.12835	0.110464	3.84475	0.604631	6.06049	4.05551	2.2959	-0.332866	0.89731
1368908_at	0.108571	1.88056	-0.636304	1.52405	0.0377403	2.82914	-1.60641	-0.01596	1.19879	-0.158275	0.454058	0.232486	-1.02548	0.094839	1.01204	0.188516	0.492467	0.523004	0.216991	0.81205	-0.145878	1.40501	-0.0561162	-0.157827	0.0790952	0.35863	0.185003	0.913049	-0.105162	0.0417793	0.00875307	0.0697929	2.71563	-0.28296	0.551795	0.79209	-0.35976	-0.0304822	0.246907	-0.705938	-0.156582	0.390689	-0.901144	0.251174	0.97331	1.21731	0.37238	0.164537	0.851792
1368910_at	0.0608709	0.396732	0.30134	1.32343	0.420725	1.43	-0.127192	0.448153	-0.220545	0.862432	0.591071	0.0723487	0.0948775	0.862016	0.0451372	0.0468085	0.00448095	-0.118878	0.458545	0.860184	-0.583065	0.267304	0.459741	-0.12002	0.367832	0.0142964	0.330467	0.0582859	0.335186	1.40969	-0.0843613	0.668716	0.313593	-0.318128	0.805177	-0.301947	-0.0325772	0.594274	0.0415056	-0.389182	0.175372	-0.0511747	0.796612	0.33033	0.302941	2.04855	0.145768	0.302281	-0.465636
1368911_at	0.912623	-0.104673	0.146062	-2.20074	-0.526081	0.218711	-0.490983	-0.897906	0.826183	0.253803	1.31686	-0.160946	-0.285287	1.66365	0.438405	0.621347	-0.558692	-0.839974	-0.259285	0.736049	-0.725539	-1.37212	-0.311441	-0.0502831	1.26945	-1.06185	-0.477402	1.4355	0.172905	1.36194	-0.805621	0.296809	0.306174	-0.650868	0.954205	-0.693089	-0.505666	0.568681	-1.63356	0.224862	-0.557337	-0.26116	-1.02567	0.0409577	-2.12157	-1.0332	0.152686	-0.11231	-0.155694
1368915_at	0.946595	-0.803292	-0.845406	-6.50379	0.527444	-1.2627	-0.443341	-0.110736	-0.395046	-0.271626	-2.62001	0.25048	0.165198	-0.277844	-1.11968	0.40875	-0.322166	0.136397	0.607946	-0.494047	-0.395686	-0.0502993	0.427681	0.469591	0.595928	0.0839509	0.0907048	-1.56538	-0.159916	-0.692743	-0.0683878	-0.138424	-1.25727	-0.312492	0.340815	-0.540691	0.495724	-0.387685	-0.966424	-0.00300229	0.442105	-0.576176	-1.81853	-0.597229	-0.809537	-2.36497	0.627605	-0.810032	-0.596739
1368916_at	1.36021	0.83549	0.556127	2.29892	0.298826	1.40687	0.00673641	-0.220888	1.2686	0.804612	0.975142	0.000867956	0.692267	1.65156	0.355246	0.977526	0.0898846	0.010163	1.27832	1.16357	-0.860271	0.0726481	-0.473896	0.394766	0.0474681	-0.121371	-0.201386	1.13568	-0.30491	1.10779	-0.307159	0.253174	1.82686	1.14264	1.22211	0.273424	0.539259	0.715128	-1.1172	1.8098	-0.210967	-0.069946	0.872146	0.528324	-0.511089	0.377759	0.246052	0.332486	0.666131
1368924_at	-0.446682	1.06631	-1.41003	-1.77026	0.0500921	-1.62936	-3.64538	1.05579	-1.15392	0.740571	-0.442837	1.18925	-0.366673	-0.0133821	0.830205	-0.466219	-0.638901	0.000104355	-0.219523	0.0389229	-1.18945	-0.339005	-0.175503	0.222262	0.167936	-0.560297	-0.152357	-0.459827	0.350525	-0.852322	0.861113	0.410154	-1.0414	-0.712765	-0.530922	0.908014	-0.49899	-1.20561	-0.959633	-2.9674	-0.486913	1.0018	-0.0927916	-1.51778	0.353463	-0.336752	-0.105319	0.324262	-0.0358946
1368928_at	0.106806	0.548383	0.226337	1.38682	0.754577	0.697335	1.03545	0.386766	-0.172137	0.245028	0.875423	0.33459	0.359791	0.366864	0.869786	0.642844	0.0248541	1.01851	0.369206	1.41179	0.511989	0.925105	-0.0502492	0.165063	1.72792	-0.259579	0.28851	-0.444243	0.521642	0.382846	0.166788	-0.392883	0.789823	0.285213	-0.0440911	0.390372	0.911947	1.27769	-0.182073	1.31019	0.882998	0.406705	0.00688213	0.576446	0.295935	1.31911	0.393116	-0.194381	0.39292
1368929_at	2.0879	0.26992	1.87828	1.18085	2.11448	0.551953	-0.320871	1.27606	1.45903	1.66302	1.56994	1.75289	0.312666	1.81314	1.55051	0.506995	1.90365	1.02618	1.5048	2.25421	-0.332965	2.50517	0.939287	0.412786	1.25806	1.24774	0.701582	-0.409355	1.12352	-1.12498	1.21058	0.301488	0.4682	0.645604	0.229611	1.64968	1.02368	0.621491	-0.159622	0.586489	2.9143	0.962915	0.649348	-0.618397	1.14145	1.98813	0.798869	-0.143418	1.36752
1368931_at	-1.26935	0.229898	-0.354908	0.866242	-0.176482	-1.37623	-0.414542	0.0269896	-0.182471	0.401531	-0.656192	-0.184629	0.368179	0.799798	-0.587054	0.56226	-1.24666	1.20177	-0.155183	-0.545133	-0.665096	-0.27713	0.352537	1.88197	-0.110441	0.164056	-0.0678964	-0.53018	-0.242798	-0.0462817	-0.145886	-0.614468	-0.596006	-0.0719444	-1.36807	-0.274835	0.521256	0.785629	-1.24084	-0.64682	-0.92787	0.268225	-1.57445	0.43463	-0.158047	1.00234	0.206872	-0.158098	0.390927
1368933_at	0.387376	0.645799	1.17943	0.873611	0.73988	0.526618	-0.0995336	-0.237664	1.06903	-0.973258	0.64693	-0.355161	-0.454612	0.643073	1.09057	-0.336743	0.778004	0.154406	0.0965526	0.749308	0.23541	-0.467108	0.115765	1.12796	-0.236406	0.418758	0.177968	0.286373	0.531254	1.03724	-0.27694	0.843896	0.352252	0.262525	-0.306932	0.0706081	0.551972	-0.427873	0.260748	0.622051	0.835303	-0.233884	0.677559	0.348926	0.654406	-0.281451	-0.318667	-0.202097	-0.574835
1368936_at	0.386309	-0.00166061	0.988338	0.977636	0.145339	0.557481	-0.768887	-0.050032	1.01891	0.168941	0.767986	-0.0877208	0.0914074	0.299931	0.529995	-0.164783	0.934375	0.255107	-0.0565857	1.12002	0.213737	0.956217	0.188391	0.0902716	0.205352	0.556839	0.31379	0.0747817	0.641573	0.231998	-0.0808236	-0.385717	0.625368	0.216888	-0.212237	0.203072	0.623656	-0.159816	0.398992	-0.234659	1.57377	0.281699	0.213812	-0.200585	0.420132	0.795122	0.28679	0.008495	-0.146275
1368940_at	0.558117	-1.3237	2.30153	1.74789	0.0982761	1.7538	-1.02871	-0.313989	1.81049	0.110264	1.85582	0.581672	0.947455	1.29098	-1.00789	0.706138	2.01187	1.16147	-0.466596	1.45688	1.12377	-0.0317765	-0.291896	-0.0112693	0.903263	0.949053	0.550648	-1.44937	1.2183	-0.0287374	-0.462074	-0.807937	-1.03367	-0.422684	1.37867	-0.63464	0.312664	0.221351	2.20447	-0.456013	3.10451	0.238167	-0.916102	0.375366	-0.484986	3.08596	-1.01237	-0.309614	-1.05666
1368943_at	0.0388085	-0.798905	0.134896	-2.54223	-0.324099	-0.870096	-2.15751	-0.137083	-3.29633	0.175136	-1.26995	0.268594	-0.713493	-0.0286663	-1.18872	0.260017	-0.409564	0.259112	-0.0923886	-0.961732	-0.415748	-0.668249	-0.469605	1.06995	-0.348414	-0.684138	-0.066828	0.155402	-0.0606622	-0.52913	0.0422045	0.197591	-1.24047	0.162089	-0.0404513	-0.108347	0.0192037	-0.182027	-1.66459	-0.919234	-0.662532	0.0207302	-0.106093	-0.603062	0.02321	-0.415986	0.152625	0.226224	0.140921
1368944_at	0.39616	0.0575248	-0.530019	-0.354855	0.663755	0.19757	-1.8639	0.34235	-0.378598	0.458341	-0.472821	0.959126	-0.0167185	0.87505	0.528799	0.351244	-0.397215	0.580195	0.292732	0.503772	-0.00721354	1.09048	0.477238	-0.0990524	0.513714	0.347682	-0.283837	-0.105784	0.0394482	-0.695747	0.738585	-0.553695	0.730532	-0.401442	0.601848	0.430579	0.428346	0.141237	0.0339382	-0.770863	0.71782	0.497461	-0.17975	-0.845809	-1.07796	0.325097	0.0729099	0.271292	0.420173
1368945_at	0.322717	0.0293135	0.0504377	-1.3916	0.0455979	-0.174027	0.438504	-0.954528	-2.19646	-0.942919	-1.50667	-0.293091	0.204519	-0.242966	-0.28749	0.674991	-0.839445	0.679633	-0.690522	-1.08708	2.16619	-0.90623	-0.554423	2.52749	0.121589	-1.81205	-0.966384	-0.496787	-0.632779	-1.03437	-0.994851	-0.933377	0.0366159	-0.508845	-0.146865	-0.528287	0.837183	0.828602	-2.24094	-0.302791	0.592092	-1.35873	-1.70334	-0.531708	-2.05729	-0.888971	-0.611232	-0.697218	0.204398
1368947_at	0.0423008	1.91816	3.00835	0.466375	0.664484	2.17125	-3.54181	-1.79461	3.97612	-2.94985	1.56367	-0.957199	2.77612	-0.825878	0.317508	0.641298	1.97739	-0.672969	0.0934613	-2.12219	0.251803	0.241951	-0.380153	1.51969	1.45842	0.137152	-1.43686	2.98567	3.14006	-0.290913	-1.41006	2.27394	0.863978	0.00170438	4.178	0.876472	1.08105	2.55708	-2.54282	2.04753	3.36423	2.44028	1.27462	-1.69054	0.835058	4.31734	1.54785	-0.130439	-1.54069
1368948_at	0.620864	0.414255	-0.382515	-1.16115	0.678868	0.678145	-1.07064	0.619993	0.0726463	0.459694	0.565398	0.65585	-0.254439	2.56084	1.8178	0.429466	-0.341443	0.249458	0.780824	0.34177	-0.120344	1.34893	0.470339	-0.506512	1.21899	0.485858	-0.227871	-0.899777	1.29633	-0.605023	1.01453	-0.330573	0.299679	-0.714085	0.614559	0.132694	0.468504	0.794453	-0.829592	-0.792583	0.272776	0.600252	-1.18757	-0.471698	-0.486465	0.478378	0.42211	-0.0487904	1.18042
1368953_at	0.07748	1.85344	1.10844	0.280798	1.61593	0.924253	-0.897336	0.246101	2.74332	1.09353	0.802473	1.26757	-0.213736	1.23734	0.689233	-0.569926	1.03576	0.459939	0.749242	1.31027	0.146104	1.77156	0.211449	0.124603	1.00319	0.640004	0.497931	0.412886	0.369026	-0.529968	0.335444	-0.845393	0.625739	0.0908672	-0.0295638	-0.813267	0.136507	-0.193141	0.238653	-1.35729	2.1133	-0.047212	0.392194	-0.753144	-0.714552	0.165561	0.00546096	0.487301	0.605666
1368955_at	0.0612299	-0.644441	0.017692	-1.21409	0.315404	-0.715607	0.499603	0.0440942	-1.18348	-0.252185	-1.31795	0.607519	-1.80042	0.486666	0.206346	-0.387275	-0.929842	0.237437	-0.103428	-0.969124	0.222599	-0.332196	-0.375053	0.766799	-1.12153	-1.36416	-0.267214	-0.621459	0.417589	0.472962	-0.0925066	-0.285183	-0.115219	-0.296086	-0.351762	-0.150058	0.559434	-0.0431659	-1.3568	-0.0315162	-0.734047	0.127843	0.0399155	0.571029	-0.0830348	-2.17946	-0.397544	-0.104161	-0.373365
1368960_at	0.501357	1.30891	-0.211405	-0.515778	0.811308	0.434241	-0.831869	0.17239	1.5053	-0.292315	-0.488351	-0.100563	0.340967	0.118856	0.938298	0.523279	1.09698	0.521607	1.44385	1.21785	0.00503104	1.58705	0.370089	0.149952	0.375131	0.334328	0.0753541	0.723573	0.520961	-0.750982	0.398811	0.0552905	0.576033	0.277663	-0.409729	-0.0139847	0.63613	0.364207	-0.739993	0.194173	1.21033	0.511213	-0.796063	-0.319594	0.354849	-0.87212	0.551472	0.31614	0.582922
1368973_at	0.308483	-0.794742	-0.0779184	-2.8042	0.970267	0.337812	-0.267502	1.08314	1.7019	0.684151	0.703005	0.659501	0.0544335	1.42866	-0.250772	0.651731	0.451848	0.399307	1.7902	0.345803	0.938928	1.04995	0.750205	0.173482	2.3062	0.46144	0.459879	-0.286535	0.873714	-0.844597	0.633443	0.721382	-0.498499	-0.0237915	0.523232	0.727296	0.464022	0.57503	0.167222	-0.374899	0.816914	0.650831	-0.522499	-0.916548	0.116829	1.47472	0.0704925	0.454424	0.792986
1368975_at	-0.236337	-1.13342	0.0501878	-2.56507	0.309168	-0.733168	-0.106314	0.667517	-0.150269	-0.393623	-0.0141617	0.836626	-0.781859	3.1717	-0.189099	0.113569	-1.69182	-0.452311	1.35526	-1.03093	-0.0236972	0.291164	0.615921	0.744579	0.32013	-1.25131	-0.294515	0.942085	1.88086	-0.0120409	0.908186	0.0313898	0.944679	-0.0491852	0.59334	0.419655	0.0900708	0.802854	-2.72898	0.539922	-0.835519	0.4749	0.176329	-0.303485	-1.35276	0.482474	-1.15953	0.0968287	0.517776
1368976_at	-0.509613	-0.690399	-0.1758	-1.10462	-0.545623	-0.701299	-1.08	-0.196359	-0.12123	-0.570547	-0.441466	-0.189612	-0.58835	0.998141	-0.608679	0.504107	-1.62253	0.00041433	-0.0526748	-1.3746	-0.610081	-0.186327	0.0928216	0.130517	-0.330751	-1.21853	-1.07723	0.500625	1.05226	-0.094463	0.0609426	-0.27115	0.852137	-0.672864	0.652848	-1.24342	-0.09498	0.191328	-1.41023	-0.25566	-1.34053	-0.434693	0.0534064	-0.472348	-1.07532	0.595619	-1.07748	0.318091	0.490384
1368977_a_at	0.962371	1.01382	1.54707	2.63169	0.391571	1.35589	0.0305703	-0.484454	1.59442	-0.217661	1.77648	-0.418908	0.649166	0.0964237	0.433484	-0.142729	0.887685	0.205854	1.50806	2.10727	0.425774	1.33248	-0.0523284	0.448165	1.11454	-0.315122	0.0965149	-0.530343	0.864127	0.0327975	-0.213587	0.589553	-0.0864787	0.23778	0.509969	0.47231	0.808765	0.487972	1.48701	1.04858	1.05631	0.926456	0.294901	0.056423	1.3326	1.72509	0.534814	-0.221517	-0.320113
1368980_at	0.614419	0.0626345	-0.462361	-0.126304	1.23327	2.03445	0.532359	0.194772	0.40665	-0.687714	0.812137	0.70108	-1.21456	0.377663	0.674559	-0.0720297	-0.43923	0.12415	0.235812	0.0248739	0.601795	0.5269	-1.0091	0.96934	0.367196	-0.79454	-0.640071	0.0238917	0.08184	-0.904987	-0.367833	-0.664041	0.838156	0.220369	-0.15672	0.437503	0.114074	-0.0739493	-0.253765	-0.349776	-0.172211	-0.576711	-0.693341	0.714958	1.83071	0.726167	0.16375	0.315722	0.06743
1368984_at	0.449406	1.02015	-0.067087	1.08515	0.425577	1.5891	-2.36934	0.129142	0.941458	0.259047	1.33572	0.206461	-0.310326	0.376482	0.983698	0.31493	0.218273	0.56742	0.773152	0.486117	-0.948237	0.954533	0.516446	0.00943313	0.0777702	0.773732	-0.158107	0.331812	0.253142	-0.655579	0.254216	-0.0284788	1.50881	-0.40576	-0.246092	0.157431	0.427393	0.458924	-0.693315	-1.56545	0.297835	0.486556	0.189875	-1.34332	0.275667	0.887265	0.381671	0.146731	0.0500316
1368991_at	0.731382	-2.29842	-0.486576	-2.25228	-0.927974	-0.363563	-0.754495	0.0250951	-2.07367	-0.462792	-2.20689	-0.133509	-0.735384	0.59003	-1.48609	0.122538	-0.637664	-0.382539	-0.304255	-2.05412	0.707385	-0.667844	-0.766083	-0.659729	-0.575626	-0.376422	0.440824	-1.97281	0.0321462	-0.448845	0.0923922	-0.186323	-1.00598	-0.461624	-0.101404	-0.0592946	-0.00711384	-0.433788	-1.8986	-0.00936279	0.386635	-0.482235	-0.0381756	-0.700933	-1.12631	-0.0867129	-0.30314	-0.572995	-0.804197
1368997_at	1.73252	0.34411	-0.286146	0.582061	1.07431	0.272855	-0.662095	0.45677	-0.766118	1.30971	0.944013	0.910031	0.464082	0.943961	1.29515	0.0551137	-0.232041	0.423057	0.0344044	1.25034	0.3942	0.744773	-0.0755255	0.116509	0.495934	-0.157406	0.357314	0.212141	0.269054	-0.679422	0.390373	-0.484417	0.302674	-0.205331	-0.225152	0.53238	0.523347	0.302452	-0.669851	-0.19069	1.71227	0.775018	0.285669	-0.705092	0.171145	0.163035	0.253342	-0.0903311	0.584199
1369011_at	0.246349	-0.333854	-0.391694	-0.566647	-0.388204	0.235037	-0.418288	-0.0903435	-2.79917	0.241841	-2.27648	0.106951	0.647529	0.41457	-0.434671	0.818088	-0.317633	0.323089	-0.156899	-0.398356	-0.876731	-1.69164	-0.342478	0.37177	-0.288979	-0.688161	0.0845717	0.0222176	-0.530892	-0.276454	-0.0198571	0.150022	-1.57927	0.0648645	0.695979	-0.0903217	0.604562	1.12399	-0.673741	-0.239499	-0.295032	-0.676694	-0.0693391	0.282074	-1.79344	0.690228	-1.00457	0.499805	0.148444
1369012_at	-1.87163	-2.80584	-2.03636	-3.43656	-1.61059	-2.11371	-1.97673	-1.05023	-1.88629	-1.23848	-2.83417	-1.19106	-1.77273	-1.26226	-2.1111	0.440884	-1.81906	0.17954	-1.73571	-1.97017	1.31965	-1.30407	-0.723604	-2.32742	-2.39231	-0.928551	-0.527861	-2.32488	-2.09002	-1.21009	-1.0306	-2.4861	-1.93243	-2.10622	-0.179065	-3.05388	-1.07819	-0.758054	-0.681031	-2.21894	-0.577581	-2.16618	-3.45053	-0.524124	-2.22777	-2.51117	-1.42108	-1.0953	-1.14707
1369013_a_at	0.109107	1.01241	0.0614217	0.455459	0.344747	0.640041	-0.141917	-0.636514	1.72104	-0.305024	0.659246	-0.486599	0.175819	0.205129	0.495749	-0.290637	0.20354	-0.149949	0.36717	0.605262	-0.307989	0.913016	0.192116	-0.164539	-0.125532	0.542238	0.145737	0.0760828	0.37243	0.42844	-0.394346	0.146586	0.808856	-0.0409564	-0.277225	0.373765	0.24498	-0.134809	0.270064	0.281501	0.287058	0.444805	0.520453	-0.0829093	-0.561171	0.608877	0.129432	0.0326011	-0.331763
1369023_at	-0.137862	2.28962	-0.375701	1.70154	0.477885	-0.353441	-0.120896	0.0148336	0.531298	-0.259797	-0.778607	-0.131164	-0.499827	0.338122	1.23229	-0.386375	0.866894	0.0520486	0.605526	1.11804	0.146598	1.40165	-0.320293	-0.0798761	0.372684	0.892709	0.417307	-0.196305	0.236034	-0.493159	0.00298779	0.0722842	0.984028	0.0633807	-0.340166	0.602222	0.617869	-0.654351	0.31043	-0.510677	0.855977	0.537526	0.197643	0.0763631	1.00384	-0.439039	0.567527	-0.025994	-0.0797552
1369029_at	-0.168917	2.33838	-0.223641	1.66156	0.113099	2.52534	0.499426	-0.754667	1.12395	-1.51428	1.17266	-0.208446	-1.7954	2.66869	0.687875	0.0655282	-1.98852	-0.865865	0.784964	1.87257	-0.48019	0.457594	0.0235102	-0.728208	0.6214	-0.161632	-0.332574	2.40789	1.28113	1.65943	0.506984	-0.280494	2.91899	-1.05595	2.0769	-0.34113	0.262343	0.58892	-1.93332	0.687759	-1.14801	0.17549	-1.23107	0.385308	-0.9852	3.54222	0.17704	0.0797869	1.20176
1369031_at	-0.640921	-1.79302	-0.534926	-3.16411	-0.653759	-0.178403	-0.86194	0.00867657	-0.71542	-0.0687082	-0.874181	0.103098	0.324784	0.768639	-1.3767	0.117052	-1.08042	-0.0498858	0.565791	-1.7097	-0.731963	-1.11201	-0.0884728	-0.47121	-0.203413	-0.36802	-0.367587	0.41847	1.06719	-0.368492	-0.354121	-0.428341	-0.179916	-0.74906	-0.135964	-0.485061	-0.22367	-0.0658747	-1.09424	-0.922463	-0.549015	-0.795061	-0.790303	-0.0462672	-1.1155	0.155635	-0.573818	0.373686	0.4455
1369039_at	0.560191	0.222118	-0.14658	0.567832	0.512602	0.420285	-0.381721	0.598846	-0.158691	0.783714	0.566659	0.722824	-0.417035	0.66382	0.562284	0.458579	-0.290219	0.941689	-0.30176	0.808992	0.279639	0.791828	0.345046	-0.0872008	0.289451	0.450957	0.374828	-0.466974	0.0707454	-0.61306	-0.12643	-0.313652	0.577129	-0.199047	-0.471495	0.32677	0.0818419	0.192903	-0.0821447	0.225892	0.605184	0.677979	-0.166712	0.0422056	1.3088	1.85102	0.739561	-0.0484576	1.10415
1369042_at	0.0253237	0.193988	-0.00257849	1.40996	0.357829	-0.355664	-0.723405	0.253083	-0.64921	0.223987	0.164354	0.0861767	-0.47218	0.14281	0.103852	-0.0632936	-0.150034	-0.364199	0.0636098	0.00383638	-0.544176	-0.0324361	-0.414356	-0.412312	-0.509004	-0.479519	-0.408447	-0.129922	-0.387393	0.419518	-0.297492	-0.048529	0.144286	0.0847269	0.769914	-0.104418	0.00741725	0.373821	-0.444437	-0.872429	0.109418	-0.694708	0.776785	-0.830882	-0.866706	0.137868	-0.753845	0.45102	-0.21162
1369050_at	1.01842	-1.53547	-1.52409	-2.03601	1.27753	-0.345012	1.05691	1.15115	-5.80973	-0.0791188	-2.3542	1.117	-1.58225	0.169571	-1.23767	-0.545537	-1.22121	-0.0817067	-0.205161	-3.71271	0.857201	-0.816239	0.0558527	0.226616	-2.39456	-0.243732	0.598329	-2.30838	-0.0044958	-0.869235	0.729512	-0.300101	-1.66307	0.451105	-0.610886	-1.25044	0.0463393	-1.58092	-5.35491	0.919838	-0.735925	-0.323262	-0.216915	-0.0854867	-1.35428	-3.07262	1.64735	-0.766128	1.46881
1369051_at	1.6145	0.16866	0.461066	-0.244389	0.478188	0.526567	-0.961345	1.02032	-0.430559	1.36406	0.692342	1.57578	0.406405	1.55617	0.427829	0.36005	0.0319949	0.795231	0.866078	0.552143	0.133796	2.06732	0.441238	0.258122	1.42359	0.939583	0.648412	-0.345964	0.428257	-0.778781	1.69064	-0.245081	0.187485	0.217884	0.595628	0.584107	0.501027	0.609955	0.205345	-0.00917148	0.613005	0.815309	0.0761708	-1.12192	-0.193781	0.402996	0.469885	0.237265	0.888082
1369052_at	0.142758	-1.29827	-0.48025	-0.00796036	0.105862	-0.215274	0.538911	0.43271	-1.30891	0.448926	-0.0108215	0.217742	-0.375449	-0.0428168	-0.0580096	-0.396218	-0.414212	-0.177645	-0.187511	-0.426868	0.659371	-0.0344795	-0.246162	0.55914	-0.343393	0.788714	0.125957	-1.05221	0.130237	0.0690487	0.0135251	0.0923553	-0.161364	0.631117	-0.054465	-0.555104	0.216175	-0.0289089	0.242416	-0.383158	-0.135828	-0.0736922	0.244654	0.300724	0.133031	-0.320672	-0.198417	-0.423951	-0.057063
1369059_at	0.436219	-0.261652	-0.944885	-1.48211	0.187002	0.376028	-1.51232	0.232961	-0.320809	0.0608235	-0.747956	0.529715	-0.352012	0.070377	-0.643492	0.184127	-0.341605	0.70029	-0.775575	-0.35769	-0.0155177	0.554023	0.0283412	0.104386	0.161363	-0.330727	-0.376394	0.0908399	-0.161343	-0.609013	-0.0393503	-0.226472	-0.0476803	-0.283321	0.218292	0.179013	0.744651	-0.157771	-0.617514	-0.915511	-0.565994	0.612677	-0.552784	-0.140544	-1.00061	-0.882492	0.284174	-0.0541008	0.198886
1369061_at	0.267442	2.31262	2.06315	1.24309	2.05854	1.66445	-0.915879	0.940519	4.47258	-0.090798	1.96849	-0.266807	0.357657	-0.517651	1.57306	0.446329	2.70213	1.90269	0.214071	2.52868	1.2177	3.55617	0.846229	0.725642	-0.467752	2.74897	0.974548	-0.728472	1.13133	0.0884018	0.741895	-0.604185	1.8913	-0.0765366	-0.477947	0.945533	1.84693	0.585536	1.55312	-0.206196	2.3938	1.10373	-0.333273	0.265251	1.49722	0.148844	0.0760009	-0.48199	0.0773323
1369063_at	-0.873723	-0.163116	-1.87401	0.206559	-1.0854	0.732117	-0.104068	-0.0499075	-0.507146	0.0266896	-0.949358	-0.571189	-0.254168	-0.557226	-0.507153	0.499571	-0.65584	0.497725	-0.402521	-0.114521	0.569043	-0.608721	-0.86069	-0.172718	-1.78194	0.247831	-0.124096	-1.71593	-0.452833	-0.0987136	-0.528803	-1.52105	-0.530062	-0.733187	-0.103215	-0.996557	-0.282265	-0.429527	-0.0695664	-0.467823	-0.295382	-0.207479	-1.6673	0.502584	-0.983244	-0.167261	-0.527117	0.15572	-0.639623
1369065_a_at	0.780663	-0.527705	0.0836721	-0.0638651	1.58389	-1.21949	0.564274	-0.399458	-0.654489	0.743604	0.58403	1.07391	0.0614084	-0.237016	0.0107066	-0.173048	-0.0133178	-0.00334997	0.0467465	-0.640672	-0.0837049	-0.325599	-0.0422463	-0.119509	0.084445	-0.0695559	0.424434	-1.09002	0.325164	-0.113256	-0.508697	-0.0359366	-0.461883	0.522625	-1.26411	-0.0749595	0.328418	0.0814023	-0.505508	0.682814	0.82758	0.689038	0.551256	-0.417384	-0.334522	-0.803775	0.331968	-1.12378	-0.292005
1369068_at	0.0850168	0.500228	-0.152658	-0.0874958	0.109494	0.116101	0.494921	-0.00572038	0.274194	0.190137	-0.0468707	0.247393	0.0346755	0.00997052	0.506672	0.516391	-0.281195	0.165599	0.341126	0.647818	0.0764888	0.453927	0.0608594	0.215817	-0.261733	-0.359934	0.0221872	-0.318282	0.197989	0.0315504	0.405817	-0.11918	1.44898	0.440849	0.0961411	-0.00409687	0.379053	0.357926	-0.221174	0.483105	-0.264756	-0.264036	0.740855	0.650394	-0.413723	-0.210871	0.0941617	-0.244396	-0.124407
1369069_at	1.67252	-0.0899484	-0.361027	0.879409	1.88084	-0.269373	-0.456454	0.525974	-0.416365	0.929907	0.646359	0.505071	0.390461	1.05672	1.72104	0.712732	0.967749	1.09339	0.859664	0.675741	0.273265	1.20211	0.520966	-0.0129522	1.02469	0.67199	0.394828	-0.664177	0.646151	-0.709496	0.431076	0.078096	0.38531	0.144244	-0.454946	1.91123	0.886553	1.26042	-0.7114	0.939374	2.01094	0.915036	1.18642	-0.256877	0.964829	0.624894	0.753132	-0.707907	1.06345
1369070_at	0.317805	-0.0621697	0.583634	1.14235	0.641066	-1.38566	0.212841	-0.138802	0.416263	-0.201547	0.365766	-0.049875	-0.241878	-0.908254	0.255846	0.0294208	0.189346	0.62857	0.111503	0.523552	0.629127	0.435678	-0.205396	0.809084	0.346605	0.0540594	-0.0104576	0.0859112	0.693974	-0.171357	0.238847	0.272589	1.13222	0.0456048	-0.338516	0.613714	0.685781	0.351573	0.791142	0.976076	1.0571	0.428242	0.731683	-0.174235	0.404069	0.358264	0.366013	0.363681	-0.134756
1369072_at	0.783902	3.38182	-0.940543	0.409907	-0.46816	-0.563846	-1.39334	-0.750696	1.13486	-1.05996	-0.980413	0.0322032	1.13695	1.16716	1.66473	-0.677674	-0.148218	-0.706013	2.75397	0.712348	1.83778	0.430823	0.828509	0.0476378	3.9985	0.438299	1.0478	-0.644922	0.195381	-0.686287	0.470099	-0.574803	1.35793	-0.955036	0.00671299	0.271214	1.06984	-0.485133	-0.0193553	0.359266	0.476114	1.32225	-0.0854535	-0.0137558	3.15488	0.431083	-0.467031	-0.918881	-1.28327
1369073_at	-0.746965	-1.8778	-2.10227	-0.970084	-1.25707	-1.16737	-0.064486	0.587183	-1.12892	-0.432435	-1.48049	0.597178	-0.663389	0.0475066	-2.09284	-0.286605	-1.76557	0.189677	-0.225879	0.107978	-0.147993	-0.964679	-0.0376084	-0.0576103	-1.48803	0.2569	0.423067	0.543136	-0.7946	-0.68506	-0.25199	-1.20756	-1.38171	-1.80791	0.939692	-1.62668	-0.113334	0.070856	-0.122005	-0.505115	-0.797076	-0.64037	-2.18891	0.252809	-1.66111	-0.388308	-0.0819225	-0.625065	-0.540311
1369074_at	0.0499787	0.145103	0.219047	1.12086	0.521304	0.334383	0.183921	-0.33826	-0.337146	-0.0888743	-0.0794653	0.257663	-0.145696	-0.514807	-0.685239	-0.184877	-0.182376	-0.268293	-0.404445	-0.399596	-0.447951	-0.802784	-0.593804	0.385816	0.781962	-1.23908	-0.391846	0.0460691	-0.37023	-0.0118158	-0.201563	0.556516	1.00217	0.0979299	-0.00168693	-0.399291	-0.143931	-0.185337	-0.125571	-0.551399	-0.870342	-0.634215	0.758971	-0.179718	0.215117	-0.353058	-0.124445	-0.146724	-0.0280829
1369076_at	-0.203289	0.111069	0.344434	0.334389	0.135903	-0.362423	0.886709	0.640609	1.27253	0.093254	-0.5723	0.354463	-0.0773793	-0.244637	0.683786	-0.113257	0.239631	0.443249	-1.04219	0.506719	0.803514	0.39873	0.126224	0.292676	0.176729	-0.469281	-0.101578	-0.319299	0.237959	-0.875279	0.353803	-0.665935	-0.147085	0.420293	-0.113193	0.582896	0.682397	0.109974	0.0865358	-0.149999	0.280213	0.441768	-0.0698038	0.430286	0.0804836	-0.230926	-0.239744	0.218281	-0.389297
1369077_at	0.92411	1.04994	-0.0213454	1.2351	0.308098	1.75293	-0.455299	0.485242	1.35987	0.532237	1.63225	0.765009	0.989199	1.43601	0.809935	0.893748	0.35604	0.961468	0.271512	0.996828	0.585118	1.97435	0.725941	0.101297	1.49131	1.30727	0.0345102	0.513343	0.987496	-0.14466	0.76639	0.180944	2.44648	-0.526227	0.135	0.982808	0.481537	1.22117	-0.310177	0.533265	0.412853	1.71057	0.342565	0.808181	1.19334	3.81638	0.249256	-0.54773	1.21472
1369078_at	0.312023	0.711884	-0.0136845	0.870288	0.608688	0.359435	-1.31213	-0.188707	0.906156	-0.15935	-0.156717	-0.359364	-0.67783	-0.241889	1.26994	0.131216	0.949537	0.0477106	0.60247	0.533601	-0.244333	0.480974	-0.0731756	0.524008	0.306968	0.257394	-0.10767	-0.126213	0.238956	-0.578191	0.113596	0.195606	0.306558	0.1225	-0.344418	0.533713	0.740169	0.280806	-0.745393	-0.656921	1.27149	0.3872	0.459643	-0.910138	0.173079	0.255455	0.0432257	0.148793	0.107866
1369081_at	0.853192	0.551234	1.31657	2.95395	0.308369	1.60994	0.468843	0.0829264	0.809431	0.952974	1.76274	0.456806	0.64796	-0.134253	0.908885	0.555109	0.429634	0.374244	0.114771	1.55112	0.514959	0.167119	0.277214	0.0803612	0.166363	1.00433	0.227051	-0.0181239	-0.00463257	-0.252429	-0.130919	0.00873438	0.0891158	0.151793	0.362345	0.0525374	1.15045	1.08026	-0.182573	0.70151	0.804362	-0.0699775	-0.155194	0.403515	-0.623362	1.37756	0.270237	-0.614583	0.830754
1369083_at	0.167387	-1.40509	-0.576767	-0.520975	-0.765755	0.315835	0.0398581	0.736145	-1.0278	-0.16271	0.119698	-0.109044	-0.131053	0.487773	-1.04516	0.864032	-0.575108	0.233636	0.123827	-0.964904	0.378547	0.706327	0.65898	-0.809887	0.250913	-0.219076	0.362738	-0.240228	-0.402986	0.303745	0.357193	-0.456029	0.783593	-0.997562	0.735493	0.0694261	0.0364034	0.39596	-0.294616	0.336997	-0.990818	-0.334102	-0.934864	-0.475503	-0.172939	0.22301	0.681477	0.164841	0.410507
1369086_a_at	0.0324895	-0.410296	-0.685504	0.444739	0.565376	-0.294356	0.375323	-0.145309	-1.09743	-0.165256	-0.762673	0.938331	-0.33981	0.360756	-0.986498	0.342645	-0.811921	1.34506	-0.263515	-0.762887	1.37918	0.0165609	0.290978	-0.0526588	0.277652	-0.34497	-0.491053	-0.548581	-0.0981451	-0.683876	0.482394	-0.33158	-0.321671	-0.134273	0.171483	-0.32035	-0.262308	0.00489751	-0.433427	-0.311175	-0.263166	-0.826891	-0.781985	0.174358	-0.175551	-0.808744	-0.488799	0.130868	-0.372499
1369087_at	-0.00869897	-0.290211	0.280907	-0.140063	-0.0901357	-0.156437	-1.32987	0.292779	0.213935	0.344203	0.281326	0.0154184	0.407238	0.936748	0.936643	0.657417	-0.203622	-0.169619	0.146495	0.514448	-0.36963	0.230344	0.125296	-0.15367	0.825561	-0.461617	-0.529828	-0.0482145	-0.372593	-0.229115	0.11538	0.215301	-0.638889	-0.0280959	0.176389	-0.398739	0.36613	0.643676	0.120664	-0.745323	0.400975	-0.547133	-0.230404	-0.663489	-0.394804	0.320759	-0.772958	0.223639	-0.262649
1369092_at	-0.443924	0.236843	-0.239496	-1.32069	-0.0951722	-0.3967	-0.709403	0.407167	-0.41516	-0.487571	-0.486424	0.348257	-0.383726	-0.14799	-0.901118	0.224416	-1.07243	0.417584	0.566751	-0.987391	-0.959601	0.304857	0.291176	0.484323	-0.218316	0.157109	-0.0819291	0.0459912	-0.575564	-0.0863536	0.110604	-0.550551	-0.697853	-0.191413	-0.293674	-0.564601	0.406337	0.0385073	-0.849416	-1.34802	-1.17703	-0.0037338	-1.33171	0.313311	-0.277299	-0.619106	0.0994185	0.377037	-0.085153
1369093_at	0.182022	-1.14042	-0.251204	-1.42944	-0.425337	0.388896	0.124201	-0.0468054	-1.0337	0.659409	-0.501447	0.35009	-0.160578	0.0887466	0.0130446	0.462587	-0.671758	-0.184338	0.156078	-1.05876	-0.284012	0.37871	-0.964352	0.099166	-0.2805	-0.474894	-0.977438	-0.166391	0.0080613	-0.699939	-0.405197	-0.265248	0.889744	-0.298948	-0.668907	-0.49745	-0.102616	0.209681	-1.52507	-0.175724	-0.274456	-0.33393	-0.774196	0.242632	-1.70675	-0.0515177	-0.651846	-0.0389888	0.947686
1369094_a_at	-0.806847	-1.20207	-1.04436	0.438188	-0.757037	-0.823537	-0.222652	-0.509209	-1.04052	-0.251272	-1.62558	0.252988	-1.40171	-0.966796	-1.30787	0.148695	-0.85624	-0.440259	-1.23016	-1.33887	-0.840089	-1.0962	-0.29685	-1.11523	-0.436806	-0.557999	-0.436029	1.95959	-1.38495	-1.5247	0.381779	0.432142	-1.83405	-0.214983	-0.936598	-0.282998	-0.223051	-0.36086	-1.24457	0.301906	-1.64251	-0.384822	0.446276	0.237041	-0.646504	-1.12864	-0.149294	-0.967006	0.0650149
1369097_s_at	-0.483877	-1.55243	-0.294972	-2.84454	-0.232126	-1.23166	-0.249523	-1.18717	-0.875932	-1.84414	-1.83494	0.702782	-0.414924	-1.01379	-0.510428	0.486061	-1.76424	-0.879313	0.14303	-2.37224	-0.517126	-0.523471	-0.430444	-0.8846	-0.589472	-1.37937	-0.780062	0.486711	0.219175	-2.0465	-0.294717	0.193253	-0.255133	-0.788498	-1.09665	-0.281657	0.0766351	0.750158	-1.56445	-0.504476	-0.132618	-0.977271	-0.578081	-0.815223	-2.01571	-0.621708	0.05241	0.0392217	-0.603684
1369099_at	1.2652	-0.615441	0.438627	0.256363	1.50509	0.608971	-3.7963	0.860843	1.86883	0.861369	-0.0366122	1.49317	0.267011	0.698378	-0.0766801	0.0831055	0.188865	0.570499	0.674637	0.693777	-1.26288	0.914423	0.165961	-0.22754	1.78404	-1.05315	0.242112	1.23947	0.662017	-0.699532	-0.100829	0.281158	-0.215181	-0.862917	-0.282837	0.110117	1.38523	0.321985	-0.637326	-2.02172	1.47587	0.617782	-0.203821	-2.69715	-0.81649	2.92489	0.501697	-0.0860013	0.440154
1369101_at	2.31029	1.53819	0.94237	0.248426	3.37091	0.408045	-0.416584	2.11561	-0.124358	2.57142	1.20941	2.58702	0.516402	2.65775	2.95445	0.218642	1.09563	0.978977	1.47857	1.39497	-0.352541	3.66504	0.26674	0.648451	2.45091	0.571676	1.02782	-0.592732	0.773484	-0.61538	1.86659	1.05257	-0.0774325	0.708327	0.528987	1.04887	0.406837	0.300248	0.910609	0.131349	2.67802	2.12416	1.18866	-0.867663	1.32588	1.53864	0.259526	0.14395	2.51116
1369103_at	-0.11218	0.236223	0.14415	-1.54078	0.0674482	-0.367476	0.0805316	-0.331024	-1.05035	-0.602836	-0.452148	0.245216	-0.428365	1.06285	1.09205	-0.244424	-0.533401	0.77487	0.341955	0.308595	0.386316	0.740034	0.403074	0.0438644	0.51621	-0.254944	0.243017	0.749373	1.18676	0.350787	-0.0332505	0.364854	0.0862406	-0.202971	-0.392374	0.0592354	1.08511	0.411544	-1.30654	0.269882	0.799033	0.719927	-0.178025	-0.000195074	-1.05921	0.971085	-0.072387	-0.357502	-0.0353676
1369104_at	0.550631	0.88817	0.0156507	0.872012	0.529305	2.98278	-1.00301	0.109542	1.36095	0.534344	0.217228	-0.244481	-0.171407	1.10675	0.748759	0.256321	-0.495675	-0.228608	1.01838	1.69366	-0.790329	1.0779	-0.222564	0.26226	0.298858	-0.35436	-0.571895	0.452189	-0.134302	0.4195	-0.0576823	0.45315	2.55723	-0.32596	1.07223	0.706511	-0.365189	-0.155394	0.148943	-0.224293	-0.170907	0.131441	1.62972	0.163802	0.224988	0.438823	0.222203	0.600922	0.259429
1369105_a_at	-1.69694	-0.328306	-0.608589	-0.832428	-0.615746	-1.17873	-0.653436	-0.780891	-0.792389	-1.22417	-1.88162	-1.46383	0.17023	-1.18511	0.662701	0.161857	-0.355883	1.01857	0.284234	-1.46348	0.23468	-1.3717	-1.10493	-0.55314	-0.272435	-1.90625	-1.37856	-1.44545	-0.723514	0.240156	-0.307495	-1.33121	-0.0489972	-0.567966	-0.588212	-1.79757	-1.27932	0.194193	-2.20658	-0.697355	-0.0805203	-2.02919	-1.4427	-0.403356	1.40019	0.706442	-1.30685	-0.212741	0.149465
1369110_x_at	-0.292444	0.00345192	-0.584126	-2.6821	0.584495	1.522	-1.59208	0.285351	-0.634546	0.309466	-0.312373	-1.43193	-1.71933	-0.265479	-0.0424159	0.584771	-1.36213	-1.00647	1.70677	-1.49222	-1.26877	-1.009	-0.579846	-0.332219	-2.3669	-2.52519	-1.47158	-0.457561	-0.209327	-1.33716	-0.895647	0.31924	0.306802	-1.35713	-0.803614	-0.924656	-0.957134	-0.814494	-0.339823	-0.305642	0.00748187	-2.028	-0.319564	0.596682	-0.747339	3.18815	-1.92665	0.550109	0.849545
1369120_a_at	-0.569392	-0.750381	0.0503656	-0.231941	-1.3573	-0.418705	-1.02299	-0.0582654	-0.173614	0.311509	-0.719751	-0.513936	0.499075	-1.20572	-0.834567	0.272421	0.759204	-0.495654	-0.587418	-0.388674	-0.93344	-0.570333	-0.280831	-0.553999	-0.592026	-0.329503	-0.0934258	0.17139	-0.635341	-0.372465	-0.164654	0.236706	-1.35428	0.580273	0.236089	-0.226331	-0.724586	-0.409482	-0.0118876	-1.01186	-0.353851	-0.650902	-0.107613	-0.295872	0.428028	-0.224572	-0.324891	0.11137	0.182381
1369122_at	-1.02026	0.733155	-0.688006	0.170252	-0.521899	0.940095	0.0322773	-0.387205	1.5149	-0.805758	0.432974	-0.994969	0.228345	-0.436224	1.52064	-0.128249	0.1839	-0.3099	-0.318156	0.300498	0.413003	-0.347693	-0.319701	-0.100851	-1.39846	0.224874	-0.615322	1.10319	0.00605229	-0.0482419	-0.670408	-0.558839	1.60654	-0.365054	-0.349529	-0.032566	-0.056499	-0.21554	-0.33818	0.00574188	0.124801	-0.155072	-0.105651	-0.304269	-0.761085	-0.0771674	-1.14477	-0.365601	-0.759171
1369146_a_at	0.647002	-0.0636351	2.32485	1.2605	-1.57908	4.42498	-0.587947	0.97679	0.095656	2.30781	1.00069	1.71587	1.766	3.01551	0.366602	1.20471	2.89421	1.0675	1.24443	0.871018	0.156447	2.16873	-0.346589	0.820917	1.15589	0.401314	0.536912	0.129918	1.46477	0.494402	1.25583	0.159063	0.43849	2.04405	1.20962	-0.955256	0.761367	0.775395	-1.22999	-0.667302	2.25046	1.30972	1.17861	1.41556	-0.878845	1.75977	-0.329335	1.16049	0.12172
1369148_at	0.246387	0.274675	0.0552505	0.301411	-0.0862961	-0.868117	0.896804	0.458379	-0.482832	0.218232	0.350204	0.584802	0.278487	0.693695	-0.0550275	0.39209	-0.200801	0.556394	-0.0436024	0.0474583	0.950934	0.0331633	0.341971	-0.348938	0.335865	0.415426	0.481502	-1.1633	0.213829	-0.0165803	0.534436	-0.947857	0.110604	0.453248	0.275581	0.37237	0.617518	0.376377	0.0589206	-0.153115	0.268534	0.0421316	-0.0802311	0.531901	-0.406222	0.305367	0.371887	0.0398209	0.443789
1369150_at	1.13519	3.21853	-0.907871	2.16652	-1.8767	0.75284	-2.70896	-1.74038	2.70022	-1.38243	-0.872845	-1.37949	0.896827	0.883929	1.30293	-0.0849699	0.854848	0.0942859	1.755	1.73644	-0.471604	-0.910633	-0.613743	-1.55079	-0.52873	0.546739	-0.774437	-1.26186	-1.22294	-0.536408	-0.703765	-1.14866	-2.25845	-0.69745	3.50271	1.15464	0.339827	0.2006	-0.153519	-1.17235	0.849764	-0.656766	-3.14237	-1.55841	1.56395	5.15396	-0.913227	0.786787	-0.496838
1369152_at	1.21199	0.338139	-0.353628	1.81636	1.75693	0.948965	-1.61998	0.473201	1.17409	0.876423	1.25114	0.823095	-0.446873	1.61443	1.15422	0.652586	0.135193	0.780991	1.25154	0.326879	-0.614269	1.76423	0.344233	0.208234	0.0807875	0.153563	-0.13463	-0.173694	0.655062	-0.731082	0.742209	0.416136	1.33253	-0.0961246	0.340198	1.25031	1.134	0.832153	-1.38112	0.0173453	0.727598	0.778974	1.0388	-1.09655	-0.149779	0.785748	0.367699	-0.727996	0.756069
1369156_at	0.380508	0.0378768	-0.656839	-0.787436	1.85616	0.235836	1.96409	0.145847	-0.885596	0.405153	0.221502	0.393458	-0.273035	0.486393	-0.481983	0.218941	-1.67886	-0.051373	-0.390943	0.16179	0.534257	1.13946	-0.289006	1.06113	2.09196	-0.675991	-0.0873771	-0.0370421	0.5601	0.440264	0.658877	0.122409	0.80442	0.043667	0.837197	0.984327	0.716482	0.874649	0.680627	0.912006	-0.757731	-0.289107	0.478782	0.044191	-1.32479	-1.62055	1.14671	0.32934	-0.215801
1369157_at	-0.166507	0.608544	3.14882	-0.431586	0.147122	-0.133076	-1.73482	-0.00649203	1.17241	-0.975326	0.111651	0.410056	-0.362311	-0.579471	-0.797541	0.338055	-0.0306367	0.279952	1.47993	0.420558	0.0521692	-0.587095	-0.0283348	0.80106	0.00512289	-0.362881	-0.143444	0.272707	1.01757	-0.145927	0.134256	0.307379	-1.13725	-0.289181	0.13882	-0.121747	0.951314	-0.545903	0.376334	-2.0853	0.195068	-0.806032	-0.638172	-0.934074	0.141283	-2.9644	-0.516199	0.221967	-0.797554
1369159_at	-0.699652	-0.843527	0.126403	-0.247745	0.00854538	-0.18989	-0.0270762	0.0316034	-0.526875	0.953381	-0.144519	0.14511	0.281874	-0.266444	-0.0854128	-0.318955	0.451283	-0.453227	-1.3485	-0.954998	0.379607	0.131842	-0.337211	-0.220822	-0.880526	0.235737	0.127439	0.0142105	-0.872293	-0.499938	0.159354	-0.297737	-0.497312	-0.468735	-0.351603	-0.284064	-0.448207	-0.133047	0.166331	-0.537828	-0.0347556	-1.21767	-0.75722	0.0356976	0.185157	-0.836952	-0.636066	0.109723	-0.591425
1369160_a_at	-0.719093	-0.761108	-0.0473994	0.586012	-0.426215	-0.438009	0.779305	-0.168871	-0.832869	-0.524925	-1.09781	-0.997115	-0.148919	-0.426249	-0.37946	-0.370483	-0.233677	-0.54786	-0.3454	-0.788924	-0.737857	-0.430121	-0.3009	-0.15243	-0.84952	-0.213253	-1.08613	0.537725	-0.306101	0.343373	-0.612628	-0.012193	-0.285175	-0.0764944	-0.0725191	-0.554924	-0.304779	0.229108	-0.683363	-0.258094	-0.189813	-0.580234	0.979401	-0.00956748	-1.17473	-0.390034	-0.771632	0.193011	0.381179
1369161_at	1.11046	0.713154	0.779098	1.02134	-1.03922	1.9505	0.50711	-0.00499646	-0.231487	-0.92285	-1.58921	-0.0577697	0.294455	0.337343	0.696822	0.676052	0.540959	0.605288	1.7255	-0.426727	-0.129396	-0.687374	0.372253	-0.276245	0.124505	-0.428577	-0.6693	0.420865	-0.0615826	-1.05556	0.515438	-0.476616	-0.290265	1.28912	-0.481546	0.991348	1.03788	0.669198	-3.0036	1.41224	0.517231	1.88449	-1.27095	0.29318	-0.951608	4.79569	-0.859122	0.0522504	0.968815
1369167_at	-0.0523069	-0.552437	-0.073026	-0.430987	-0.636245	-0.100159	-0.0345016	0.146718	-0.381715	0.238489	0.24778	0.203979	0.411118	-0.508922	-0.374152	0.394546	0.995934	-0.303513	-0.190319	-0.424635	0.148673	-0.172767	0.208357	-0.344561	0.315595	0.683169	0.506752	0.901462	-0.521818	-1.04934	0.140084	0.130279	-1.30663	0.143332	-0.65419	-0.260546	-0.353106	-0.168279	0.823363	0.106404	-0.315653	0.011976	-0.489057	-0.225053	1.15549	-0.0822699	0.404825	-0.56179	0.158767
1369169_at	0.655274	-0.494421	0.474536	-0.343031	0.554295	-0.198992	0.0412338	0.142079	0.320499	0.41519	0.254795	0.00110674	-0.913347	0.193563	-0.241651	-0.120835	0.316154	-0.158857	-0.286941	-0.567909	0.519854	-0.23797	-0.210564	-0.22106	0.193469	0.580141	0.555792	-0.408203	0.257694	-0.324219	-0.371111	-0.227271	-0.874282	-0.184493	-0.290597	0.714186	0.367969	-0.921445	-0.408622	-0.644047	0.815608	0.597968	-1.1096	-0.0200537	0.289013	-0.612673	0.936958	0.00330601	0.0721808
1369171_at	0.0521509	0.376288	-2.65446	1.28738	0.350633	0.45695	0.503993	-1.06815	-2.91602	-1.80468	-0.128597	-0.126011	0.560118	-0.721794	0.958221	0.908381	1.67633	-0.156819	0.49567	-0.563334	-1.92168	-1.01891	-0.757159	-0.0474627	0.424506	0.0100362	0.156933	-0.357091	-0.208395	-1.44966	-1.86937	-2.21894	-1.63902	0.751099	0.0458785	-0.788817	-0.842634	0.62234	-0.803439	-1.85473	0.871668	-1.59803	-0.1339	0.0456221	-0.199536	-1.8478	0.457835	0.07648	0.49053
1369174_at	-0.312313	-0.453722	0.0660342	0.412379	-0.07144	0.418904	0.268401	-0.139579	0.237396	-0.327005	-0.322453	0.0761635	-0.0937387	0.633063	-0.0259207	0.354539	-0.6796	1.02186	-0.289286	0.215588	0.0736243	0.302112	-0.000807243	0.0178486	0.526974	-0.444007	0.0839001	-0.862528	0.603352	0.863117	-0.501517	-0.675507	0.442789	-0.477414	0.156495	-0.0609878	0.941258	0.572937	-0.669662	0.238332	0.454332	-0.447351	-0.6186	0.505958	-0.443048	-0.0988202	0.166375	-0.246271	0.696035
1369177_at	-0.0313768	-0.831401	0.169373	-0.848775	0.719294	0.0955946	0.166343	-0.989083	-0.010534	0.597951	-0.793007	-0.471157	-0.119196	1.15732	-0.383544	-0.365879	-0.145358	-0.388485	-0.0337936	1.01978	-0.732302	0.248739	-0.788683	0.388184	0.125749	-0.891568	-0.499858	-1.45674	-0.153916	1.60625	-1.07305	0.471768	0.280735	0.137574	-0.00854325	0.163216	0.161864	0.924697	0.417875	-0.490909	0.494884	-0.610078	0.382222	-0.200534	-1.1931	0.92073	0.0234516	0.483069	0.528597
1369179_a_at	1.19099	1.95329	-0.38228	-1.06743	-0.0929467	-0.618416	-0.221625	-0.530155	0.697808	-0.555195	-0.447934	-0.122357	0.0137518	-0.556518	-0.707369	0.38036	-0.0911907	0.46646	1.50803	2.71724	-0.122451	0.0112238	0.588827	-0.874311	0.685789	-0.39219	0.354017	0.371988	-0.0682234	0.643275	0.749633	-0.199535	-0.54955	-0.755033	0.342612	0.405716	-0.243194	-0.0909917	1.40158	0.272074	-1.38609	0.567914	-0.987427	-0.549227	0.463027	-0.557312	0.759973	-0.295377	-0.538553
1369181_at	-0.0428917	-1.12017	-0.468714	-3.09198	-0.23333	1.2431	-1.85277	-0.32156	-0.759058	-0.853401	-0.75192	-0.194215	-0.239063	1.80954	-0.679414	0.564686	-1.15195	-0.590864	1.10424	-1.29017	-1.00995	0.48228	0.354354	-0.23134	0.185952	-0.748015	-1.04267	1.16324	0.814153	-1.06423	0.208359	0.150311	1.34988	-0.342807	0.0865911	-0.483346	0.241585	0.721928	-2.59936	-0.818822	-0.53895	-0.0824326	-1.01027	-1.19197	-2.42577	1.44701	-0.559616	-0.0210007	1.38088
1369186_at	-0.471008	-0.957056	-0.148003	-1.5261	-0.972948	-0.383276	0.106057	-0.338767	-0.448357	-0.898472	-0.665647	-0.287323	-0.747972	0.919903	-0.328259	-0.172928	-0.668549	-0.874215	1.04009	-1.22712	-0.275549	-0.584413	0.278715	-0.00418547	-0.507485	-0.494786	-0.409693	0.944529	1.27947	-0.544321	0.0804168	0.417217	-0.34343	0.0444927	-0.084449	-0.643285	-0.128989	-0.108737	-1.4585	-0.708785	-0.787067	-0.157788	-0.429841	-0.685931	-1.19877	0.197498	-0.440482	-0.0353559	0.00756744
1369187_a_at	0.538019	0.300213	-2.17083	-0.160869	0.516429	0.417939	-1.54698	0.698625	0.223934	-0.19211	-1.15317	0.825868	0.309887	-0.341245	-0.142969	0.0428636	-0.205152	0.589682	0.414724	0.929733	-0.261157	1.50984	0.282558	-0.264694	0.344258	1.06683	0.428558	-0.733683	-1.16844	-0.276133	0.838267	-0.119544	0.762671	-0.871774	0.0457672	0.909824	-0.202154	-0.135489	-1.10849	-0.0174137	-0.162343	0.866176	-1.65611	-0.664508	1.07888	0.0542675	0.336571	-0.350175	0.66032
1369192_at	-0.664129	-0.14891	-0.325666	1.93244	-0.153585	0.599242	0.660648	-0.220506	-0.823596	-0.740676	0.423124	-0.94759	0.661629	-0.531171	-0.578776	0.884337	-0.372032	-0.335548	-0.0224678	-0.288283	-0.448997	0.506493	-0.867483	0.125891	-0.295739	-0.763674	-0.812306	-0.102892	0.237785	0.362657	-0.767412	-0.102793	0.194889	0.837273	-0.541015	-0.481793	0.430633	0.979608	-0.364628	-0.665809	-0.105818	-0.113731	0.549018	0.105367	-0.99636	-0.0873102	-0.0492291	-0.129226	0.0810378
1369195_at	-0.927318	3.14706	0.0477735	9.36724	0.578201	3.89962	0.461999	-0.0498307	3.22526	-0.370531	-0.686936	0.124884	0.772794	0.723584	2.31377	-0.0344192	-0.814437	0.200524	0.454575	2.30801	-0.409752	2.4238	-0.283746	-0.83949	0.332542	1.32209	-0.188735	1.60755	-0.252316	2.09004	-1.03277	0.559946	3.73964	-1.45497	-0.525101	1.36428	0.889664	0.347408	0.890444	-0.959213	-0.139708	1.92227	0.494656	0.942119	-1.49524	3.95642	0.879358	1.80298	0.594694
1369197_at	-0.489149	-0.715668	-0.384927	-1.04223	0.00827569	0.49188	0.890773	0.00554187	-1.45662	-0.2426	0.413002	0.285039	-0.279789	-0.269694	-0.320871	0.587225	-1.23076	0.585637	0.140634	-1.19354	0.496891	0.354822	0.057165	-0.152444	-0.249971	-0.302298	0.159144	0.64791	0.232578	-0.696156	0.0899949	-0.912684	0.870925	0.0226519	-0.219869	0.479607	0.347144	0.0892058	-0.745967	0.0739367	-1.27093	-0.36421	-0.93106	0.810074	-1.08758	-0.142756	0.461096	0.337898	0.292605
1369200_at	0.140888	-2.83106	-1.71836	-3.68999	-1.08756	-1.63182	-0.82306	-0.684654	-3.15422	0.0194111	-2.2278	0.293127	-0.332591	-0.000626982	-1.06896	-0.173435	-1.41006	0.114182	-0.589584	-1.53977	0.568205	-0.481469	-0.536052	-0.420497	-0.664467	-0.301516	0.130833	-0.337882	-0.603977	-0.758709	0.123236	-1.42765	-0.910608	-0.585658	-0.995301	-1.37513	0.134537	-0.184093	-1.23227	-0.453593	-0.257178	-0.972852	-2.51421	0.31407	-1.75399	-2.76932	-0.0413735	-0.0134107	-0.0483922
1369204_at	-0.162702	-0.592863	-0.493122	-0.559204	0.0388774	0.713426	-0.0353228	-0.402257	0.315158	-0.773893	0.10685	-0.0480442	-0.187491	1.84395	-0.0600108	0.541579	-1.52311	-0.718518	1.68365	-0.907019	-0.427955	-0.481409	0.836253	-0.565523	1.00028	-0.76034	-0.540281	0.119345	1.37221	-0.264335	0.419096	-0.476981	0.599978	-0.946035	0.0840501	-0.526119	0.00916919	1.02446	-1.68925	0.639687	0.150583	-0.424181	-1.34401	-0.323662	-1.57385	1.85073	-0.5375	-0.718356	0.894627
1369215_a_at	0.0613531	-1.23745	-0.223969	0.6686	-0.013032	0.787194	0.358034	-0.884464	-1.00633	-0.457575	-1.32907	-0.528103	-0.892344	-0.640343	-0.53784	-0.581261	-0.0617771	-0.446215	-0.29488	-0.793731	-0.343336	-0.259243	-0.922855	0.343407	-1.09121	-0.715035	-0.652967	0.249748	-0.649405	-0.851769	-0.379841	-0.242322	0.197167	0.232389	-0.194893	-0.772479	-0.00743208	-1.08593	0.345523	-0.582122	-0.0487836	-1.13439	-0.282023	0.47968	-0.656161	0.220148	-0.731092	0.165979	0.457157
1369218_at	1.17926	1.09673	-0.0822246	0.180525	1.01121	0.815239	-2.60018	1.66694	0.564813	0.535934	-0.370052	1.66763	0.466688	1.48979	1.15367	1.13148	0.330373	0.87386	1.72704	0.867063	-1.29595	2.29587	0.740386	0.223824	1.56708	0.199195	0.130966	-1.70571	0.324533	-1.47591	0.882091	-0.396259	-0.0211489	0.140356	0.861413	0.464275	0.594003	1.09415	-0.313057	-0.699837	0.352817	0.00891379	0.887605	-2.06686	-0.20703	-0.470203	-0.0879532	-0.246704	0.874285
1369220_at	0.880367	0.419153	-0.0329154	1.73097	1.22078	0.160704	-1.92241	-0.119589	1.55619	0.494559	0.0444017	0.0438135	-0.354397	0.997234	1.47688	-0.294171	0.941846	-0.151893	0.5512	0.63877	0.0141482	0.837972	0.246486	0.344664	0.115683	0.277129	-0.0479009	0.468462	0.593078	-0.662783	0.143135	0.578388	1.25239	0.374034	-0.0988478	0.946916	0.0253855	0.216292	0.204758	-0.475063	1.40196	0.385405	1.91447	-1.15491	-0.529013	0.579147	0.360704	0.00321378	0.0267554
1369224_at	-1.25692	-2.60268	1.50729	4.48858	1.45298	1.91184	-0.549522	0.46689	-2.54107	4.17705	2.15072	-0.875814	-5.02619	-2.89817	-2.1844	1.0067	1.50474	0.0116827	-1.77874	-3.41156	-0.11444	-0.240925	0.53692	-3.21905	-1.7701	-3.88011	-4.37224	-2.41488	-1.14335	5.05573	-1.48449	-2.80197	0.352632	0.1588	-1.95377	-1.94143	0.642412	5.0051	-3.25628	-3.61448	-2.85155	0.185107	-4.20649	-0.153229	0.457516	-0.797195	-3.27438	0.478379	2.33655
1369225_at	-0.0373795	0.302232	-0.242892	-0.0814043	-0.0147183	0.564951	0.28352	0.298242	0.613472	-0.290925	-0.0662906	0.15951	0.702549	-0.42763	-0.625128	0.545922	-0.199117	-0.526109	1.0862	-0.347825	-0.480465	-0.407904	-0.38233	0.297535	0.172558	-0.539075	-0.113533	-0.488759	0.0901208	0.262113	-0.0769749	-0.0552265	-0.307041	-0.0957696	-0.0870668	-0.540932	0.255485	1.26986	-0.269189	0.271052	-0.113362	-0.5951	-0.691475	0.191521	-0.375217	0.542697	0.338111	0.155355	0.548487
1369227_at	0.925527	0.665524	-0.143301	0.504052	0.748455	0.219098	-0.0577917	1.14044	0.536172	0.221421	-0.0360342	1.30641	-0.51803	0.891347	1.38064	0.218886	0.00539703	0.237553	-0.118673	0.999947	0.137339	1.72904	0.512313	0.73918	0.935594	-0.090822	0.362635	-0.55383	0.415197	-1.12988	1.30448	0.203234	0.415085	0.0781842	0.174768	0.583784	0.339102	0.257167	-0.403242	0.0404602	1.05434	0.723725	1.00089	-0.791106	0.0514767	0.331946	-0.0557189	-0.116708	0.536518
1369234_at	0.080478	-0.0720013	0.412469	-1.17457	1.31379	-0.197471	-1.08134	0.740356	0.33553	1.50768	0.921422	0.810289	0.0891587	1.71042	-0.0672856	0.32763	-0.326836	0.615921	0.648179	-0.153629	-0.983117	0.705012	0.567019	-0.105097	0.711477	0.284549	0.182977	0.200365	0.164502	0.944791	0.500277	-0.271046	0.30789	-0.253092	-0.285227	0.344383	-0.272081	-0.1196	-0.563239	-0.740751	0.223339	-0.257861	0.398561	0.000364962	-0.480943	-0.449158	0.950503	-0.24805	0.735086
1369236_at	0.466759	0.652268	-0.104523	0.862136	1.29923	1.13824	0.813317	-0.0581	0.0147497	0.625247	1.24712	0.454179	0.116783	0.90798	0.341634	0.19761	-0.624787	0.389431	0.283291	0.970355	0.247735	0.763943	0.39371	0.0215789	1.58031	0.603944	0.366443	-0.169008	0.571908	0.476811	-0.0950974	0.569053	0.573375	0.0319368	0.346632	0.483275	-0.0132446	0.400237	-0.0244353	0.414449	0.698332	0.58411	0.310937	-0.25396	0.390549	1.59535	0.881557	-0.365478	0.881739
1369238_at	-0.795403	-2.30205	-1.88345	0.988651	1.58004	-2.68204	0.493379	0.00580059	-2.59123	-1.59946	-2.27596	-0.181991	-0.915661	-4.22079	-1.33384	-0.138549	-1.55827	-0.590675	-1.27265	-3.36263	-0.355912	0.984973	0.0624431	-1.07579	-0.296399	-0.846171	-0.70416	-2.33639	0.186052	-3.66202	-1.38549	-0.234117	-0.498297	-1.67534	-1.56088	-1.47059	-0.155027	-0.573115	0.346419	0.12036	0.154915	0.0439816	-1.87915	-0.762197	-2.44653	-1.66183	-0.00396113	-0.388789	0.681279
1369244_at	0.652816	-1.19202	-0.0911208	-0.404237	-0.302919	0.226966	-1.65381	0.301182	-0.790419	0.308624	0.140631	0.618409	-0.804472	0.767481	-0.489969	0.629083	-0.852616	0.101495	-0.926536	-0.628556	-0.138186	0.398549	-0.697718	0.807621	0.309971	-0.138481	0.377088	-0.921057	-0.057423	-0.371744	0.184602	0.440796	0.154615	-0.442204	0.537937	-0.125672	0.310161	-0.23534	-0.300189	-0.630512	0.305579	0.0639143	1.23754	-1.39262	-0.102181	-0.193965	-0.109927	0.223258	-0.348466
1369247_at	-0.241249	0.446919	-0.186306	0.498717	0.495135	0.411725	-0.36091	0.0635574	-0.0590351	0.443568	-0.148094	0.320128	-0.193271	0.431438	0.117481	0.840203	-0.306483	0.44779	0.525972	0.503709	-0.576685	0.280266	0.0688153	-0.62596	0.536411	-0.0527398	-0.139601	-0.346891	0.118988	-0.0106376	0.293971	-0.430606	0.531999	-0.389936	0.202323	0.436366	0.625631	1.09484	-0.478828	-0.794828	1.02204	-0.143711	-0.590892	-0.272032	-0.514448	0.832437	-0.144521	0.0605275	0.377431
1369248_a_at	-0.255045	-1.09442	-3.16315	-2.53031	-0.00117882	-0.472298	-3.66408	-0.36285	-0.333528	-1.30911	-3.44897	0.646631	-0.365625	-0.740206	-2.02194	1.14649	-2.42624	-1.13238	1.53621	-0.614883	-1.22224	1.24796	-0.644551	0.525951	0.23144	0.17904	-1.1923	1.40471	-1.52479	-2.9696	0.00581497	-1.8725	0.185943	-2.26657	-0.650808	-1.49501	0.166655	0.93424	-2.71827	-2.614	-2.01113	-0.0329553	-3.8689	-2.95712	-2.51426	-0.430145	-0.630741	0.879472	-1.65777
1369249_at	-0.399762	-2.18167	-0.969104	0.271353	0.43998	-0.279984	-0.367814	1.21552	0.144148	0.924096	-0.985263	0.22178	-1.09286	1.80602	-0.0243963	0.0914895	-0.386614	0.505702	-0.699377	0.146144	-0.29614	0.936808	0.325	-0.664935	-0.1589	0.09592	0.381302	-0.131465	0.780681	0.238596	0.114834	0.343209	1.13915	-0.0402752	-1.12347	1.83752	-0.0978301	-0.362608	-1.54807	-0.664192	-0.533623	0.79447	1.62031	1.06692	0.69411	1.3124	0.736681	-0.685146	1.82723
1369255_at	1.48357	-0.69191	3.53378	1.03269	3.46004	2.24411	0.308647	0.177909	-0.179259	0.733369	2.60339	1.51268	1.21213	2.02737	0.707106	0.580363	2.19393	-0.465843	0.838542	0.71761	-1.09611	4.21765	0.843528	1.44835	5.05761	0.175605	-0.461265	0.391608	2.70914	0.267499	0.600253	1.01897	0.471512	1.66399	0.569917	0.93017	0.0504033	1.55243	0.425656	1.20811	2.34018	-0.193893	0.662322	-1.74367	-0.0893281	2.07089	0.54507	-0.460274	1.02682
1369256_at	0.377029	-0.322488	0.0386815	-1.8927	-0.119653	-0.665269	-0.565703	0.339262	-0.697765	0.402765	-1.13522	1.09265	-0.266559	0.104563	0.243624	0.115072	0.221515	-0.0560922	0.101728	-1.2909	-0.306671	-0.297079	0.658661	-0.576833	0.307611	0.504457	-0.00531499	0.151375	-0.212427	-0.626108	0.384776	-0.738124	-0.990721	0.305676	-0.407036	0.0920054	0.100124	0.0884339	-0.958714	-0.678839	0.136213	0.660136	-0.183634	-0.432071	-0.377294	0.755328	-0.171965	-0.424554	0.249311
1369259_at	-1.24053	-1.90896	0.914292	-5.69691	1.00556	-1.31468	0.995368	-0.676029	-4.17976	-0.211275	-1.79836	0.352162	-0.0882038	0.482153	-0.369435	-0.353849	-3.06712	-0.827262	-4.10771	-2.89591	0.400173	-2.41657	-1.77005	2.16826	-1.49528	-2.04001	-0.430519	0.688086	-0.656079	-0.00937417	0.0764609	-0.148458	-0.820251	-0.441702	-0.449177	-3.28237	-0.828711	-0.260412	-2.35834	-1.43545	-2.94239	-2.00077	-0.934536	0.483289	-2.57007	-4.76246	-0.946935	-0.0110329	-0.482156
1369262_at	-0.474416	0.113654	-0.848819	-0.19289	0.174124	0.375644	-0.493992	-0.342458	0.147317	-0.231696	-0.325827	-0.337104	0.158849	-0.68464	0.348867	0.250239	-0.884287	0.0801912	0.312332	-1.90656	0.197153	0.836285	-0.368131	-0.0919922	0.0901777	0.342903	-0.121049	-0.138345	0.367624	-1.24609	-0.0378634	-0.343667	1.2109	0.123768	-0.634515	0.766175	0.58471	0.388152	-1.27484	-0.434547	-0.252671	0.178618	-0.523731	-1.01794	-0.63593	0.463161	0.171291	0.0821557	0.313307
1369265_at	1.268	2.35108	0.462594	1.46484	1.07843	0.581853	-1.44061	0.739233	1.41273	0.421477	0.992213	0.658614	-0.767656	1.12865	0.962898	0.76825	0.749488	1.11457	1.43806	1.35309	-0.512727	1.3872	0.901519	0.680349	0.712911	0.286116	0.540666	0.935946	0.617861	-0.485126	0.72682	0.628073	0.255282	0.265081	0.360295	0.6849	0.717446	0.335675	0.18422	0.0465981	1.30102	0.0874932	1.03911	0.148501	0.371707	0.882741	1.13699	0.168108	0.400786
1369268_at	0.59001	7.45959	-2.06615	-5.67284	-0.676602	2.40323	-5.47049	-4.82668	5.40412	-5.52127	-4.80828	0.062037	-0.16207	0.516684	-0.471795	-0.39461	0.872754	-0.212389	6.35113	3.98695	2.59227	-5.70372	0.286944	-1.93747	0.066276	3.62777	1.32807	8.23783	-1.07854	-0.0570776	1.50241	-1.11199	-3.96735	0.728274	7.54595	0.164262	-0.15261	0.169021	2.86335	1.41623	0.384125	0.0557176	-2.2479	-1.93482	-3.63578	2.20765	1.01878	-0.21267	-5.22611
1369269_at	0.328176	0.0240281	0.131736	0.412909	0.654875	0.139816	-2.44821	0.0811461	0.819444	-0.196981	-0.980319	0.335015	-0.188175	0.154462	0.60025	-0.0535843	0.0793515	0.369923	0.0508085	-0.460598	-0.492777	0.687307	0.000502209	0.700302	-0.42914	-0.249947	-0.302735	-0.557434	0.240932	-1.38043	0.258092	-0.128613	-0.143979	0.258553	-0.23963	-0.116975	0.79994	-0.20543	-0.774585	-1.05354	0.427355	-0.0226559	-0.00817473	-0.784545	-0.838397	-0.167961	-0.349932	-0.0524381	0.248019
1369270_at	1.00682	-0.289666	0.732461	1.6545	1.74968	0.22538	-0.441582	0.848555	-0.110008	1.64236	0.120511	0.197	0.156281	1.02269	0.180337	-0.328305	0.232718	0.645206	0.234814	-0.120133	-0.583921	0.948859	0.33378	1.80802	0.523077	0.322669	0.194374	-0.287997	0.741589	1.0722	0.163708	2.06924	0.924808	1.61235	0.132039	0.435458	0.109271	-0.36131	-0.310901	0.159255	0.125457	1.25703	2.60778	0.471326	1.02971	1.3685	0.335132	0.150131	0.565172
1369272_at	-0.0211275	-0.745566	0.0783822	-1.66383	-0.318173	-0.790834	-1.25092	-0.254573	-1.01634	-1.1957	-1.10654	-0.542449	-0.435243	0.869539	-0.828019	0.176287	-1.1909	-1.02254	0.202124	-1.25312	-0.408896	0.23562	0.101816	0.194072	-1.10473	-0.407634	-0.58651	-0.742759	0.603075	-0.851616	-0.261643	-0.115501	-0.298459	-0.267017	-0.770024	-0.658501	-0.0176026	0.239072	-1.36676	-0.0169214	-1.13648	-0.728886	-0.877417	-0.724796	-1.37208	-0.131788	-0.787021	-0.618078	1.46427
1369276_at	0.0289528	0.321753	0.495433	0.222236	-0.182398	-0.0659874	-0.911667	0.415752	0.0315059	-0.468163	-0.286386	0.162659	0.181016	0.470256	0.105037	-0.169265	-0.697568	0.2025	0.495667	1.02073	-0.50594	-0.0192324	0.0341223	-0.266149	-0.0317595	0.449898	-0.252136	0.391406	0.00493823	0.168875	0.023868	0.00189018	0.423067	0.0471754	1.16517	-0.0655265	-0.0884904	0.146188	0.188851	-0.582306	-0.926927	-0.681537	-0.167006	-0.368741	-0.393653	-0.0370656	-0.332738	0.590695	-0.0275228
1369278_at	1.98003	0.986787	0.314239	0.742854	2.72495	-0.382451	-0.729136	1.56266	1.99059	1.63894	1.0622	2.06787	1.58523	2.68273	1.14822	0.406668	1.22451	1.60882	1.13225	2.44364	-0.344533	2.65762	1.27239	0.20637	2.92608	1.63182	1.4838	-0.478326	0.612475	-1.56216	1.60085	-0.610574	1.13574	0.44031	-0.489008	1.65668	1.1824	0.447794	0.886344	0.206891	2.68802	2.15972	-1.51101	-0.39327	1.10126	2.81776	1.85544	0.0367126	1.60685
1369285_at	0.28114	0.340967	0.400905	-0.453166	-0.460038	0.0725961	-0.762378	0.265309	1.31648	-0.109867	-1.2093	-0.0892678	-1.37828	0.278151	-0.714521	-0.163539	-0.518306	0.282753	1.33344	-0.348182	-0.487586	-0.0227401	-0.39808	0.0825662	-1.06826	-0.634745	-0.549024	0.898052	0.880746	0.160972	0.0238098	0.533807	0.678198	-0.394048	0.456859	-0.686202	0.208403	0.0209709	-0.658551	-0.778911	-0.751827	-0.651829	0.469425	-0.25467	-0.682657	0.426536	-1.41338	-0.0215137	-0.546845
1369289_at	1.91684	0.908769	0.575778	0.183372	2.13184	0.523908	-0.466576	1.41099	0.0880766	1.84959	0.327158	1.9683	-0.564149	2.42671	1.65227	-0.273417	1.2124	1.22455	1.39593	1.18251	-0.595302	1.87786	0.763008	0.842055	1.51785	1.11993	0.45888	0.218834	1.11497	-0.784489	1.14283	0.738843	-0.704534	0.366879	0.86465	0.749816	1.05144	-0.52424	-0.0589623	0.0620431	2.12281	1.56879	0.51954	-0.161666	0.454138	1.88572	0.78424	0.20997	1.46462
1369291_at	0.552168	-0.676253	-0.864785	0.367731	-1.05772	-1.22857	-2.0267	0.24258	-1.82494	0.36217	-2.13335	0.317101	0.101883	-0.0980443	0.0401081	0.826859	-0.894522	0.445261	0.303511	-1.38394	-0.712336	-0.87856	0.244843	-1.3018	-0.620912	0.23862	0.0295231	-0.10858	-0.465711	-1.53755	0.0634017	-0.8951	-1.75601	0.0907789	-0.0251468	-1.29541	0.182288	0.280923	-1.43774	-0.889288	0.189659	-0.591214	-1.25375	-0.0900576	-2.82516	-1.0859	-0.371071	-0.0821058	0.762348
1369296_at	-0.975477	-5.26671	-0.0875875	-6.3238	-0.689966	-3.15031	0.0199721	-0.0595299	-5.0833	0.129272	-1.1597	0.213357	0.164668	-0.121421	-0.488971	-0.20572	-0.877867	-0.226409	0.286259	-1.49521	-0.499728	-1.2908	-0.34784	0.345497	0.114747	-1.40466	-0.251436	-0.329622	-0.184044	-0.21451	0.181348	0.00827188	-2.7925	-0.114264	-0.572439	-0.584801	-0.233035	0.266479	-1.95072	0.0454563	-2.70932	-0.48573	-0.744526	0.223839	-0.209123	-1.52066	0.498342	0.143447	0.0454841
1369304_at	1.02215	-0.875137	-0.274345	0.069061	0.944972	-1.98292	-0.301527	-0.787371	0.839337	-0.0220782	-0.43832	0.461063	0.321784	0.8418	0.274807	-0.680025	0.0295247	0.232097	0.0316197	0.256407	0.943386	1.07102	-0.174128	-0.127994	1.37769	-0.139692	-0.27631	-0.163462	0.206704	1.05947	-0.139196	0.0664884	1.17172	0.35521	0.188057	1.1375	0.142106	-0.0202122	0.562374	-0.621559	-0.381773	0.744303	1.12235	-0.359463	-0.00038586	-0.359806	-0.0689044	0.283378	-0.666051
1369312_a_at	0.508543	0.626294	-0.969956	0.772023	0.125683	0.0141226	-0.97948	-0.221912	-0.590179	-0.456404	-0.337313	-0.15777	-0.490833	0.303561	0.507026	0.275302	-0.285867	0.144467	-0.0316536	0.175903	-0.418546	0.473455	-0.108161	-0.465383	-0.0985493	0.00393848	-0.237564	-0.14951	-0.51314	-0.223296	-0.381417	-0.301767	0.432566	-0.498078	0.0256513	-0.573765	0.0279561	-0.214169	-0.254683	-0.955536	0.362508	0.146294	0.0270088	-0.441741	-0.877598	0.113257	-0.40012	-0.189539	-0.00339454
1369316_s_at	0.620181	0.785151	0.373221	0.804478	1.12765	2.32206	0.392447	0.0226964	1.67512	0.407809	1.47609	-0.0147793	0.230515	0.618389	0.779361	0.801769	0.613007	0.360916	0.582069	1.32854	0.00807087	1.10084	0.220689	0.453495	0.460351	-0.156584	-0.0389543	-0.026571	0.3231	-0.37553	0.130812	0.207861	1.0292	-0.0465851	-0.708865	1.20044	0.859875	0.813284	0.238904	0.136085	1.24246	0.738619	0.51491	0.0459067	1.40975	1.3854	-0.139963	-0.00858489	0.728009
1369319_at	-0.775766	0.807835	-0.679253	1.57678	-0.417916	1.32939	-1.65141	-0.368963	0.493408	-0.943319	-0.00386957	-0.831131	-0.851838	-0.367723	0.757674	-0.10458	-0.424474	-0.190452	-0.059913	-0.101997	-0.918691	-0.0933447	-0.567956	0.0384866	-1.37068	-0.373185	-0.894365	-0.857365	-0.28488	-0.151848	-0.709851	0.0422972	0.542843	-0.477523	0.298142	-1.02837	-0.519368	-0.420695	-0.884043	-1.1069	-0.178459	-0.926173	0.291293	-1.1386	-1.62165	-0.137751	-1.01158	0.410022	-0.474758
1369323_at	-0.671855	-0.0509434	-1.09437	-1.60556	-0.357961	0.851972	-1.85907	-0.171834	-0.160489	-0.712528	-1.10603	-0.516618	-0.88294	0.591101	-0.081555	0.358924	-1.36824	-0.752595	0.172384	-0.83108	-0.196097	0.604781	-0.646537	-0.431163	-0.53864	-1.27746	-0.946612	-0.521194	-0.866544	-0.210393	-0.864376	-0.628222	0.756526	-0.777923	0.384541	-0.859026	-0.812353	0.145588	-1.03783	-1.30371	-1.19481	-0.687973	-1.26512	-1.62398	-0.59545	-0.00744015	-0.690265	0.571952	-0.675581
1369344_at	0.474312	-0.175094	0.196672	0.631751	1.18712	0.289448	-0.798445	0.422413	-0.114926	0.276361	0.166283	0.338176	0.244403	0.482589	-0.28973	0.231841	0.392233	0.52942	-0.17259	0.607162	-0.356885	0.98181	0.439265	-0.111348	0.255875	-0.159165	0.212694	-0.422038	-0.134953	-0.527826	0.086603	0.0299626	-0.241611	-0.00198901	-0.177389	0.0739566	-0.400121	0.106452	0.691726	0.0153592	0.141781	-0.438119	0.240615	-0.704347	0.394947	1.12335	-0.221442	0.0585264	0.354908
1369352_at	0.19638	1.08862	0.449256	-1.46463	1.16049	0.481302	-0.258496	0.831826	0.0728013	0.640885	0.0318275	1.38622	-0.447098	1.16984	0.0599916	-0.25115	-0.0855776	-0.662512	0.831202	2.34289	-1.09855	1.15489	0.0111336	0.200451	0.815268	-0.47402	-0.141988	0.13453	-0.652697	0.223122	0.983674	0.219359	2.08244	-0.520721	0.590641	-0.318525	0.0796509	-0.193437	0.795544	-1.15466	0.139594	-0.334257	0.907399	-1.8694	-0.411548	0.329037	-0.6097	0.333822	0.461832
1369387_at	0.353436	-0.438729	-0.218542	-0.420556	-0.530363	0.469447	-0.585462	0.0633213	-1.04355	0.076892	-0.183936	-0.093445	0.356938	1.07478	-0.242183	-0.0180177	0.093761	-0.84219	0.719199	-0.827359	-0.200829	0.187475	0.186481	-0.668775	0.338207	0.286441	0.0163526	0.728006	0.186354	-0.505752	0.115935	0.0913194	0.403612	-0.0745197	0.128265	-0.0665178	0.26143	-0.115893	-0.310894	0.340596	0.35799	0.305426	-0.655241	0.030165	-0.455663	1.16712	-0.486165	-0.0516986	0.186137
1369393_at	0.493372	-0.0217075	0.270258	-0.113317	0.179725	-0.255252	-0.0335883	0.20279	0.169046	0.00650398	-0.114736	0.562454	0.097534	1.5565	-0.129551	0.356292	-0.31928	0.174065	0.0691704	0.0803485	-0.158131	0.062114	0.589882	1.04795	1.59356	-0.342607	-0.00827988	0.855948	0.645229	1.14667	0.60292	0.406397	0.614796	0.291158	1.73214	0.408813	0.757613	1.05257	-0.258879	0.239175	0.0844533	-0.534317	0.0203497	0.142092	-0.484958	0.314386	0.187967	0.418197	-0.15971
1369402_at	0.303847	-0.130135	-0.984442	0.177854	-0.589622	0.127719	-1.1738	0.601234	-0.457113	-0.199497	-0.443487	0.501627	-0.539688	-0.42319	0.0609016	0.34326	-0.387413	0.121088	-0.161844	0.215388	0.0744012	0.852142	0.348694	-0.682815	-0.211974	0.585144	-0.632115	-0.78511	-0.380494	-0.672576	0.115586	-1.3091	0.348826	-0.790293	-0.222557	0.445146	0.200041	-0.331504	-0.028724	-0.49113	-0.545305	0.74017	-0.580537	-0.52977	-0.767538	0.0517747	-0.809113	-0.0977655	0.305286
1369407_at	-2.28916	-1.71029	-1.15977	-3.37474	-0.43732	-2.05848	-1.66114	-1.08005	-1.8945	-2.19058	-2.33741	-0.181282	0.233384	-1.40295	-0.702328	0.343415	-1.5033	1.05024	-0.218736	-2.00545	-0.483366	-0.864041	0.537571	-0.990448	0.535276	0.510321	1.04365	1.83321	-0.0556614	-0.6883	0.1153	-1.52356	0.371203	-0.21597	-1.6771	-0.519699	-0.288965	0.50345	-0.731005	-1.23516	-0.988205	-0.0381703	-2.65519	-1.36402	-0.860744	-0.459443	-0.515608	-0.189589	-0.472275
1369409_at	0.456311	0.0927604	0.749968	1.51613	0.906975	1.15678	-1.3183	0.21231	0.825527	0.905859	1.07732	0.115648	1.18879	1.06863	1.24989	0.53247	1.31763	0.227585	1.02085	1.07767	-0.312643	1.16934	0.478148	0.950397	0.906348	0.0824212	-0.0184348	-0.260171	0.908087	0.503222	-0.0439313	1.13302	0.993572	0.0556736	0.353764	0.139718	0.926907	0.804786	0.0166937	-0.852214	1.71629	0.729919	0.596182	0.178256	0.344107	3.0312	0.424175	-0.376544	1.1323
1369410_at	-0.859402	-2.36162	-0.501368	-1.00944	-1.27736	-0.00368899	-0.907316	-0.222964	-1.62886	-0.873277	-1.5832	-0.30011	-0.836157	-0.869684	-2.23387	-0.0198144	-1.06103	-1.08782	-2.60661	-2.48402	-1.2461	-1.0122	0.180992	-1.3366	-1.01212	-1.32123	-1.04395	3.19759	-1.35666	-1.58921	0.0982972	0.415912	-1.86204	-0.735984	-0.0813703	-0.650571	-0.211265	0.0299567	-1.37419	-0.728173	-2.37921	-1.25662	0.618781	-0.659818	-1.36128	-1.42462	-0.433791	-0.495934	-1.52461
1369415_at	-1.39201	-1.36802	0.387449	-3.33068	0.803555	-1.8161	-5.46803	-3.39772	0.522172	-3.17274	-0.90286	-0.767573	-1.25911	-2.68077	-3.07164	-2.2972	-2.27832	-1.3063	-0.0675215	-2.28213	-0.0961877	-3.87553	-0.0783585	-0.189026	-0.1954	-0.515167	0.335282	1.43872	2.35395	0.0258067	-2.34916	1.72293	-0.936023	-3.04362	1.62016	-2.11707	-0.917836	-2.86331	-1.28751	-0.220672	-0.758311	-3.35562	-1.72854	-3.30125	-3.69541	-0.672927	1.74179	-1.41637	-1.91157
1369416_at	-0.498171	-0.470623	0.0550388	-0.118623	-0.605859	-0.334331	-1.08222	0.221484	-0.557056	0.157001	-0.233978	-0.0607824	0.0187936	-0.463519	-0.368927	-0.136691	0.422313	-0.0905855	-0.284103	-0.264435	-0.338596	-0.520912	0.190943	-0.30112	0.0348296	-0.120584	0.353275	0.336329	-0.43982	0.118333	-0.0261052	-0.0819065	-0.650266	0.00750733	0.476542	-0.509535	-0.789308	-0.514591	0.169109	-0.211223	-0.20287	-0.123335	-0.10306	-0.502563	0.381178	-0.605123	-0.0244037	0.142883	-0.568373
1369421_at	0.638414	0.424786	0.251824	1.33076	1.10332	-0.218721	-1.49076	-0.275116	0.308724	-0.108693	0.630385	0.492184	-0.876458	0.0488219	0.708502	0.223331	-0.817046	0.463909	0.314725	0.466711	-0.0180006	0.340489	-0.296626	0.49845	0.0638321	-0.418095	-0.714814	-0.565133	0.680274	0.245091	-0.774712	0.851889	0.988344	-0.314365	0.38694	0.608941	0.250896	0.363931	-0.666836	-0.396687	0.416229	0.0155432	1.78248	-0.799417	0.186954	0.780287	-0.46843	0.0882529	-0.313542
1369424_at	-0.127618	-2.63027	0.266822	-2.0609	-0.763843	-1.74757	0.150468	-0.380356	-1.41073	0.188574	-0.535814	0.0312836	-0.0384201	-0.385974	-2.30992	-0.0185527	-0.286219	0.181584	-0.190475	-0.798586	0.260785	-0.727126	-0.489657	-0.246226	0.108284	-0.258466	0.129961	-0.794545	-0.478587	0.215131	-0.177375	-0.766346	-1.5283	-0.183264	-0.189169	-0.504131	0.414537	-0.102925	0.461433	-0.264748	-0.852426	-0.312207	-1.84664	-0.0210638	-0.190294	-2.3453	0.273584	0.104113	0.228692
1369427_at	-0.327075	-3.05416	-0.347512	-4.39854	0.420647	-0.336491	-3.72884	-0.03138	0.0641822	0.889501	-0.596625	0.228672	0.478088	1.31338	-1.69117	0.492824	0.157056	-0.560695	2.70849	-1.99646	-1.28	1.23986	0.371497	0.376877	0.746916	-1.12934	-0.898486	-1.51649	0.162656	-2.41999	0.225357	0.350447	-1.27487	-0.219702	1.2137	-0.00473057	0.942954	1.07268	-1.32287	-2.15081	0.701481	-0.15098	-0.278817	-2.94399	-1.91572	1.23503	-0.747328	0.764503	-0.343952
1369430_at	-0.0157504	-0.0696638	-2.34808	-3.12105	0.937799	-1.49406	0.21654	-0.286994	-0.00118188	-0.161086	-1.1061	0.248718	0.83936	0.121108	0.259167	0.236898	-0.941129	0.304682	0.643259	1.47165	-0.883213	0.467274	-1.83761	0.236254	0.246921	0.835258	-0.230317	1.58838	0.521471	0.195435	-0.16528	0.410311	-0.150337	-0.634549	-0.759345	-0.209358	1.0049	-0.188217	1.12469	-0.222549	0.296651	-0.146694	-1.19411	-0.454197	-0.123853	1.10777	0.94671	0.833803	-0.362938
1369440_at	2.32792	-5.2636	5.42478	-5.95269	0.676509	-3.86793	-1.02891	-1.07733	1.09999	-2.23642	-5.45538	-0.694164	-2.39658	0.847107	-5.95498	0.376173	1.50413	-0.0709163	0.530063	-3.69173	-3.91874	-2.56564	-0.131246	-1.13741	2.9966	0.241582	0.0178963	-3.57122	2.55912	-1.67855	-0.189941	-0.149937	-4.07542	1.69446	-2.34867	4.94924	-1.44571	-0.173832	-3.72786	1.07162	0.702577	4.73982	-3.34909	-0.718756	-2.29265	8.13649	-1.09316	-0.201719	4.94557
1369443_at	1.04072	-0.667695	0.431989	-1.21718	1.24	-0.860328	-0.0665686	0.712458	-1.06879	0.899589	-0.00372168	1.17313	0.394072	1.08498	-0.222668	1.02429	-1.20369	0.787363	0.679539	-0.59614	-0.323635	-1.10265	0.833843	0.0816506	-0.286012	0.588657	0.275911	0.388359	1.34764	0.315383	0.964995	0.654272	-0.33768	-0.0816589	-0.74059	0.422336	0.130402	0.284214	-1.14475	0.544353	-1.00431	-0.17936	-0.7576	0.869713	-0.213542	-1.34792	1.08652	-0.705356	0.953506
1369450_at	-1.31556	-10.4433	-0.0479346	-13.807	-1.04902	-3.70267	-1.13382	-0.585102	-7.46688	-0.24154	-5.03878	0.254034	-0.162468	-0.806271	-3.79353	-1.01014	-0.98193	-0.199923	-1.40555	-3.37071	-0.121448	-1.26571	-0.575161	0.0691569	-0.508518	-1.1819	-0.00313384	-0.2107	-0.463047	-0.397506	0.486086	-0.713383	-1.56327	-0.456583	-1.37115	-1.10053	-0.232648	-0.0907829	-1.53516	-0.637814	-2.86983	-0.937968	-1.49961	-0.140365	-1.66951	-7.71022	0.117442	0.151343	-0.664498
1369455_at	1.47964	-7.04599	5.29399	-3.51347	-0.142811	-2.12357	-0.25074	-1.02977	2.08772	-2.83438	-4.84727	-1.57305	-2.03532	-0.182345	-7.35411	0.289841	1.38731	-0.893696	-0.156284	-3.25251	-4.81943	-3.06665	-0.693315	0.820871	0.57735	-0.428493	-0.925297	-4.29061	2.83299	-1.27623	-0.60348	1.45261	-3.71201	1.7885	-3.28208	3.3555	-1.01097	0.176474	-2.26118	0.547541	-0.623278	3.84477	-3.79836	-0.238841	-1.77532	7.00585	-1.55158	-0.128642	3.31288
1369460_at	0.423007	-0.726439	0.0193366	0.0445687	0.620574	-0.349326	-0.335081	0.199198	-0.0695654	0.981039	0.224253	0.365724	-0.672114	1.2961	-0.489357	-0.208753	0.0773435	0.14522	-0.301472	0.357981	-1.1535	-0.485624	-0.171526	0.256483	0.666626	-0.255079	0.161624	0.746572	0.0626787	0.683155	0.255227	1.11654	0.411159	0.643996	1.32138	0.0316027	-0.495568	-0.871425	-0.00963841	-0.105118	-0.12707	0.112395	1.4679	-0.143705	0.165347	-0.348547	-0.0131232	0.297295	-0.369903
1369465_at	-1.79078	-3.60702	-0.684614	-1.43878	-0.189546	-2.05881	-1.09385	0.606231	-3.93677	1.02372	-2.0366	-0.0590294	-0.265086	-0.351431	-0.98676	-0.386627	-0.0972969	0.208866	-0.778758	-1.64349	0.696926	0.627228	0.153186	-0.172905	0.474445	-0.0694973	-0.315638	-0.692671	-0.957417	-0.851889	-0.29364	-1.10872	-1.19363	0.0657508	-0.494348	-2.20056	0.178932	0.0107017	-1.44322	-0.433232	-0.0175757	-1.73747	-1.17156	-0.382995	-0.976485	-1.35301	-0.102882	-0.15022	-0.17137
1369467_a_at	-0.0422964	0.94149	0.754087	2.42142	1.07008	0.720069	2.1644	0.61333	-3.21646	2.56119	1.75908	0.304109	-1.72167	0.792516	2.57229	-1.08906	-0.247407	-0.191497	-0.0902907	0.823838	-0.975043	1.13021	-0.431474	0.0329035	-0.830793	-0.517206	0.239633	-0.937221	0.821175	0.468134	0.116649	3.16637	1.64727	2.71725	-0.0852872	-0.512179	-1.5849	-0.723253	0.00603793	1.00797	-0.732875	0.576919	5.08544	0.951096	1.06105	0.514394	1.78374	0.57886	0.11382
1369468_at	0.968334	0.109089	1.2579	1.06349	-0.0256775	2.01919	-2.23544	0.771598	1.25019	-0.196225	-0.935659	0.131556	0.319466	1.51278	0.465428	-0.092486	0.598647	0.732821	0.294492	-0.319832	-0.340227	0.423823	0.135739	1.46209	-0.805426	1.4761	0.680148	-1.43777	1.19943	-0.864339	0.529346	-1.56347	-1.13458	-0.94917	1.40913	-1.09823	0.295074	-0.521011	0.0730663	-0.483335	1.83232	-0.117848	-2.33608	-0.793229	-0.868667	-0.167853	-0.603523	0.489812	0.123113
1369473_at	0.275191	-0.47802	-0.172647	-0.111191	0.500107	-1.2879	-0.881718	0.154456	-0.0903374	0.35098	-0.453399	0.400617	-0.207116	0.435395	0.185877	0.0103244	-0.169022	0.719696	-0.483334	0.223086	0.451538	0.383961	0.158772	0.0512064	0.304139	0.604523	0.673804	-0.756896	0.16286	-0.164823	0.0463325	-0.325997	0.0959279	-0.386587	-0.449169	0.434348	0.188151	-0.501616	-0.24417	-0.582393	0.718028	0.646868	-0.749651	-0.111011	-0.0677875	0.695951	0.229213	-0.28087	0.136968
1369485_at	1.01539	0.0962793	1.06021	0.922621	1.10719	-0.789762	-1.15488	0.0772818	-1.04573	0.427827	-0.355642	0.31364	-0.394862	0.227167	0.434568	-0.421075	0.685369	0.505337	0.771225	0.0583335	-0.122312	0.245651	-0.0174041	0.42963	1.07105	0.00434746	-0.0116202	-0.00569738	0.0948766	-0.923209	0.273279	1.47723	0.285323	0.687754	-0.0969321	1.14054	0.739761	-0.273333	-1.14098	0.338836	0.663218	0.996106	1.51141	-0.586479	2.61835	-0.302249	0.397176	-0.123787	0.697922
1369491_at	0.0496912	2.40199	-0.620832	0.953682	0.82433	-0.696541	-0.387227	0.144689	0.932377	-0.745546	-1.04124	-0.190237	-0.325562	-0.175096	-0.257376	-1.15041	0.284978	-0.215355	1.13717	2.30664	0.793151	0.0389807	-0.290898	0.760765	-0.137735	0.347691	-0.885843	-2.8701	-1.09104	1.21818	-0.27859	-0.377817	-1.38937	-0.125749	0.818559	-0.285602	-0.119922	-1.37483	0.864637	0.939997	0.559516	-1.06613	-1.71538	-0.856665	-0.143364	-5.29957	-0.194436	-0.585723	-1.28371
1369492_at	-0.460446	0.106288	-1.21972	-0.582617	0.927966	-2.62396	0.0222624	-0.480581	-2.22084	-0.607101	-2.27484	-0.283892	-1.57968	-0.975224	-0.489859	-0.157327	-0.885192	-0.49843	-0.839143	-1.45156	-0.48323	-0.944091	-1.05883	-0.171403	-0.717675	-0.526174	-0.217935	0.416172	-0.300367	-0.380889	-0.831966	0.0126542	-1.29753	-0.10051	-0.310862	-1.55896	-0.0607012	-1.65436	-1.34788	-1.94397	-1.32693	-0.77378	-0.432433	0.123306	-0.990249	-1.3438	-0.308037	0.269958	-0.364538
1369493_at	2.67825	6.0304	-1.60996	7.05858	2.14273	1.13303	3.31184	1.72281	4.08898	-0.188969	2.49202	-0.419972	2.67297	-0.0891915	3.23626	3.41511	-0.170017	-0.301325	3.68864	2.61307	-3.45973	-1.59841	0.0319175	-0.471804	-0.820005	0.672007	2.06419	-0.248467	0.153978	0.770587	-0.282026	0.849218	-2.51139	-0.865512	2.28895	1.6066	-0.288887	0.52929	1.5762	-1.25454	4.6976	-1.38729	1.18847	2.22216	-1.7444	5.13803	-0.804264	0.855908	2.57802
1369496_at	0.917626	0.126507	-0.624991	0.449666	0.362134	-0.06664	-2.25624	0.270583	-0.44496	1.01653	-0.0797781	0.75091	-0.145528	0.725708	0.533932	0.522259	0.378866	0.724925	0.997493	0.912898	-0.381763	0.292194	0.286709	0.440321	0.321986	0.00572701	0.0150735	-0.0154142	-0.262031	-0.410587	0.396005	-0.403522	0.108615	-0.280127	0.166904	-0.41505	0.975693	0.663215	-0.293436	-0.591442	0.582255	0.550086	-0.527332	-0.129146	0.0036258	0.680739	-0.17933	-0.160485	0.766624
1369499_at	-0.887826	0.764255	-1.12341	-1.94042	-0.344922	-0.705395	0.286201	-0.0773101	0.995292	-0.830907	-0.842927	-1.02161	-1.25831	-0.554781	0.90857	-0.140455	-1.98449	0.0393955	-0.248645	-0.0160438	0.27962	0.684388	-0.160423	-0.297324	-1.76506	1.98488	-0.236077	2.64704	-0.0661501	-0.0470255	0.211717	-0.267033	1.51377	-0.106297	-0.746818	-0.582684	-0.164982	-0.793033	-0.52941	-0.550009	-0.854009	0.136508	0.333669	0.803349	-0.139533	-0.90936	0.197983	0.682999	-0.237418
1369501_at	0.431046	0.523675	-0.263966	-0.0692921	0.960985	-0.0408716	-0.491199	0.674051	-0.424749	1.00129	0.946513	0.699976	-0.306869	0.967701	0.623546	0.288623	-0.124639	-0.0604845	0.79376	0.119263	-0.806113	1.04649	0.384194	0.0952763	0.342079	-0.451777	0.344129	-0.125206	0.0667958	-0.736762	0.494584	0.128965	0.255242	-0.251516	-0.0295079	0.686415	0.523583	0.399966	-0.148022	-1.4504	-0.00381677	0.430113	0.430414	-0.818593	-0.992867	0.707912	0.395637	0.556325	0.700446
1369504_at	0.565559	0.0875161	-0.626577	-1.4587	0.838768	0.428408	-0.572082	0.734615	-0.384686	0.826388	-0.38713	1.02344	-0.441108	0.776176	-0.113494	-0.520626	0.110607	-0.600273	1.44446	0.339081	-0.629219	0.718442	0.328618	0.000697809	-0.147448	0.0677812	-0.280073	-0.684881	-0.965592	-1.50867	0.671693	-0.115627	0.153736	-0.682137	0.244733	-0.895582	-0.42957	-0.201641	0.281813	-0.803037	0.184073	-0.378627	-0.127585	-1.99955	-0.374118	-0.678821	-0.487323	0.677029	-0.328315
1369511_at	-0.848749	-0.511609	-0.469586	-0.466558	0.850266	-0.219288	-1.49345	1.82769	-0.499694	1.36315	0.8445	0.238677	-0.868611	1.39803	0.499683	-0.666139	0.453798	-0.61377	2.44488	0.781972	-0.664416	0.500325	1.17235	0.425505	-0.75408	-0.825349	-0.163935	-0.517057	0.316014	-0.456433	0.337915	0.945607	1.01245	0.282197	1.05929	-1.24808	-0.839432	-1.33119	0.309564	0.949903	0.0523123	-1.01076	0.499813	0.382182	-0.220748	-0.345505	-0.0661434	0.17125	0.236185
1369526_at	1.34394	2.33203	-0.616915	-0.053817	1.55745	0.472127	-4.13108	0.225683	-0.669156	-0.0380451	-1.9057	0.279048	-0.805893	0.129378	0.728686	-0.142107	0.349792	0.932735	2.83395	0.404596	-1.50769	1.12574	0.168153	0.419153	0.217146	0.0194447	-0.401688	-0.296295	-0.775803	-2.39246	0.585655	-0.433077	-0.18702	-0.158469	0.0694744	0.204793	0.311513	-0.729262	-1.35682	-1.64477	0.599823	-0.623222	-1.21257	-1.83947	-1.15724	-1.55397	-0.0216552	0.0174501	0.202577
1369531_at	1.33254	1.1182	-2.15267	-4.48144	-2.33194	-1.89363	0.103735	-0.478215	-3.16976	0.681284	-0.033627	0.610859	0.259255	-0.266191	-0.27494	2.03121	-3.02973	-0.0934063	1.67928	2.30839	-0.657504	-1.25227	-0.755986	-0.482449	2.34687	-2.71047	0.141301	-1.91604	0.48344	0.673501	0.860487	0.10018	-1.41179	-0.0277298	0.264034	-1.78687	-1.08604	0.842522	-1.54787	3.23404	-4.6035	0.827283	-2.21446	-0.691627	-0.646347	-3.09754	1.23866	0.917312	-0.221795
1369539_at	0.917696	0.670102	0.769892	2.61823	1.11654	0.404898	-0.00439184	-0.453249	1.34273	-0.188061	-0.0982506	1.03042	-0.0383734	-0.193348	0.589604	0.0548346	0.627652	0.548973	0.645064	0.360623	0.0208847	0.883332	0.808	0.424568	0.882299	0.291656	0.629535	-1.15753	0.103903	0.00219765	0.501618	-0.477978	0.591236	-0.15865	-0.115964	0.65996	-0.129379	0.438556	0.78377	0.579999	0.820937	0.970526	0.525264	0.417762	-0.355485	0.803376	0.398965	-0.066406	1.13779
1369543_s_at	1.11366	0.0867248	0.878417	0.673822	0.930548	-0.561597	0.889767	0.0292645	0.233912	0.10699	1.69125	0.0656197	-0.221658	-0.309679	0.810038	0.256951	0.547345	0.172107	-0.744564	1.02917	0.847792	-0.149417	-0.00229115	0.8736	0.542517	-0.846685	-0.160602	-0.0351885	1.25099	0.611295	-0.358191	0.922	0.0677006	0.761556	-0.687592	1.45571	1.04709	1.10288	0.249344	1.29913	1.24164	0.292944	1.88704	0.591947	0.252532	-0.26025	-0.35888	-0.340018	-0.0437115
1369546_at	-0.109372	0.0113071	-0.635889	0.895222	-0.568032	-1.51935	-1.97345	-0.104772	-1.56729	0.210498	-1.53802	0.0309465	-1.20515	-0.0073778	-0.0484662	-0.350521	-0.422966	-0.243616	-0.440061	-0.267089	-1.15189	-1.07503	-0.597791	-0.639722	-1.35924	-0.420133	0.0350694	-0.403279	-0.500453	-0.169059	-0.11621	0.566865	-0.336478	0.419367	-0.333767	-0.944242	-0.0867417	-1.20268	-0.961716	-1.84251	-0.104669	-0.433416	1.57431	-0.620213	-1.36613	-1.84929	0.0635569	0.312248	-0.670027
1369554_at	0.512376	1.12006	0.707336	0.354745	0.405007	0.849056	-1.25389	0.147585	0.94531	0.501033	1.36739	0.295459	0.0527764	0.416843	0.332926	-0.00794411	0.45848	0.674112	0.634676	0.19183	-0.564452	0.642089	0.162808	0.295278	0.12596	0.227365	0.0832103	-0.802401	0.214437	-0.0641584	0.0506377	0.120971	0.449482	-0.119345	0.104939	-0.132095	0.582861	0.0488115	-0.132291	-0.328807	0.40485	0.134773	0.0667543	-0.270989	-0.276666	0.0625425	-0.319506	0.0218924	0.396826
1369557_at	-0.236485	0.251739	-0.723974	-0.975569	0.304655	0.0620535	-2.17972	0.289617	0.999078	-0.723563	-0.174207	-0.129677	-0.175227	0.392994	0.593798	0.438985	-0.482505	0.308056	0.788053	-0.159285	-0.519493	0.686333	0.396715	0.114663	0.151208	1.21752	0.302845	-0.293744	0.545942	0.0500931	0.123662	0.138874	0.360514	-0.566618	-0.0177127	0.886278	0.38937	0.100405	-0.438909	-1.02329	-0.208252	0.204711	-0.494055	-1.15337	-0.506687	0.563638	0.77886	0.0957831	0.103671
1369558_at	-0.0920338	-6.47537	-0.992242	-3.99596	0.152621	-2.83269	-2.82447	0.213818	-3.97997	0.689928	-4.66848	0.962913	-0.569247	-0.172864	-3.18447	-0.00388879	-1.68186	0.49594	-0.616043	-3.68852	-1.03154	-0.0617288	0.351258	-0.00215685	1.28138	0.0145357	0.116585	-2.82349	-0.445688	-0.758318	0.0781701	-1.17922	-1.56191	-0.434048	-0.604454	-1.09596	0.179553	0.232293	-0.399627	-1.33088	-0.696003	-0.158648	-1.44884	0.0969607	-2.23332	-0.977415	-0.462516	-0.0244713	-0.118062
1369559_a_at	-0.197029	0.162898	-0.513812	-3.68176	-0.357942	1.69023	0.291865	-0.250663	0.463314	-0.232654	0.651886	0.321708	-0.0710842	0.395734	0.516648	0.119801	-0.0670332	0.77216	1.55966	-1.07116	-0.0844641	0.466745	-0.423511	0.28861	0.384464	-0.204401	-0.527739	0.114101	0.383923	-0.0782818	-0.942708	0.447152	1.08383	-0.239915	0.255104	-0.330563	0.525285	0.205311	-1.72227	-0.412242	-0.123723	-0.89339	-0.621692	0.587302	0.576304	1.98428	-0.0683843	0.185092	0.769273
1369560_at	1.00278	0.795446	0.657431	1.40617	1.7317	-0.507374	-3.22091	0.332707	1.27568	0.508262	1.2204	0.86979	-0.757561	2.16594	0.741063	-0.701252	0.199345	0.912151	0.69981	1.24817	-0.412585	0.858052	0.593134	-1.43148	0.62682	1.29361	1.05269	1.23616	0.444352	1.04271	0.595692	0.379662	0.20694	-0.831011	1.37947	1.34926	0.323036	-1.63034	-0.363189	-1.56693	0.682211	1.49745	-1.09318	-1.17631	3.26859	-0.12107	1.2465	-0.348527	0.990265
1369571_at	0.413904	0.0214324	0.258519	1.32252	0.43889	-0.00107187	-2.12925	0.440498	0.363536	0.446703	0.78684	0.349934	-0.206032	0.438523	0.285513	0.35922	0.328988	0.775783	-0.296894	0.0632125	-0.827473	0.55601	0.64185	-0.0296289	0.404574	0.629546	0.416795	-0.620655	0.381055	-0.422424	0.07276	0.0279345	0.439452	-0.12473	0.0148324	0.343311	0.484788	0.408006	-0.62682	-0.522711	0.0536509	0.651097	0.205239	-0.469457	0.274807	0.096612	0.189646	-0.53967	0.0751678
1369577_at	-2.98852	2.67685	-1.69369	-2.37805	-4.28556	-2.69633	-3.01133	0.303694	-1.16949	-2.03239	-2.27051	-1.87735	-2.52886	-1.09773	0.994407	1.14382	-2.5338	0.0171115	-0.110209	2.45774	-1.1652	-3.55723	0.193369	-2.16518	-1.28948	-3.03146	-0.447165	-3.58335	-2.01221	-1.6269	-1.08281	-2.64211	-4.37283	-2.43377	0.959463	-2.92167	-0.795289	0.557945	-2.15426	-2.87751	-0.833189	-4.88398	-4.58471	-1.00761	-3.9946	-5.83574	-1.7949	-0.546995	0.483357
1369581_at	-0.231737	0.661164	-0.0532358	1.73733	-0.553849	-1.81868	0.298791	0.140485	-1.2526	0.19034	0.00272609	0.120392	0.293516	-0.0221092	0.691026	0.412565	-0.714988	0.595142	-4.20664	-0.259711	-0.177791	-0.874892	0.313934	-0.130941	0.268527	0.394789	0.227821	-0.401597	-0.101923	0.134621	0.162269	0.198456	-0.705071	-0.145213	-1.24374	0.264864	-0.178558	0.359	-1.29704	0.0367194	-0.0449022	0.556449	0.236374	0.429479	-0.315325	1.68289	0.329028	-0.140907	0.334267
1369588_a_at	-0.664131	2.48977	-0.553456	0.61587	2.05033	1.26551	0.215771	-0.529532	3.55762	-1.78032	-0.386236	-1.51309	-0.903155	-0.101986	1.49428	-0.307487	-0.237553	-0.203522	-0.214235	1.80161	0.46184	1.63298	-0.299898	0.291553	-1.42639	-0.134097	-1.07428	1.02397	0.101623	0.702113	-0.676516	-0.475431	2.84279	-0.133438	0.159622	0.222097	0.165823	0.0195223	0.61274	-0.491364	0.139425	-0.264383	-0.391184	0.0581199	0.10298	-0.042946	-0.4062	0.448919	-0.204571
1369590_a_at	0.158416	1.35558	0.681412	-0.369248	0.521909	0.962773	0.548017	-0.563015	3.03948	-1.2934	1.04676	0.122333	-0.820328	1.23248	-0.52063	-0.471826	0.308187	0.28482	1.39363	1.8895	0.360904	-0.831324	-0.164531	0.589501	-0.423011	-0.372479	-0.0138662	1.03674	1.17339	1.48421	-0.790132	-0.101283	0.254676	-0.789442	4.71395	0.209246	0.027286	0.0897721	0.943246	0.792594	1.02074	0.720814	-0.510016	0.417449	-0.489305	-0.263028	1.15123	-0.883724	-0.115724
1369594_at	0.382337	-0.877816	-1.3926	-1.3601	-0.519708	-0.854039	-1.02768	1.21849	-1.20252	-0.20877	-0.157881	0.178931	-1.1715	-0.395793	-0.884638	-0.0975619	-1.11341	0.878049	0.129498	-0.973307	-0.261461	-0.347674	0.587842	-0.968586	0.466063	0.0127648	0.101706	-0.994211	-1.11883	-0.916788	0.679477	-1.89507	-1.00173	-1.51924	0.293646	-0.7007	0.344384	0.125108	-1.09431	-0.990813	-1.60478	0.817285	-1.98874	-0.96448	1.11638	0.222737	-0.333745	-0.557077	0.235112
1369597_at	0.704444	1.55106	-0.199393	0.539363	1.14895	0.566679	-1.31142	0.165836	1.68725	-0.0845027	0.745545	0.624699	-0.0218172	1.02461	1.97784	0.251672	0.32738	1.1374	1.32184	0.833141	0.424765	1.5237	0.0739368	0.390815	0.667625	1.14986	0.501675	-0.232724	0.758769	-0.121081	0.659797	-0.158701	0.84299	-0.446744	-0.350477	1.08893	0.805668	-0.125288	-0.695061	-0.295673	1.05695	1.16839	-0.252272	-0.108771	0.197779	1.20343	0.827264	-0.0530584	0.679635
1369610_at	-0.374644	-0.213431	-0.306778	-0.82826	0.350353	0.673678	-1.54765	0.316628	0.546536	-0.0430873	-0.214476	-0.356752	-0.697532	-0.19986	-0.405647	0.0254643	-0.698909	-1.07157	-0.0143749	-0.314387	-1.04799	0.283188	-0.352479	-0.245394	-0.321639	-0.200076	-0.601636	0.560196	-0.709222	-0.694414	-0.342885	0.478483	0.947212	-0.767399	0.716668	-0.561866	-0.0662829	-0.188181	-0.508339	-0.775386	-0.419181	-0.524748	1.0209	-1.49441	-0.522641	0.0209937	-0.269483	0.754933	-0.226651
1369617_at	1.07598	1.22891	-0.615615	1.45255	0.925958	0.810946	0.414292	0.351806	1.20762	0.420628	1.21054	-0.257586	0.0705735	0.146992	1.61278	-0.185054	0.142634	0.632768	0.0120694	0.992425	0.0922314	-0.469655	-0.0815445	0.0243113	0.38112	0.00692677	-0.136596	-0.668938	0.803975	0.238364	0.112164	0.831448	0.367434	-0.319035	-0.946956	-0.281724	0.680296	-0.128944	-1.26698	0.320636	0.735568	0.331217	1.11998	0.587463	-0.210305	1.13294	-1.04553	-0.494843	0.870232
1369621_s_at	-0.384169	1.5173	-0.542962	-0.275492	-0.158897	0.551119	-0.244387	0.115286	1.55555	0.00762723	0.810757	-0.00981466	0.404595	-0.379486	1.17338	0.0623804	-0.0868499	0.201846	-0.172319	0.638164	-0.525301	-0.0276606	0.0470708	-0.316749	0.160943	0.588707	-0.0171177	-0.232537	-0.186921	0.0816529	-0.162252	-0.444266	0.526747	-0.609611	-0.479535	0.48671	0.585731	0.289512	-0.408459	-0.552365	-0.183726	0.45545	-0.389784	0.201969	-0.231767	0.497214	-0.0976409	0.0388452	0.33994
1369625_at	0.768416	-1.43735	0.0706474	-2.159	-0.0561111	-1.15102	-0.0809638	-0.700231	-1.53331	0.234717	0.606085	-0.154184	0.646844	0.658405	-0.848544	2.18615	-0.94667	-0.390408	-0.68049	-1.78523	0.0140444	0.196569	-0.865551	-0.245738	-1.67672	0.630573	-0.417926	-1.32839	0.535697	0.0895445	0.362326	0.389155	-0.881959	0.366303	0.288597	0.253502	0.348418	1.51088	-2.17897	-1.06182	0.143963	1.68216	-0.375937	-0.0838506	-1.4175	-0.394003	-0.496852	1.11434	-0.0987236
1369626_at	0.754691	0.104492	0.2393	0.0732593	0.76433	0.822941	-1.08662	0.54735	1.40283	-0.107739	0.0332954	0.574078	-0.157287	0.776244	0.179846	-0.505723	0.990256	0.134735	1.08859	1.08261	-0.359229	1.52658	0.457678	-0.0811584	0.154846	0.377573	0.00784522	-0.143609	0.0789181	-0.881226	0.66504	-0.392605	0.0243108	-0.500413	-0.252527	0.672882	0.188681	-0.225601	0.247075	-0.0230604	1.6751	0.391661	-0.468615	-1.05635	0.325155	0.324416	-0.303753	-0.0781822	0.0456547
1369631_at	0.434484	2.30903	0.150179	1.45054	0.903069	0.911583	0.365589	0.263115	0.767811	0.582593	0.808224	0.460753	0.0720538	1.15558	1.88626	0.235137	0.315517	0.34556	0.691294	1.26308	0.532049	1.08581	0.548567	0.128946	1.03775	0.882269	0.612974	0.608153	0.557291	0.129912	0.125741	0.4754	0.921392	-0.281251	0.0908464	0.927904	0.27116	0.13593	0.0259446	1.00626	1.28138	0.913303	0.209831	0.16688	0.779896	1.78073	0.534974	-0.0654279	0.658264
1369632_a_at	-2.02629	0.506381	-0.591615	-3.06962	0.287334	-0.717003	-0.28333	0.741551	-2.36245	0.216544	0.805116	-0.455478	-2.46207	-0.0350196	0.477277	-1.01219	-1.32528	0.880487	-0.864492	2.16723	-0.125494	-2.09803	-0.444871	-0.160924	-0.0183253	-0.00723763	0.365262	-0.684412	-0.977641	0.884168	-0.1871	-0.912299	-0.997557	-1.51822	-0.306381	-1.51028	-0.329114	-1.19013	0.174949	-2.013	-0.140015	-1.54352	-1.63569	0.459239	0.15558	-2.68132	0.0700915	-1.08203	-1.0224
1369633_at	-0.275658	-1.04221	-0.903566	-1.88845	-1.45009	-1.15854	-1.11962	0.0215081	-1.92707	-0.935387	-0.555463	0.775048	0.360283	-0.750552	-0.204277	0.776698	-1.45105	-0.0406279	-0.472492	-2.41915	0.181074	-1.36038	-0.24946	-1.25363	-0.385455	0.184756	0.11074	-1.02033	-0.196382	-0.935566	0.100673	-1.02211	-2.05	-1.89675	-1.00082	-0.521865	-0.165269	-0.0529667	-1.86721	-0.745012	-1.23102	0.468018	-3.24582	-0.972632	-1.48164	-1.1829	-0.0336507	-0.379636	-0.899036
1369635_at	1.06729	-0.349631	-0.665846	-1.50257	0.893292	-0.307568	-2.31666	-0.449483	1.2375	-0.468601	-0.922676	-0.298833	-0.305463	0.113463	0.113412	-0.192732	1.20035	0.593781	0.841936	0.483175	0.454862	0.773973	0.0484797	0.0432263	-0.538301	0.883033	0.113974	-0.846421	-0.0480557	-0.555717	-0.137864	0.558316	-0.488178	-0.397311	-0.41134	0.246158	0.496836	-0.615552	-0.157229	-0.783401	1.33436	0.738469	-0.375068	-1.12889	-0.230836	-0.0248024	-0.0451884	-0.2963	-0.723641
1369636_at	0.724047	-0.802246	-0.893275	-0.649019	0.735076	-0.692386	-0.539882	-0.751464	0.773436	-0.553362	-1.12516	-0.367453	-0.0487532	-0.0644576	-0.0936	-0.0577517	1.04138	0.302836	0.373792	0.303049	0.692468	0.500428	-0.0134765	-0.03034	-0.634279	0.517995	-0.0696878	-1.05144	-0.164379	-0.573554	-0.360753	0.752672	-0.694254	-0.174491	-0.542146	0.153539	0.26751	-0.616275	-0.143507	0.0738607	1.14436	0.585511	-0.507145	-0.50063	-0.224018	-0.205629	-0.139117	-0.608863	-0.704581
1369642_at	0.115773	1.3853	0.212298	0.166238	0.596983	1.02547	-0.609871	-0.278778	1.85513	-0.750814	0.823018	-0.134836	-0.10456	0.181138	0.822327	-0.455915	-0.0877317	0.475439	1.07408	0.818113	-0.476801	0.245496	0.0699446	0.181273	-0.559901	-0.17543	-0.12723	0.465418	0.483517	0.0227759	0.0744098	0.250506	0.6321	-0.651446	1.07748	0.182234	0.684315	0.411286	-0.417593	0.635603	0.359831	-0.258634	-0.159401	-0.41754	-0.667632	0.256819	-0.208559	0.0395564	0.037271
1369643_a_at	0.849678	0.318411	-0.890201	-1.69825	-0.574688	-0.126686	-0.323472	-0.0555253	-0.683069	-0.00836431	-0.690883	0.729519	-0.239441	0.124979	0.180794	0.328471	-0.238587	0.410239	0.29281	0.221462	-0.257161	0.667365	-0.13226	-0.308782	0.202917	-0.326606	0.202011	-0.789553	-0.00345066	-0.572664	0.431784	-0.859006	0.0785559	0.149672	0.118904	-0.521539	0.940437	-0.141563	-0.34024	0.0829495	0.144283	0.439254	-0.889587	-0.0244557	-0.943752	-0.533546	0.475385	-0.536144	1.39361
1369644_at	-0.237006	0.40331	-1.02566	-2.37777	-0.798599	-0.758204	0.498153	-0.455292	-0.364885	-0.410166	-0.971631	-0.172181	-0.380139	-0.0845468	-0.395258	0.111366	-1.17419	-0.0350259	-0.268095	-0.0380887	0.146671	0.0288711	-0.336036	-0.353085	-0.397595	-1.04922	-0.261348	-0.211702	-0.194389	-0.319643	-0.0416712	-0.810327	0.115905	-0.138102	0.383045	-1.05928	0.482071	-0.095379	-0.00418625	-0.0273915	-0.44458	-0.387194	-1.56517	0.0410771	-0.989148	-1.01783	0.0978076	-0.209608	0.514453
1369647_at	0.350628	-0.541589	-0.0727536	-3.0532	0.455669	-0.593929	-1.70877	0.248038	-0.822336	0.553095	-1.43727	0.0372522	-0.124636	1.05151	0.0605566	-0.777825	-0.43201	-0.384696	0.32786	-0.314869	-0.884925	1.4525	0.022747	-1.48342	-0.209305	-0.459113	-1.30357	-0.0488442	-0.201818	-2.25036	0.40051	-0.406133	-0.4894	-0.641342	0.547538	-1.00022	-0.211357	-0.198345	-2.10342	-0.978813	-0.309194	-0.346255	-0.786791	-3.01515	-2.08076	-0.519374	-0.595448	0.867741	-0.123807
1369648_at	-0.0240228	-1.07706	-0.187308	-3.65649	0.181807	-0.92888	-1.22909	0.274873	-1.23615	0.47871	-1.17925	0.415174	-1.03496	0.327733	-0.321018	-0.279477	-0.419941	-0.734555	-0.0896032	-0.93882	-1.34184	0.407018	0.208338	-1.20602	0.11469	-1.184	-0.46915	-0.375049	-0.668592	-0.738908	0.533389	-0.403238	-0.454831	-0.262173	0.249325	-0.552481	-0.674037	0.30686	-1.15327	-1.68269	-0.223502	0.183377	-0.753216	-1.43572	-1.35649	-0.927157	-0.140125	0.229279	-0.456252
1369654_at	-0.0873072	-0.245171	-0.947715	1.15029	0.420636	-0.465494	0.505241	-0.480234	-1.22985	-0.0942838	-0.70611	-0.331677	-0.782733	-0.152185	-0.202218	0.237053	0.00481595	-0.174559	-0.628494	0.290339	-0.35801	0.00629513	-0.868004	-0.122235	-0.37726	-0.54343	-0.292935	-0.609238	-0.445674	-0.888624	-0.365903	0.235012	0.238947	-0.055468	-0.0669302	-0.499411	0.236181	-0.354513	0.147872	0.193405	-0.165709	-0.375114	0.959381	0.0422872	-0.19698	-1.07744	-0.116779	-0.262163	0.476351
1369655_at	0.0881139	0.700878	-0.206707	0.639412	0.632336	0.253247	0.0767834	0.0350107	-0.785543	0.0772316	-0.127498	0.182453	-0.712615	0.384527	0.459674	0.61834	-0.699912	0.790278	0.293136	-0.7097	0.214195	1.00591	0.148083	0.0372645	0.0623621	-0.000306629	-0.094482	-0.978276	0.0198043	-0.637575	0.325225	-0.458199	0.323274	-0.148548	-0.337082	0.338779	0.265248	0.528799	-0.803612	-0.375569	0.0527138	0.193177	-0.207785	0.115835	-0.411069	-0.256005	0.0854305	-0.223656	0.522039
1369656_at	1.19069	0.964619	0.818886	3.22745	1.86477	1.67043	-0.338887	0.825891	1.10776	1.17632	1.11602	0.82193	-0.234264	2.03737	1.25658	-0.392366	1.10321	0.20419	0.223769	2.85789	-0.502015	1.04305	0.11495	1.39185	0.652549	0.444293	0.593326	-0.30876	0.390278	1.3027	0.233567	0.914802	1.45812	0.969125	0.749171	0.39436	-0.0218292	-0.177782	1.13484	0.501435	1.39797	0.0804059	2.706	-0.20385	0.234034	0.968632	0.45376	0.255728	0.458668
1369658_at	1.28962	-0.193145	-0.334305	-0.0423465	1.17383	0.167839	-1.96472	1.41064	-0.441477	1.55505	-0.0809928	0.704818	0.115872	1.12381	-0.0898609	0.122226	-0.218044	1.69649	0.625202	1.04986	-0.622949	0.815722	0.313289	0.638403	0.954224	0.354638	1.03016	-0.46002	0.478486	-0.0307208	0.290663	0.665632	-0.662438	-1.07726	0.554927	0.0526951	0.540518	-0.639114	-0.463877	-0.0748336	0.254606	1.64876	-0.155401	0.7832	1.12195	0.119077	0.224609	-0.207993	0.334858
1369663_at	-1.02288	1.3283	0.866843	4.99123	-0.0381562	1.28111	0.895637	1.88185	-2.7657	-2.64899	-2.0308	0.122422	3.77125	2.63008	0.0352127	-0.035509	3.36833	0.616617	-2.93968	2.11278	3.9211	3.21904	-0.368518	-1.33405	-2.29104	-6.88155	-0.0668773	1.68595	-4.99612	-0.592428	-2.99348	0.224416	3.30745	-0.558475	1.10973	-5.16692	-0.741	-2.41848	1.14803	2.60578	2.83946	-0.781466	-3.12553	0.335668	5.55738	4.4849	-1.08061	0.875391	2.7517
1369664_at	-0.104213	-2.20426	0.999247	-4.5879	-2.77969	-1.41714	-0.791326	0.981212	-6.57398	1.92591	-2.15932	1.11142	-0.00480109	1.25123	2.12053	0.758689	-0.986669	0.549827	0.384951	-1.16871	-0.702225	-0.0630873	0.365996	2.19834	-1.82814	0.462217	0.737412	-1.15045	0.16019	-0.572243	0.642408	-0.168664	-2.96638	1.7308	-0.367767	-0.917105	0.0952868	-0.631745	-1.641	-1.06254	-0.0629457	-0.129359	-1.91941	0.718155	-3.85124	-2.21982	-0.976217	0.645812	-0.222015
1369665_a_at	-0.198316	-0.593329	-0.276416	-1.37212	0.253627	-0.0700899	-0.610148	-1.03227	-0.254127	-0.448197	-1.08308	-0.26377	-1.03888	1.69516	-0.405867	0.35558	-1.05131	-0.547999	0.874181	-1.22086	0.193581	-0.623533	-0.205956	-0.51533	-0.484956	-0.665456	-0.405718	0.223091	0.419507	-0.0988747	-0.359667	0.438976	0.262882	-0.090152	0.39399	-0.277641	0.585867	-0.349787	-1.4437	-0.087695	-0.394428	-0.388904	0.16313	-0.166174	-1.44879	0.740098	-1.11238	-0.0153165	-0.194464
1369666_at	0.591694	-0.870837	0.374377	-0.171429	-0.327805	-0.272931	0.957761	-0.107376	-0.968436	0.131677	0.827961	1.25685	0.479032	1.21446	-0.22871	0.275233	-1.46973	0.940723	-0.845377	-0.796461	-0.458871	-1.49337	-0.154045	-1.12021	-0.599541	-0.268164	-0.224499	2.7244	0.539763	0.56162	-0.34074	-1.02898	0.175353	0.0443214	0.745167	1.71804	0.738015	0.524566	-1.64273	1.04246	-1.32791	1.52027	-1.76622	0.572347	1.50111	-0.0661169	0.134317	-0.258616	-0.213633
1369667_at	1.75347	1.69911	0.705324	0.517518	0.970551	0.884885	1.11369	0.753133	1.3171	1.00252	1.72476	0.778537	-0.0789383	1.1767	2.03297	0.285189	1.11007	1.0173	0.96431	0.955415	0.243116	1.92891	0.38585	-0.0984672	1.26599	1.50274	0.835698	-0.702904	0.466249	-0.398031	0.0472845	0.121806	0.617787	0.585286	0.280443	1.40513	0.839288	-0.0114335	0.18023	0.85449	1.33605	1.33369	0.213359	-0.408027	1.0856	0.86241	0.72437	-0.451531	0.812213
1369669_at	-1.14343	-0.520808	-0.00629639	0.0746805	0.414645	0.845151	0.0649515	0.407688	-0.310269	-0.254784	0.510921	0.117094	-1.05147	0.606892	-0.173248	-0.424279	-1.09215	-0.162692	-0.76698	0.373559	0.06638	0.0882138	-0.228366	0.467956	-0.846834	0.0500127	-0.298031	-0.205136	0.890619	0.612732	0.0147832	0.630354	1.92842	-0.632887	-0.826708	-0.41599	0.251544	-0.262143	-0.120031	-1.37761	-0.535562	-0.666207	0.193623	-0.239384	-0.300274	-0.0159647	0.919326	-0.243458	-0.333699
1369670_at	-0.766985	-1.37681	-0.120143	-2.12155	-0.482779	-0.81142	-0.738879	-0.316085	-1.55147	-0.323517	-0.644812	0.423429	-0.987384	-0.326986	-0.701086	-0.680121	-1.04598	0.0472732	-0.779024	-2.28408	0.317918	-0.761612	-0.342769	-0.553201	-0.702167	-0.660559	0.137706	0.429981	-0.383297	-1.09202	0.0577372	-0.763307	-0.560545	-0.53304	-0.585389	0.0497713	0.908212	-0.377285	-1.505	-0.497986	-1.00102	-0.43394	-0.97079	0.343208	1.21166	-1.03792	0.0947166	-0.31982	-0.587102
1369671_at	-0.338105	0.0224969	-0.644206	-1.12232	-0.538809	-1.38801	-0.360682	-0.0521087	-1.04022	-0.123659	-0.923745	0.0737216	-1.03039	-0.854526	-0.916491	0.170475	-0.403297	-0.274197	-1.00017	0.0590259	-0.55633	-1.042	-0.411972	-0.017467	-0.887506	-0.719975	-0.0667517	-0.183904	-0.473061	-0.548364	-0.18105	-0.296072	-0.907254	-0.0233596	-0.148262	-1.07673	-0.0878266	-0.906018	0.24823	-1.46326	-0.3432	-1.33966	-1.14447	-0.196784	0.390829	-3.22259	-0.419951	-0.134446	0.109389
1369675_at	0.638702	-0.728862	-0.35854	-0.943158	0.855338	-0.115757	-0.97052	0.332145	-0.658567	0.772695	-0.711711	0.818236	-0.417978	0.339684	-0.77012	0.561146	-0.85469	0.536002	0.0454245	-0.883513	-0.461292	1.30855	0.179744	-0.802128	0.671349	0.0323528	-0.178164	0.326271	0.469921	0.0652541	0.263909	-0.116943	-0.00646303	0.105546	-0.0392901	-0.266309	-0.194215	0.608943	-0.200973	0.213824	-0.725577	0.466666	-0.0261127	-0.973682	0.578142	-1.14607	0.618909	0.379602	0.24615
1369676_at	0.413873	-1.607	-0.373825	-0.89682	0.319531	-0.820745	-0.549676	-0.0293127	-0.787681	0.50155	-0.88364	1.4706	0.0750062	-0.185557	-0.450461	0.563263	-0.382152	0.205691	0.275652	-1.74424	-0.541329	1.09322	-0.185189	-0.390785	0.940733	0.465989	-0.0438502	-0.00021329	0.0608995	-0.673116	0.262016	-0.326744	-0.470139	0.156554	-0.271093	0.110298	-0.32546	0.432265	-0.53344	0.333122	0.0905395	0.35565	-0.0103468	-0.611679	0.382141	-1.40692	1.04978	0.389751	0.369022
1369678_a_at	0.652258	1.10567	0.0831593	1.11452	1.31429	-0.0424601	0.657569	1.03485	-1.07499	0.922547	2.0584	0.224427	-0.137911	0.297988	1.55859	0.81986	-0.582709	0.833752	0.371992	1.00807	0.264738	1.06786	0.441763	0.200242	0.179561	-0.0315012	0.308674	-0.719153	0.431762	-0.957161	0.327578	0.896277	0.448367	-0.141483	0.415725	1.1236	0.249777	0.656216	-0.381184	0.855969	0.376831	0.315679	1.42769	0.459631	0.625684	0.745582	0.551313	0.0489172	0.836684
1369679_a_at	-0.625816	1.29482	-0.746374	0.666281	0.0858379	0.132297	1.64543	-0.371809	-1.43657	-0.343687	0.522662	-1.32257	-0.530925	-0.824619	0.856528	-0.0830529	-0.825651	-1.09916	0.294856	1.18727	-0.470073	0.0575231	-0.925133	-0.227548	-0.589688	-1.28348	-0.994747	-0.756483	-0.334168	-0.0588417	-0.845977	0.820277	0.391759	-0.272334	0.398448	-0.371804	-0.690519	-0.345935	0.111327	0.269977	-0.147244	-1.2938	0.841933	-0.0463182	-1.0496	-0.632806	-0.66072	0.33312	0.611734
1369683_at	0.614319	0.973481	-1.16253	-0.147363	0.298724	0.568287	-2.17374	-0.703352	1.55408	-0.797653	-0.19498	-0.215556	-0.0678599	0.335289	0.815185	-0.259937	-0.116371	0.392392	0.604825	0.237205	-0.325909	0.916124	0.0595982	0.947841	-0.0888527	-0.89432	-0.499144	-0.416153	-0.368274	-0.0798049	-0.681563	-0.319883	1.14512	-1.25972	0.732067	0.345587	0.907328	0.0448185	-0.755027	-1.16388	0.771293	-0.329356	-0.706524	-0.788971	-0.66349	-0.101108	-0.118978	0.307439	0.377869
1369689_at	0.724631	0.838891	-0.672041	-0.253281	0.850062	1.15795	-0.690664	-0.220157	0.00991435	-0.445265	0.12657	-0.217363	-0.546673	0.438945	0.971231	0.531777	0.031103	0.171212	0.211562	0.909455	0.268461	1.59432	-0.651887	-0.387546	-0.75033	-0.562291	-0.344668	-0.597052	-0.802345	-0.591331	-0.428965	0.0398355	1.61523	-0.533905	0.0939182	-0.123417	-0.285254	-0.36229	-1.09661	-0.594033	1.21718	-0.129873	0.175615	-1.13707	0.40854	0.815906	-0.342723	-0.352078	0.41148
1369690_at	-0.274436	0.552988	-1.16439	-0.0594277	0.592026	0.935919	-0.299799	-0.364743	0.218055	-0.644681	-0.337599	-0.895924	-0.298329	-0.019047	0.302747	0.3944	-0.55787	-0.326566	-0.575871	0.842603	-0.0173151	0.390242	-1.25653	-0.495597	-1.47966	-1.38702	-1.05848	0.0529999	-0.754828	-0.610267	-0.759527	-0.0329219	1.3193	-0.148583	-0.583694	-0.609726	0.0653311	-0.109874	-0.936489	-0.694962	0.689057	-0.674784	0.099198	-0.852183	-0.422357	0.864302	-1.12911	-0.416833	0.0628268
1369700_at	0.82136	0.343876	0.392535	1.07945	1.42562	0.364562	-0.496592	0.935051	0.420893	1.39384	1.37489	0.742221	0.435582	1.48439	0.851408	-0.0132894	0.437893	0.702345	0.287859	0.629654	-0.16257	1.21363	0.339491	-0.090086	1.18999	0.386055	0.690643	-0.641659	-0.0219885	-0.109008	0.512697	-0.25419	0.0444066	0.125832	0.155902	0.987648	-0.0191259	0.371226	-0.268148	0.0683035	1.52237	0.728963	0.320008	-0.59565	0.216995	1.10943	0.209364	-0.270322	0.496725
1369701_at	-0.414276	-2.34317	-0.674052	-1.6423	-0.256844	-1.92919	-0.19201	-0.229115	-3.59281	0.495546	-2.11482	-0.148212	-0.572966	-0.149901	-0.157079	0.528835	-0.53989	0.423259	-0.866944	-1.66293	0.0909472	-1.78803	-0.353528	-0.433929	-1.95805	-0.556949	0.0411482	-0.48871	-0.172192	-0.671671	-0.63147	-0.861709	-2.03759	-0.118697	-0.714323	-0.575657	0.132015	-0.198922	-1.73066	-0.851829	-0.0420675	-0.672664	-1.07485	0.409705	-0.995978	-0.680752	-0.419886	-0.133836	0.0327093
1369703_at	2.69559	-0.114255	1.45074	-0.736546	2.68266	0.940825	-0.241625	1.37498	0.601755	2.57223	1.43387	1.66698	0.504313	3.00735	1.65816	-0.0568737	1.4855	1.33392	0.840103	2.17695	-0.735995	2.53355	0.715068	0.42692	1.59431	0.856274	0.799702	-0.404145	0.986434	-0.413052	1.20271	0.903214	0.425947	0.359039	0.95883	1.10847	0.464422	0.170962	0.44814	1.11636	2.44896	1.24911	0.661029	-0.0152119	1.33465	2.35953	0.977346	0.0016607	1.52732
1369712_at	-0.652176	0.692523	-0.166339	-0.269127	0.583606	0.387074	0.87809	0.0730446	0.782494	-0.904193	0.830949	0.1132	-0.320024	-0.531416	0.298422	0.352474	-1.08482	0.513694	0.313494	-0.275822	0.268196	-0.0637209	-0.0378592	0.505634	0.421395	0.225776	-0.673223	0.548823	0.773961	-0.793151	0.212784	-0.126559	0.643147	0.0974693	-0.112361	1.03036	0.733469	0.854074	-0.407977	0.313845	-0.172881	0.236094	0.301777	0.393493	0.188277	0.455216	1.02035	0.332615	-0.237652
1369714_at	0.558275	0.173373	-0.151239	0.191478	0.682702	0.557008	0.307294	0.51842	0.717611	0.58083	0.689924	0.881123	0.304563	0.824505	0.917739	0.923826	-0.0997167	0.693756	0.518057	-0.297622	0.780796	0.989479	0.104854	-0.314906	0.988812	0.226634	-0.193196	-0.385552	0.449325	-1.01482	-0.203143	-0.362079	0.836281	-0.0424596	-0.746956	0.724589	0.58538	0.610832	-0.332934	-0.0102517	0.910152	1.01535	-0.363838	-0.198275	0.573934	1.29108	0.465581	-0.134523	0.0336557
1369718_at	-1.55771	0.548633	0.830929	0.742801	-1.5735	-0.574827	-2.58513	-0.285456	-0.162577	-0.489618	1.35241	-0.511372	-0.51336	-0.987635	-2.32763	-0.0350416	-1.95614	-0.1724	-1.81088	-0.991179	-1.27146	-0.758438	0.461814	-0.833494	0.501895	-0.88732	-0.746794	-0.16964	-0.815949	0.510538	-0.431913	-0.735167	0.614996	-0.362122	-0.445725	-1.57182	-0.843444	0.0632263	-0.571348	-3.06824	-3.43677	-0.908175	0.677469	-1.50444	-1.15061	-1.42717	-0.331736	-0.291102	-1.00598
1369720_at	1.67077	-0.907764	-0.207105	2.15534	1.31025	-0.00767943	-0.0411973	0.770853	-2.23634	1.79105	-0.591829	0.896181	-0.664232	1.26969	0.408331	0.13207	0.517659	0.087034	-0.279616	-0.712032	-0.703091	1.54415	-0.117383	-0.234162	-0.297636	0.283361	0.200779	-0.138433	-0.0617933	0.189593	0.588631	-0.0010728	1.1547	1.38704	-0.000772361	-0.0953342	-0.0634164	-0.274636	-0.244177	0.237512	1.09002	0.315593	2.04816	0.479995	-1.64499	-0.618839	0.295356	0.0946545	0.887721
1369722_a_at	0.236791	-0.820268	0.0408462	-1.38813	-0.020562	-0.211317	0.401043	-0.1153	-0.511237	-0.12069	-0.830222	0.381845	-0.0832803	0.262137	0.0645854	0.0997566	-0.167483	0.610098	0.112318	-0.741982	0.75343	-0.00164975	0.0918163	0.10004	-0.350665	0.273698	-0.181523	-1.28405	0.190566	-0.962538	-0.234486	-0.356073	-1.02033	-0.13497	-0.480967	-0.42808	-0.016659	-0.0753074	-0.804677	0.399924	0.608888	0.313024	-1.02449	0.203036	-0.255631	-0.586719	-0.199953	-0.295541	0.123363
1369723_at	1.10471	-0.746418	0.11061	-0.991307	0.929451	0.350849	-0.224036	0.662013	-0.533262	0.806657	-0.221354	1.06315	0.397722	0.773522	0.416008	0.797506	0.384537	1.67038	0.299051	-0.231544	0.672888	0.506553	0.338313	0.282382	0.120562	0.744393	0.358301	-1.08888	0.345249	-0.886658	0.35543	-0.441758	-0.507188	0.372624	-0.621411	0.259029	0.743303	0.404453	-0.778073	0.287656	1.08045	1.14931	-0.828824	-0.238232	0.0511334	0.211299	0.216536	-0.526041	0.236222
1369725_at	-0.897898	-0.113059	-0.752087	-1.09424	-0.10162	0.335879	-0.110906	-0.562839	-0.785518	-0.904807	-0.201207	-0.918867	-0.82086	-1.26583	-0.691486	-0.06955	-0.819344	-0.358362	-0.28397	-1.23565	-0.22135	-1.53962	-1.20961	0.204491	-0.664792	-1.52236	-1.2942	-1.15162	-0.146228	-0.789534	-1.58307	0.0941556	-0.773006	-0.835878	-0.650718	-2.06278	0.17324	0.0465616	-1.64416	-0.233755	0.739015	-1.37548	-0.821556	-0.685431	-0.883968	-0.515751	-0.962256	-0.1817	-0.4033
1369726_at	-0.299881	-0.29355	0.0564179	-1.26526	-0.0625933	2.12176	-0.533707	0.741767	1.57119	0.212396	1.19708	0.282025	0.985481	0.54884	-1.26583	0.57474	0.0150568	0.289447	0.563387	-0.331732	-0.000211261	1.19362	0.56025	-0.0926732	0.61574	-0.302172	0.185937	-0.311191	0.762145	-0.424563	0.394987	-0.270452	0.931029	-0.76526	0.26543	0.479156	0.526381	0.675297	0.626489	-0.035044	-0.197147	0.313199	-0.525378	-0.025269	0.940969	2.00474	-0.552092	0.25826	0.293041
1369727_at	0.191968	-2.23187	-0.122254	-2.53616	-0.818084	-1.36936	-0.548221	-0.466257	0.175344	0.327462	-0.752061	-0.418336	0.148952	0.225347	-1.20389	-0.0492808	-0.498944	0.266862	-0.0203297	-0.144549	0.625372	0.416711	-0.668567	-0.213006	-0.988827	-1.05162	-0.39829	-0.614643	-0.687264	0.0739814	-0.0142415	-0.110142	-0.413549	-0.326896	-0.133674	-0.878428	-0.266474	0.460525	0.29831	-0.0175531	-1.54074	-0.545388	-0.273578	-0.69453	-0.699511	-1.70647	-0.638585	0.339959	-0.323503
1369729_at	0.691847	-0.186998	0.940712	0.536894	0.765394	0.213667	-1.1676	0.18535	-0.306124	0.16746	0.037973	0.0652963	-0.591608	0.76738	1.22104	-0.305132	0.313316	0.40787	0.0866614	0.446439	0.0639303	-0.0100614	0.200079	-0.625736	0.143978	-0.292998	-0.317686	-0.459021	-0.108979	-0.420214	0.17626	-0.715611	-0.0259964	-0.100266	0.32375	-0.602782	0.0834326	-0.593204	-0.209686	-1.25138	1.26156	0.0297414	-0.365913	-1.17654	-1.04943	0.219059	-0.435834	-0.0734621	-0.384948
1369733_at	0.500952	-0.671462	-0.317547	-0.493882	0.520475	0.58359	-1.4222	0.991679	-0.713009	0.707688	0.316984	0.492561	0.247866	0.496614	0.291169	0.596455	-0.417761	0.843873	-0.637449	-0.104338	-0.0544296	0.760482	0.696472	-0.211148	0.436624	0.388736	0.194152	-0.341199	0.00443191	-0.594952	0.641594	-0.591546	0.539229	-0.122856	-0.682342	0.0320319	-0.199605	0.337491	-0.943893	-0.0810355	0.257921	0.51328	-0.0446038	-0.708946	0.53817	1.10637	0.0372356	-0.379101	0.415722
1369734_at	1.41859	-0.300889	-0.188018	-1.49414	1.17193	-0.471916	-1.51529	1.4262	-1.69692	1.43364	-0.613106	2.18597	-0.513429	1.25711	0.519696	0.628515	0.0200562	0.968113	0.191242	0.112057	-0.186633	1.5089	0.472444	0.568037	1.71181	0.33156	0.8589	-1.02852	0.773042	-1.10623	1.11066	0.115407	-0.421133	0.218857	-0.350276	0.970635	0.608465	-0.100694	-1.25438	-0.0384448	0.341101	1.31479	-0.878603	-0.442963	0.807583	0.466067	1.20779	-0.0666172	1.059
1369737_at	-1.57567	-1.67408	0.100946	-4.35445	-1.71028	-4.0282	-3.38461	-0.851028	-0.865928	-1.03063	-4.00872	-0.539527	-4.76464	-0.709624	-3.81897	-0.674046	-1.75916	-0.730716	-3.03527	-0.679763	-1.78665	-4.19748	-0.886874	-1.21315	-3.05969	-2.97037	-0.847439	1.53361	0.220901	0.945484	-0.525594	-0.883168	-2.18439	-0.153665	0.409613	-1.17836	-0.824555	-2.07774	-1.67079	-4.26538	-3.56679	-2.5446	-1.22739	-1.11933	-2.98089	-4.03437	-1.09558	-0.172473	-2.35547
1369738_s_at	-1.24892	-1.46123	0.0170063	-2.80202	-1.28035	-2.28985	-2.56717	-0.558079	-0.988272	-0.470923	-2.36644	-0.639101	-1.97215	-0.342276	-3.00099	-0.511548	-0.936474	-0.381084	-1.76494	-0.793763	-1.4509	-2.16306	-0.567846	-1.41416	-1.95458	-1.45614	-0.441114	0.558221	-0.501487	0.559103	-0.894752	-0.573435	-1.70985	-0.188038	1.06646	-1.59345	-1.13424	-1.57378	-0.826605	-2.59351	-2.47091	-2.00413	-1.18178	-1.14971	-1.77386	-2.81904	-0.894452	-0.104718	-1.24186
1369743_a_at	0.0842025	-0.519098	0.5428	-0.264986	-0.27475	1.91036	0.0202901	-0.0542065	0.495735	0.776112	0.605824	0.399661	1.09187	0.230224	-1.90675	0.113511	-0.567218	0.417878	-0.141434	-1.0971	-0.46622	0.59229	0.329696	0.956522	1.13936	-0.0415569	0.118616	0.217806	0.899467	0.328586	0.0924248	0.0957215	0.321922	0.083142	-0.392094	0.62655	0.650432	0.468023	0.48005	0.056741	-0.769473	0.926843	0.620025	0.616484	0.369503	1.277	0.982939	-0.223677	0.8265
1369746_a_at	0.343058	-1.68337	0.498111	0.600302	-1.16023	0.479127	1.13233	0.501823	-1.38171	0.8222	-0.912432	0.642315	-0.351588	-0.770728	-0.455539	1.13375	0.86077	0.808622	1.07322	-0.515237	-0.283553	0.468092	0.0279844	1.38499	-0.452129	0.325682	0.185647	-0.178955	0.156751	-2.00236	0.872656	-0.360053	-1.35202	-0.0917728	-0.327321	0.609517	1.23792	0.143503	-2.06522	0.683505	0.309047	0.42721	-0.422849	1.16566	-1.1006	1.48126	0.385578	0.302402	1.031
1369754_a_at	0.407376	1.00565	-1.23404	0.401733	0.354114	0.941385	-0.841994	0.0661955	1.06937	0.307099	-0.0804378	0.188419	0.37427	0.564013	0.66671	0.236768	0.0567202	0.427587	1.31447	0.785557	-0.356792	0.969798	0.106031	0.1732	0.353363	0.00722201	-0.251201	-0.456531	-0.26898	-0.151123	-0.179333	-0.118319	0.59266	-0.517687	0.512849	0.436382	0.0938037	0.0855052	-0.345332	-0.509248	0.871622	1.4067	-0.409842	-0.2438	-0.0719556	3.16031	-0.181636	0.281038	0.424529
1369756_a_at	1.11464	1.00908	-0.535101	3.02473	-0.343731	4.00846	0.987142	-0.0406178	0.3826	-1.31025	1.69088	-0.000945624	2.1838	-0.398312	0.200667	0.486763	0.189628	-0.160318	1.73341	1.20739	-1.04839	1.26543	-0.34302	1.57419	1.28596	-0.441914	-0.781881	-0.166018	-0.171115	0.434573	-0.35788	1.45739	2.02246	0.993151	-0.0735658	0.530893	0.17341	0.927932	-0.263804	1.61164	0.0277437	0.572661	1.12931	-0.173111	1.36948	3.51737	0.373466	0.679154	1.48663
1369758_at	1.79098	2.57771	-1.68531	-0.0476538	0.144425	-0.586767	-1.73173	1.08034	0.408219	1.4725	-0.908385	2.34148	-0.129294	3.06169	2.7807	0.405899	1.03681	-0.187161	1.61333	2.50693	-0.483789	0.954317	0.126865	-0.760302	-0.732944	0.964613	1.15093	-0.874704	-1.87273	-2.35294	1.1883	-2.05177	-2.03731	-0.126141	0.362047	-0.0224475	0.682149	-1.36329	-0.334663	-1.45096	3.87381	0.801882	-1.9498	-1.65359	-1.77944	2.17699	-0.952169	-0.679932	0.306931
1369771_at	0.957666	-1.35893	0.00392241	-1.90757	-0.353485	-0.800823	-0.590775	-0.51121	0.0517615	-0.516497	-1.88943	0.64386	-0.0671515	2.03029	-0.765492	0.656964	-0.44187	0.545259	-0.710577	0.0216988	0.676425	0.271244	0.496723	-0.892087	-0.321273	0.226915	-0.0253728	0.559255	-0.55803	-0.192014	0.504108	-0.810406	-0.498995	-0.420467	0.446894	-0.351028	-0.0977265	-0.0328774	-0.119463	-0.155284	-0.269551	0.062372	-0.769008	-0.808043	-1.12678	-1.07305	-0.198794	-0.322314	-0.927104
1369772_at	0.55382	0.421174	0.88774	1.97235	1.66323	1.84368	0.815653	1.31908	1.1921	0.721055	3.12985	0.0888414	0.595222	1.29463	2.2286	0.472529	0.712748	1.43835	1.90256	2.8182	0.0712538	1.09483	1.23154	1.12608	2.04774	0.870098	0.377662	0.891244	1.25732	1.30332	0.793106	1.60771	-0.306555	-0.393901	0.315335	1.61962	0.501119	0.938434	-0.196591	2.28216	0.86687	1.38736	0.319274	0.930016	1.71031	1.31039	2.16719	-0.454976	1.68936
1369775_at	0.19831	0.700024	-0.152854	1.81694	0.24069	0.385544	1.64414	-0.436536	-0.120594	-0.332401	0.0418885	-0.666433	0.350045	0.30725	1.20514	0.350336	-0.034165	0.0650122	-0.359898	0.690697	0.254986	0.462716	-0.342576	0.101317	-0.612762	0.52583	-0.248972	-0.0061128	-0.0163619	0.614282	-0.317765	0.000430531	1.42599	0.496383	-0.260559	-0.160755	-0.0374973	0.332965	-0.00823121	0.731328	0.0585842	0.454941	1.25604	1.25355	-0.525451	-0.159591	-0.284165	-0.147955	0.603033
1369777_a_at	0.0723536	-0.450495	-0.175903	-3.18234	0.271769	0.811075	-0.775884	0.985706	0.0430855	-0.441653	-0.909744	0.27695	-0.361575	-0.451374	0.0873707	-0.0869055	-0.213021	0.599952	0.448899	0.248469	0.800264	-0.229751	0.982442	1.5917	-0.684309	0.406674	0.674528	-1.00927	0.665618	-0.447527	0.183487	-0.764097	0.107956	-1.06959	-1.06388	0.0425172	0.908002	-0.593874	0.591038	0.0742075	1.04248	0.00650165	-2.18829	0.764261	-0.229023	0.454142	-0.203211	-0.644084	-0.302875
1369783_a_at	-0.545335	0.601572	-0.456911	-0.673986	0.239788	2.89819	-0.753847	0.356696	1.59762	-0.671149	0.0431505	-0.45242	0.924227	0.0695319	-0.14416	-0.0743415	1.11133	-0.231558	1.57841	1.24959	-0.235185	0.791177	0.374489	0.0425478	0.374044	0.997902	-0.0191536	0.995609	-0.237015	0.0198449	-0.402014	-0.329248	2.40166	-0.34333	0.306021	-0.337977	-0.232506	-0.120124	-0.23982	-0.669782	1.5408	0.137329	-0.531812	-0.392592	0.433362	3.23252	0.14391	-0.176042	-0.0931846
[truncated: 6,976 more rows]
[truncated: 591 more columns]
