# Supplementary material for: Characterization of Chemically Induced Liver Injuries Using Gene Co-Expression Modules
Source: PLoS One. 2014 Sep 16;9(9):e107230. doi: 10.1371/journal.pone.0107230 (PMC4165895; doi:10.1371/journal.pone.0107230)
Supplement: Table S3 — Gene module map containing 78 rows of modules and 34 columns defined by injury indicator or structure activity classes where each entry of the matrix corresponds to the module activation. (XLSX) [file pone.0107230.s003.xlsx]

## Sheet: Table S3
		Injury indicators																									Structure activity classes
	Indicator cluster →	1			2	3	4		5	6			7	8		9		10			11						12
	Indcator name→	Corpuscular hemoglobin decrease	Corpuscular hemoglobin concentration decrease	Corpuscular hemoglobin concentration decrease, days 5/7	Basophil increase	Periportal lipid accumulation	Lipase increase	Lymphocyte decrease	Liver weight decrease	Liver weight increase	Spleen weight decrease	Glucose increase	Leukocyte increase	Eosinophilia	Albumin increase	Centrilobular inflammatory cell infiltrate	Creatinine increase	Periportal Fibrosis	Glucose decrease	Monocyte increase	Total protein increase	Hemoglobin decrease	Leukocyte count decrease	Centrilobular lipid accumulation	Alkaline phosphatase decrease	Periportal hypertrophy	Estrogen receptor agonists	GMR agonist	PDE4 inhibitor	HMG-CoA reductase inhibitors	DNA alkylator	PPAR alpha agonists, fibric acid	Toxicant heavy metal, all doses	Toxicant heavy metal low dose	H+/K+-ATPASE inhbitors
Modue Cluster ↓	Indicator Type/ID→ ModuleID ↓	CP1	CP2	CP3	CP4	LH1	CP5	CP6	OW1	OW2	OW3	CP7	CP8	LH2	CP9	LH3	CP10	LH4	CP11	CP12	CP13	CP14	CP15	LH5	CP16	LH6	AC1	AC2	AC3	AC4	AC5	AC6	AC7	AC8	AC9
1	1	0.34497	0.427455	0.456501	0.620374	1.53219	0.0882017	-0.763059	-0.316546	-0.357484	-0.661043	-0.461445	-0.963355	-0.18175	-0.47873	1.16358	0.642322	1.20745	0.644165	0.0925423	0.223149	-0.797376	-0.170333	0.206751	-0.421613	-0.293999	2.33431	-0.857573	-0.813918	-0.743633	0.900847	0.203448	1.20921	1.20921	3.47216
	2	0.361689	0.350751	0.380791	0.491077	1.27841	0.0623393	-0.75354	-0.280555	-0.511387	-0.668815	-0.534484	-0.84236	-0.136045	-0.42915	0.997586	0.570295	1.00967	0.566809	0.106033	0.0673055	-0.666776	-0.201664	0.311418	-0.427128	-0.291766	1.98451	-0.909654	-0.66465	-0.473508	0.633355	0.154266	0.915828	0.915828	2.98087
	3	0.387384	0.42645	0.380066	0.701972	1.16127	-0.0860023	-1.39327	-0.427785	-1.44859	-1.86657	-1.49899	-1.19558	-0.290079	-0.992408	1.04314	0.44228	1.06875	0.418407	-0.31488	-0.237651	-1.43431	-0.292209	-0.223497	-0.9558	-0.659698	1.78295	-2.31	-1.05539	-0.91968	1.06646	0.0459399	1.18122	1.18122	3.30085
	4	0.454329	0.488512	0.365064	1.15421	1.23784	0.222162	-0.916507	-0.254493	-0.904869	-1.1844	-0.965545	-0.832081	0.202309	-0.368064	0.939303	0.574065	1.05469	0.732364	0.0959461	-0.0956633	-0.837395	0.0721844	-0.00191425	-0.510123	-0.209678	1.59345	-1.87092	-0.3247	-0.335025	1.01852	0.414518	0.868862	0.868862	2.83206
2	5	-0.0813199	-0.226825	0.0135362	-0.421531	0.295875	-0.262594	-0.849079	-0.673949	0.104088	-1.3042	-1.32586	-0.78903	0.178904	-0.595888	0.0399999	-0.493868	0.387006	0.166656	-0.399218	-0.405978	-0.998223	-0.461697	-0.359993	-0.697382	-0.643743	-0.34468	-1.34538	-1.21425	-0.985911	0.410771	-0.137713	-0.923939	-0.923939	-0.33755
3	6	0.0460484	-0.117394	-0.138365	-0.877378	-1.50388	-0.449327	-1.60399	-0.653246	-3.12903	-5.05655	-4.41404	-1.75222	-1.15787	-1.94899	-1.24176	-1.42271	-3.02861	-2.58687	-3.58683	-2.16868	-3.36231	-1.63172	-2.4294	-2.70333	-2.78233	-3.97043	-4.49094	-2.09148	-2.2491	-1.12236	-0.843685	-0.869541	-0.869541	-1.03514
	7	0.0934484	-0.129678	-0.178203	-0.757465	-1.28801	-0.293687	-1.31949	-0.665184	-2.59598	-4.63457	-4.13262	-1.65384	-0.792423	-1.41195	-1.01813	-1.1065	-2.72191	-2.34312	-3.2463	-2.07017	-2.97047	-1.41398	-2.11092	-2.28987	-2.75002	-4.27903	-4.28859	-1.75314	-2.00307	-1.1549	-0.317873	-0.508957	-0.508957	-0.560244
	8	-0.026902	-0.260446	-0.200987	-1.21778	-2.16078	-0.666281	-2.0043	-0.693098	-4.04229	-6.87857	-6.00896	-2.38569	-1.75661	-2.93026	-1.77952	-1.97148	-4.18901	-3.6958	-4.51301	-2.89531	-4.29569	-2.1185	-2.91079	-3.39477	-3.60156	-5.5855	-5.83074	-2.42875	-3.38212	-1.32605	-1.42492	-1.29899	-1.29899	-1.62483
	9	0.0312212	-0.191876	-0.200731	-0.964889	-1.87102	-0.506911	-1.66099	-0.595765	-3.3938	-5.96417	-5.30332	-1.82065	-1.32615	-2.41271	-1.50438	-1.516	-3.59304	-3.21274	-3.67784	-2.5771	-3.42384	-1.68643	-2.34051	-2.48673	-2.97601	-5.11812	-5.30156	-1.73972	-2.82513	-1.05112	-1.00759	-0.684484	-0.684484	-1.14457
	10	0.00651755	-0.150721	-0.191856	-1.05501	-2.48653	-0.692393	-2.08244	-0.653659	-4.3552	-7.64008	-6.85346	-2.56967	-1.78518	-2.88559	-1.92153	-1.89716	-5.38373	-4.75798	-5.21471	-3.18476	-4.52429	-2.23268	-3.11024	-3.35439	-4.10736	-7.15697	-6.53224	-2.16509	-3.84235	-1.63634	-1.16314	-1.01903	-1.01903	-1.46369
	11	-0.00440155	-0.185919	-0.195995	-1.00633	-2.05169	-0.521108	-1.60263	-0.652336	-3.37231	-5.97116	-5.3386	-2.09042	-1.34808	-2.3299	-1.58641	-1.61775	-3.94145	-3.52825	-3.99155	-2.60395	-3.57696	-1.80344	-2.45396	-2.61476	-3.21596	-5.66505	-5.17024	-1.87365	-2.84855	-1.24386	-0.970168	-0.596807	-0.596807	-1.12802
	12	-0.00735021	-0.246991	-0.221404	-1.06518	-1.62583	-0.465625	-1.47512	-0.734838	-2.89248	-5.24055	-4.63846	-1.93086	-1.05658	-1.8741	-1.34971	-1.49099	-3.15835	-2.87566	-3.41328	-2.31002	-3.21436	-1.69827	-2.22096	-2.46198	-2.95558	-5.20035	-4.63331	-1.84802	-2.47166	-1.00924	-0.556282	-0.55423	-0.55423	-0.867703
	13	-0.0211029	-0.278365	-0.213929	-1.15384	-1.89796	-0.487671	-1.47663	-0.776054	-3.06936	-5.67432	-5.03895	-2.25736	-1.34093	-2.24513	-1.51724	-1.63814	-3.64246	-3.28328	-3.90882	-2.52314	-3.52831	-1.81282	-2.30875	-2.62871	-3.33553	-5.83645	-4.85321	-2.06332	-2.76014	-1.2591	-1.02095	-0.583078	-0.583078	-0.953956
	14	-0.00660301	-0.0670062	-0.063535	-0.505706	-1.01461	-0.307398	-1.09288	-0.360314	-2.1994	-3.34211	-2.94902	-1.27292	-1.07567	-1.73256	-0.886922	-0.999992	-2.22514	-1.93233	-2.59645	-1.46447	-2.31489	-1.06314	-1.67765	-1.90528	-1.89181	-2.4996	-2.95002	-1.43238	-1.75851	-0.796375	-1.07712	-0.625916	-0.625916	-0.740582
	15	-0.633418	-0.346024	-0.0418827	-0.806561	-2.22632	-0.400573	-0.795326	-0.576076	-1.32402	-2.82533	-2.69944	-2.83552	-1.98309	-2.31508	-2.19099	-2.24401	-4.83178	-4.0711	-4.61831	-1.72555	-2.51783	-1.92041	-2.94048	-2.55856	-2.85941	-5.57974	-1.67447	-1.50067	-3.07588	-1.9745	-1.51827	-1.38315	-1.38315	-1.34372
4	16	-0.0358713	-0.044163	0.223195	0.25581	-0.380389	-0.250458	-0.212479	0.14595	-0.388027	-0.270286	-0.266448	-0.246056	-0.396522	-0.529761	-0.264745	-0.336244	-0.577772	-0.384775	-0.543921	-0.242057	-0.415141	-0.276007	-0.249112	-0.340547	-0.38356	-0.141778	-0.0232327	-0.295139	-0.184376	-0.368795	-0.520772	-0.207848	-0.207848	-0.830758
	17	0.0750126	-0.0201169	0.151538	0.258684	-0.428295	-0.209979	-0.171866	0.217465	-0.382839	-0.149962	-0.192663	-0.0202002	-0.364805	-0.52354	-0.170016	-0.295205	-0.641599	-0.386024	-0.509401	-0.281597	-0.33152	-0.12315	-0.188777	-0.31532	-0.257078	0.293403	-0.133807	-0.067966	-0.0211471	-0.37139	-0.534591	-0.338537	-0.338537	-0.878191
5	18	-0.211022	-0.0543419	0.0995855	-0.0235209	-0.997459	-0.235037	-0.245288	-0.221252	-0.259922	-0.439812	-0.497787	-1.50912	-1.19447	-1.36558	-1.21274	-1.28115	-2.09698	-1.6518	-2.23548	-0.570215	-1.09796	-0.674622	-1.51503	-1.45508	-1.06927	-1.38719	0.0221395	-0.759569	-1.33799	-1.0248	-1.39483	-1.2318	-1.2318	-0.775611
	19	-0.902445	-0.355652	0.190435	-0.339772	-2.02808	-0.314924	-0.169005	-0.492613	-0.105444	-1.11126	-1.03884	-3.3573	-2.29635	-2.40656	-2.40922	-2.39405	-3.69276	-3.12466	-4.10813	-0.93713	-1.93383	-1.67855	-2.69275	-2.67942	-2.19521	-3.64516	0.43796	-1.73122	-2.687	-1.96132	-2.34906	-1.94528	-1.94528	-1.18811
	20	-0.734718	-0.347278	0.0783019	-0.48566	-1.98062	-0.379352	-0.466846	-0.654329	-0.448959	-2.18021	-1.76567	-2.92874	-2.30378	-2.35774	-2.36913	-2.31401	-3.62	-2.76634	-3.57002	-1.41054	-1.9411	-2.71834	-2.36459	-2.90033	-2.5307	-3.82665	-0.175922	-1.74481	-2.8054	-1.82627	-2.21035	-2.64543	-2.64543	-1.97377
6	21	-0.507709	-0.49274	-0.107326	-0.393114	-0.508338	-0.252009	-0.197224	-0.367971	-0.135583	-0.390008	-0.320541	-0.198253	-0.493379	-0.605881	-0.441522	-0.642252	-0.69865	-0.564425	-0.784854	-0.494333	-0.585619	-0.540447	-0.550234	-0.377715	-0.383247	-0.45582	-0.19178	-0.543548	-0.833607	-0.399947	-0.580474	-0.334792	-0.334792	-0.342947
7	22	0.0529834	0.0767088	-0.264537	-0.378322	-0.13707	-0.0154371	-0.0383371	-0.0974678	-0.0483666	-0.0671423	-0.00633921	-0.113788	-0.0966125	-0.109192	-0.0112373	0.00261704	-0.148809	-0.208744	-0.0151337	0.0104351	-0.0552498	-0.0775141	-0.0909712	-0.072442	-0.0811061	-0.299084	0.0206294	-0.243792	-0.175335	-0.0192644	-0.0600769	0.00996197	0.00996197	-0.119402
8	23	-0.698576	-0.582489	0.275368	0.776972	0.309043	0.0148983	-0.102414	0.21042	-0.0116812	0.772219	0.408364	0.0377578	2.76373	3.49029	1.30504	0.846925	-0.148917	0.213652	-0.179112	-0.0830892	0.414052	-0.0797357	0.0753139	0.2786	0.117473	0.34568	0.650393	-0.210967	0.961047	-0.135609	4.2294	0.477791	0.477791	0.755799
9	24	-0.339149	-0.754954	-1.08244	-2.46337	-1.20654	0.0427903	-0.132936	-1.5198	-0.0215643	-0.379953	-0.24171	-0.589661	0.488481	1.17086	-0.468181	-1.29588	-0.994854	-1.12373	-1.21957	-0.573258	-1.35942	-0.834982	-1.20532	-1.75695	-1.46834	-1.43395	-0.10528	-1.02855	1.01223	-0.684028	1.78371	-0.942644	-0.942644	-0.406728
	25	0.0383571	-0.350504	-0.633057	-2.04308	-0.846527	0.184278	-0.0264154	-1.06158	0.104795	-0.0545371	0.0424655	-0.259816	0.63051	1.37928	-0.13781	-0.762131	-0.581719	-0.731453	-0.723227	-0.250151	-0.861034	-0.408555	-0.775095	-1.27122	-1.00663	-1.02154	0.0950752	-0.406781	1.27447	-0.370854	2.01112	-0.843226	-0.843226	0.0788926
10	26	-0.101199	0.0404863	0.211514	0.170532	-0.187031	-0.169528	0.414719	0.0377022	0.171949	0.0675794	-0.00447762	-0.0287224	-0.335802	-0.433827	-0.225787	-0.199189	-0.22693	-0.181068	-0.0636797	-0.155854	0.103595	-0.151114	-0.23739	-0.244908	0.566527	3.12663	-0.349632	-0.250311	-0.264169	-0.122622	-0.471303	-0.451473	-0.451473	-0.281641
11	27	-0.193182	-0.18283	0.183681	0.374769	1.66699	0.201413	0.0276148	-0.15342	0.469003	0.378254	0.133949	-0.150439	0.617007	0.628422	0.375821	0.0435746	0.180917	0.521435	0.229209	-0.0296696	-0.0647344	-0.029586	0.243489	-0.0589234	0.0228394	0.411326	0.225721	0.225374	0.579856	0.17761	0.901279	-0.290861	-0.290861	0.986604
12	28	-0.000139896	-0.0305618	0.232382	-0.0819067	0.213251	0.153755	-0.0180516	-0.14961	0.30803	0.110078	0.150843	-0.368707	0.140512	0.10027	-0.186193	-0.0267634	0.158476	0.210925	-0.27324	0.0318801	0.16052	0.269206	0.28712	0.0748006	0.193643	0.248469	-0.0166139	-0.618119	-0.0180713	0.124974	0.0447405	-0.767101	-0.767101	0.53188
13	29	-0.168571	-0.046972	0.140392	0.346173	1.66083	0.632399	0.0351445	0.0932011	0.562091	0.452284	0.414828	0.11469	-0.0379153	0.0341091	-0.0374202	0.150171	0.120804	0.433744	0.19468	0.165827	0.240332	0.0998275	0.542142	0.116179	0.169432	0.274974	0.271408	-0.0654782	0.0998033	0.156376	-0.133746	0.0625257	0.0625257	0.324958
	30	-0.200243	-0.0996368	0.152317	0.322838	1.63513	0.722	0.274439	0.159332	0.808824	0.61628	0.577603	0.229626	0.0923066	0.236748	-0.00797188	0.156276	0.176095	0.437098	0.232295	0.194937	0.365083	0.160652	0.563231	0.147166	0.181471	0.17411	0.438547	-0.0158345	0.101052	0.141335	0.0971875	-0.0100295	-0.0100295	0.377911
14	31	0.0386328	-0.105953	-0.116095	-0.386655	-0.523217	-0.431921	-0.676146	-0.452488	-0.641454	-1.76971	-1.48098	-0.508273	-0.710923	-0.971121	-0.745229	-0.687159	-0.887886	-0.470962	-0.462494	-1.17488	-0.537193	-1.78624	-0.430628	-1.2546	-1.10811	-1.22667	-1.06843	-0.808773	-0.563727	-0.470087	-0.734127	-1.85978	-1.85978	-2.05178
15	32	-0.141134	-0.205943	0.1587	0.0215979	-0.679632	0.147082	-0.190176	-0.392196	-0.113794	-0.973255	-1.06944	0.693081	-0.390927	-1.62511	-0.693928	-0.387982	-0.102602	0.707657	0.0820119	-0.728079	-0.691658	-0.593053	0.21062	-0.210022	-0.434391	-0.836878	-0.871221	-1.00614	-0.109363	0.973063	-1.38945	0.0975537	0.0975537	-1.41612
16	33	0.258428	-0.0909947	-0.0629757	-1.01351	-0.46706	0.469361	-0.43336	-0.56289	-0.617746	-0.717492	-0.548886	0.0354112	0.744255	0.197366	-0.214761	-0.302742	0.0126058	0.0350854	-0.109338	-0.491156	-0.577938	-0.434964	-0.334397	-0.247948	-0.405988	-1.17701	-0.58368	-0.34486	4.00985	-0.204383	0.445381	-0.347669	-0.347669	0.230815
17	34	0.2883	0.179476	0.027646	0.12482	0.0679531	-0.235266	0.777561	0.0725427	1.32655	-0.708408	-0.513405	0.415435	0.254591	-0.33935	-0.194289	-0.0143755	0.252851	-0.022688	-0.0584771	-0.155173	-0.133631	-0.231386	-0.261563	-0.548195	-0.437567	-0.778865	-0.186741	-0.563024	2.3136	0.142449	-0.237855	-0.95462	-0.95462	-0.324199
18	35	-0.0298477	-0.0496158	0.101096	-0.205384	0.468993	-0.187382	0.0587017	0.388268	0.312311	0.362075	0.511397	-0.0192076	0.213349	0.342411	0.330654	0.421659	1.1085	0.700206	1.08563	0.146916	0.598266	0.392392	0.554057	0.688517	0.411936	1.05581	0.180745	0.0913432	0.98337	0.165117	0.513963	0.599332	0.599332	0.790021
19	36	-0.0985635	-0.123505	0.0425254	0.0966223	0.139136	-0.0513875	0.0462381	-0.0377127	0.03344	0.149192	0.142882	0.0193382	0.350667	-0.0150476	0.237014	-0.0308318	1.25923	0.588373	0.292286	0.268918	-0.101954	0.746304	0.00888257	0.373292	0.518465	0.399136	-0.0771508	-0.207724	0.525816	2.01975	0.063945	-0.641516	-0.641516	0.0798826
20	37	0.371735	0.0347044	0.0132514	-0.327726	-0.0643808	-0.208224	-0.495841	-0.179136	-0.511131	-0.581912	-0.186149	0.909807	0.240217	-0.231306	-0.0517815	0.0800466	3.14146	1.92915	1.76196	0.362776	0.359606	0.0672104	0.464474	0.215548	0.523749	0.0263474	-0.522477	0.0687409	1.01231	1.64277	-0.160832	-0.454225	-0.454225	-0.355468
	38	0.503281	0.128411	0.066199	-0.265324	0.0218421	-0.154488	-0.369781	-0.0346021	-0.374254	-0.227201	0.136704	1.15344	0.503321	-0.0113027	0.117973	0.390959	3.45766	2.23177	2.06858	0.592951	0.690053	0.312211	0.728962	0.427874	0.76623	0.158962	-0.260104	0.217554	1.66465	1.86895	-0.0628288	-0.4502	-0.4502	-0.329505
	39	0.382907	0.132406	0.107992	-0.297506	-0.442329	-0.373542	-0.73804	0.134511	-0.899012	-1.0956	-0.866239	1.01767	-0.00279275	-0.837683	-0.253218	0.0908915	1.36001	0.740982	0.779586	-0.214322	0.310274	-0.09764	0.186237	-0.0827386	0.15857	-0.530379	-1.15615	-0.362168	1.23598	1.11255	-0.678044	-1.13354	-1.13354	-0.662243
	40	0.40297	0.134502	0.130458	-0.290397	-0.40055	-0.306443	-0.701502	0.204314	-0.893569	-0.882013	-0.594401	1.15609	0.0644797	-0.731126	-0.192049	0.217153	1.61163	0.979987	1.03968	-0.0729127	0.533115	-0.0175365	0.345721	0.10886	0.358367	-0.419309	-0.955996	-0.251422	1.22693	1.20221	-0.644929	-0.895249	-0.895249	-0.612584
	41	0.413278	0.144742	0.132815	-0.229815	-0.324934	-0.253572	-0.607579	0.227833	-0.782836	-0.7807	-0.469871	1.16675	0.127544	-0.63569	-0.133534	0.264709	1.66091	1.06346	1.12975	-0.00821818	0.609126	-0.0104381	0.401688	0.186104	0.415739	-0.416922	-0.844114	-0.143128	1.27601	1.29487	-0.558434	-0.804593	-0.804593	-0.573036
21	42	-0.175345	-0.102415	0.0085252	-0.132329	-0.235638	0.240728	0.509153	0.0221743	0.600477	0.314839	0.18461	0.0843046	-0.409068	-0.389067	-0.307132	-0.202799	-0.232725	-0.106237	-0.186961	-0.0398344	0.0848741	0.0249983	-0.0553441	0.0343247	-0.0795622	-0.338023	0.322553	0.140764	-0.199744	-0.126051	-0.640438	-0.267945	-0.267945	-0.383444
	43	-0.160816	0.101491	0.103969	0.0977998	0.0366312	0.217487	0.650247	-0.146433	0.981401	0.653771	0.5138	0.069202	-0.358809	-0.163794	-0.206888	-0.148012	0.0767371	0.113697	-0.0597287	0.349429	0.0283394	-0.0175297	-0.126353	-0.0175664	-0.0322498	0.155312	0.942975	-0.180798	-0.273498	0.131172	-0.461882	-0.157835	-0.157835	-0.217457
	44	-0.187862	-0.0636158	0.0496684	-0.119536	-0.220922	0.09595	0.263933	-0.0774652	0.320167	0.200807	0.110324	-0.0431254	-0.506312	-0.502402	-0.294107	-0.236451	-0.164379	-0.129952	-0.29349	-0.0141566	-0.107728	-0.082396	-0.180089	-0.171969	-0.174303	-0.203945	0.29701	-0.174067	-0.433576	-0.0193499	-0.679404	-0.255093	-0.255093	-0.330882
22	45	-0.344204	-0.0971281	0.00176612	0.123401	-0.00959429	0.846305	2.19323	0.197545	3.0226	3.62514	3.07145	0.560586	-0.0553594	0.85701	-0.158186	0.0550464	-0.0331188	0.253688	0.542537	1.19419	1.63516	0.717482	0.632651	1.28709	0.948256	0.273042	3.74598	1.33089	0.589977	-0.221174	-0.382987	0.0329491	0.0329491	-0.295149
	46	-0.361542	-0.251758	-0.0642187	-0.0425419	-0.149171	0.624559	1.7608	0.146268	2.19309	2.48174	2.03915	0.459758	-0.0565557	0.552198	-0.110331	-0.0169309	-0.057603	0.143051	0.326985	0.705179	1.08934	0.497597	0.484478	0.868833	0.545288	-0.103183	2.5534	0.943491	0.420542	-0.164991	-0.285248	-0.0411949	-0.0411949	-0.360596
	47	-0.127518	-0.157049	0.11504	0.163752	0.32318	1.23673	1.87812	0.662	1.9001	1.90773	1.77138	0.558345	0.420657	0.821188	0.360252	0.333307	0.78574	0.631922	0.715366	0.632032	1.24404	1.02389	0.936955	0.98107	0.864893	0.00492712	1.5052	1.43236	1.02246	0.45542	0.406339	0.290911	0.290911	0.547703
	48	-0.140676	-0.167056	0.0801553	0.0941416	0.317553	1.26132	1.80476	0.553313	1.77276	1.7391	1.64085	0.671299	0.434719	0.784342	0.362588	0.299001	0.743955	0.6282	0.697129	0.58716	1.12615	0.955007	0.965269	0.894449	0.804357	-0.0457172	1.37246	1.38367	0.938001	0.545863	0.453225	0.295613	0.295613	0.516378
	49	-0.17848	-0.186441	0.0558289	0.0944685	0.0522047	1.10007	1.92385	0.51993	2.06123	2.24936	1.93151	0.279266	0.243822	0.784266	0.185654	0.218608	0.287939	0.336224	0.561056	0.696566	1.25455	0.824408	0.850818	1.00065	0.778628	-0.0925683	2.04425	1.37257	0.681068	0.200372	0.230301	0.13772	0.13772	0.0570974
	50	-0.0959031	-0.135172	0.144155	0.0989165	0.329445	1.2211	1.92295	0.670668	2.10833	2.2125	1.99333	0.462645	0.372769	0.848854	0.304448	0.353921	0.600673	0.558812	0.703683	0.676052	1.37695	1.00512	0.989521	1.06657	0.892811	-0.014256	1.85868	1.43431	0.931692	0.317866	0.319829	0.234613	0.234613	0.382316
	51	-0.226588	-0.215402	0.0368435	0.177687	0.149949	1.13717	1.82589	0.504434	1.85537	1.96172	1.75868	0.484803	0.312829	0.785604	0.199787	0.204922	0.467782	0.475984	0.651581	0.64656	1.0733	0.744264	0.847741	0.900857	0.667753	-0.143295	1.81587	1.23102	0.758127	0.30291	0.245021	0.149774	0.149774	0.195293
23	52	0.000381294	-0.0871014	0.0513327	-0.0635703	0.432529	0.353303	0.425041	-0.0427585	0.49306	0.228547	0.0698337	-0.167312	-0.111402	-0.182453	0.0254355	0.0666903	0.0966889	0.415085	0.317685	0.0404295	0.233639	0.299776	0.560283	0.356803	0.147005	0.424034	-0.00877983	0.430844	0.0574865	0.0272781	-0.190745	-0.32993	-0.32993	0.160136
	53	-0.00220695	-0.120431	-0.0963738	-0.333458	0.135988	0.261499	0.390245	-0.218639	0.472583	0.0558692	-0.00753881	-0.0763083	-0.278877	-0.375461	-0.0216806	0.0506273	0.140159	0.367929	0.386417	0.0153853	0.287551	0.160311	0.546302	0.368031	0.155622	0.296125	0.00679614	0.398063	-0.107353	0.0472634	-0.408431	-0.48152	-0.48152	0.162147
	54	0.00755005	-0.123036	-0.126415	-0.392113	0.0587263	0.201965	0.349219	-0.2473	0.435335	-0.0128826	-0.0559657	0.0158486	-0.234239	-0.335798	-0.00739654	0.0640558	0.175987	0.365501	0.461458	0.00063183	0.304821	0.110955	0.546841	0.395993	0.172618	0.243727	-0.0231218	0.441429	-0.0708687	0.0809981	-0.346573	-0.5153	-0.5153	0.196914
24	55	0.524592	0.257866	0.0416769	-0.033823	-0.24	0.161578	0.184993	0.637417	0.344992	0.714722	0.641776	3.77251	0.223447	0.131234	0.086171	1.13181	1.62525	1.31377	2.82089	0.599571	2.68897	1.02792	1.91032	2.73931	1.88321	-0.575242	0.58023	2.37325	1.25937	0.4633	-0.139776	0.238376	0.238376	-0.396653
25	56	-0.194461	-0.243221	0.0992377	-0.0877478	-0.124029	0.13511	0.159168	-0.00939458	-0.0204087	0.0462349	0.122559	0.607116	0.0493567	0.014118	0.0324413	-0.066032	0.588556	0.65721	0.284169	-0.0648953	-0.038575	0.0176255	0.0230726	-0.0749814	0.175763	-0.0820775	0.0715136	0.332958	0.675638	0.412849	0.0712947	-0.162775	-0.162775	-0.020324
	57	-0.20823	-0.25576	0.0614013	-0.0535948	-0.149583	0.250482	0.208295	0.0406126	-0.0109393	0.0986895	0.168943	0.617496	0.162571	0.094649	0.116433	0.01334	0.718456	0.70042	0.412997	-0.0277408	0.0858441	0.157504	0.149526	0.0677249	0.263697	-0.0879302	0.0430835	0.502658	0.963092	0.576787	0.204843	-0.192493	-0.192493	0.0922032
	58	-0.220006	-0.247639	0.0782792	-0.0163996	-0.141558	0.289455	0.238127	0.132685	-0.0336264	0.075885	0.174152	0.653467	0.0843241	0.0803165	0.155217	0.0268488	0.713803	0.660766	0.429922	-0.0252933	0.161208	0.172774	0.19939	0.156645	0.317216	-0.0310738	0.0668607	0.713787	0.88044	0.498325	0.139122	-0.189768	-0.189768	0.194893
	59	-0.162306	-0.190038	0.0568219	0.00921228	-0.0351641	0.264102	0.237826	0.103998	0.0817517	0.162932	0.199151	0.54101	0.172131	0.0917293	0.118698	0.0861125	0.61053	0.649052	0.402513	0.0188492	0.166055	0.204165	0.210193	0.146051	0.283375	0.000565777	0.0769518	0.436399	0.802984	0.528423	0.189858	-0.103351	-0.103351	0.102966
26	60	-0.382627	-0.392441	-0.160441	-0.243775	-0.33091	0.695949	0.715061	0.337018	0.256651	0.313773	0.431652	0.68067	0.0956871	-0.0536719	0.372092	0.11869	0.693161	0.570743	0.536346	-0.0537393	0.557701	0.484583	0.494402	0.470258	0.59254	-0.0467892	0.141011	0.72222	0.844456	0.762227	0.312584	-0.0237518	-0.0237518	0.561937
	61	-0.362348	-0.379362	-0.115655	-0.14995	-0.269655	0.471	0.456861	0.104206	0.181693	0.151062	0.208028	0.729035	0.107891	-0.0916096	0.24327	0.0156068	0.644218	0.638308	0.478504	-0.101286	0.257339	0.246695	0.327105	0.32687	0.425603	-0.0462227	0.0602623	0.547112	0.887869	0.758575	0.117523	-0.0890458	-0.0890458	0.252459
	62	-0.357436	-0.387713	-0.0970032	-0.226841	-0.32128	0.511211	0.520565	0.207922	0.100966	0.158924	0.264011	0.612908	0.0469784	-0.110285	0.251138	0.0190505	0.616562	0.529801	0.428555	-0.12084	0.338942	0.335991	0.323672	0.305528	0.44081	-0.133294	0.0229288	0.673853	0.904637	0.59541	0.152455	-0.109466	-0.109466	0.431929
27	63	-0.494545	-0.50157	-0.149864	-0.276521	-0.620784	0.807294	0.747945	0.0541733	0.445265	0.0443747	0.0617434	1.03798	0.0324073	-0.636759	0.0836996	-0.054996	0.607773	0.772219	0.597636	-0.371237	0.303304	0.130819	0.635886	0.37226	0.423938	-0.308322	-0.169367	0.144361	0.903959	1.09113	-0.172021	0.0211606	0.0211606	-0.0766523
	64	-0.653095	-0.592731	-0.225968	-0.368261	-0.680533	1.03813	0.898065	-0.0618007	0.547634	-0.0423485	-0.0252319	0.815654	-0.0564767	-0.804148	0.0122174	-0.13637	0.535605	0.665477	0.476262	-0.393421	0.102763	0.0514845	0.659612	0.171734	0.220215	-0.39711	-0.277626	0.0445543	0.77901	1.09001	-0.219106	0.047207	0.047207	-0.156043
	65	-0.676307	-0.636685	-0.224645	-0.337157	-0.647032	0.951415	0.873789	-0.0342855	0.578277	0.149431	0.158509	1.0307	-0.0603106	-0.760109	0.0371292	-0.114124	0.698491	0.806238	0.681223	-0.353311	0.290936	0.123425	0.706935	0.39628	0.453371	-0.253487	-0.11854	0	0.968652	1.08537	-0.25049	0.0241709	0.0241709	-0.0384652
	66	-0.62801	-0.605534	-0.259154	-0.410437	-0.63587	0.836575	0.829981	0.0280456	0.49129	0.1512	0.195736	0.858481	-0.117917	-0.653367	0.0715372	-0.127307	0.621107	0.634398	0.52359	-0.325073	0.303757	0.148559	0.593776	0.322633	0.397154	-0.260791	-0.0518362	0.169731	0.819484	0.914456	-0.169227	-0.0620179	-0.0620179	0.121528
28	67	-0.689458	-0.63501	-0.269531	-0.408323	-0.331312	1.00984	0.942542	0.14733	0.482502	0.325451	0.368149	0.756422	-0.072667	-0.429987	0.235039	-0.0521859	0.500152	0.47482	0.396091	-0.191879	0.405773	0.365777	0.575186	0.350823	0.404012	-0.230612	0.0591784	0.426598	0.85254	0.736413	0.0606423	0.0923194	0.0923194	0.268488
	68	-0.715242	-0.646685	-0.277725	-0.383819	-0.267219	1.18162	1.15559	0.206392	0.728453	0.415053	0.462367	0.909832	0.0173855	-0.397396	0.21809	0.00198906	0.685989	0.651698	0.568643	-0.158766	0.511581	0.420414	0.751713	0.418113	0.485779	-0.217368	0.0892691	0.463624	0.857118	0.936973	0.067537	0.0881136	0.0881136	0.284885
	69	-0.441962	-0.429994	-0.115742	-0.345884	-0.40568	0.67156	0.756171	0.293128	0.335323	0.361791	0.488478	0.572003	-0.041235	-0.140764	0.306735	0.0164348	0.582764	0.433976	0.404923	-0.0848112	0.521557	0.424502	0.414953	0.372272	0.488939	-0.215611	0.221944	0.581834	0.724755	0.661275	0.197046	-0.110139	-0.110139	0.489157
	70	-0.45353	-0.451034	-0.16654	-0.353515	-0.331124	0.719313	0.751254	0.345228	0.263685	0.366587	0.456202	0.414414	-0.0611053	-0.105257	0.366764	0.0775654	0.466577	0.33303	0.317155	-0.122817	0.601087	0.517003	0.471499	0.450173	0.511143	-0.268897	0.131407	0.629555	0.535667	0.55609	0.256467	-0.0835791	-0.0835791	0.605731
	71	-0.567916	-0.561247	-0.219094	-0.601536	-0.514605	0.650447	0.68972	0.140599	0.24794	0.230202	0.372807	0.395341	-0.18819	-0.282615	0.263685	-0.151553	0.43385	0.230194	0.236123	-0.225286	0.413105	0.308941	0.261867	0.281173	0.407437	-0.399276	0.118843	0.382039	0.48558	0.527687	0.0995099	-0.259678	-0.259678	0.512439
	72	-0.712472	-0.680055	-0.276338	-0.729942	-0.619149	0.668744	0.888732	0.149923	0.437011	0.452511	0.60224	0.26453	-0.311512	-0.182979	0.249152	-0.360172	0.278632	-0.0521824	0.0982637	-0.107842	0.413783	0.328047	0.112749	0.16658	0.2837	-0.350272	0.448445	0.528828	0.527432	0.437888	0.0148405	-0.462924	-0.462924	0.486043
	73	-0.546676	-0.522949	-0.147498	-0.212345	-0.279812	1.07058	1.38378	0.412285	1.01947	0.902909	0.948153	0.903098	0.197899	0.17744	0.339142	0.0754191	0.812086	0.635046	0.645985	0.0816424	0.760257	0.635895	0.736261	0.582206	0.643062	-0.263179	0.59738	0.981891	1.00726	0.781473	0.318524	0.15654	0.15654	0.508608
	74	-0.508393	-0.41891	-0.169683	-0.263466	-0.0237866	1.21166	1.17718	0.595916	0.438716	0.67201	0.753975	0.561166	0.019612	0.0623519	0.41938	0.289282	0.359177	0.244691	0.333058	0.135288	0.863919	0.828139	0.660948	0.630871	0.601573	-0.180736	0.377446	0.855012	0.43883	0.641534	0.362522	0.276911	0.276911	0.57146
	75	-0.579147	-0.546492	-0.253677	-0.449089	-0.266692	1.03331	1.04271	0.468344	0.398805	0.55697	0.647597	0.477971	-0.0879575	-0.108768	0.406205	0.113823	0.363556	0.238777	0.264885	-0.0567466	0.738357	0.725935	0.585039	0.529067	0.56104	-0.394621	0.232093	0.855591	0.548254	0.553452	0.293098	0.0382256	0.0382256	0.620602
	76	-0.69511	-0.590315	-0.284702	-0.521381	0.0106467	1.12808	0.949982	0.239271	0.312982	0.456715	0.567392	0.381448	-0.0934283	-0.151588	0.307684	0.0580794	0.377697	0.348473	0.197087	-0.0281191	0.559573	0.541873	0.522563	0.347667	0.414502	-0.273985	0.210323	0.243441	0.427717	0.524065	0.338826	0.13192	0.13192	0.539222
	77	-0.671704	-0.63978	-0.313711	-0.585089	-0.272621	0.94821	0.925783	0.218695	0.396444	0.361254	0.461269	0.342438	-0.216879	-0.314181	0.261449	-0.0803052	0.324447	0.219514	0.173281	-0.18771	0.46658	0.457577	0.442777	0.328491	0.407227	-0.377278	0.0916226	0.446466	0.391253	0.488245	0.146947	-0.0265449	-0.0265449	0.482217
	78	-0.672246	-0.607606	-0.265678	-0.46207	-0.206522	0.973228	0.902257	0.219212	0.437708	0.390017	0.447879	0.448788	-0.127495	-0.296769	0.286169	-0.011469	0.360873	0.332345	0.244919	-0.185242	0.445443	0.438788	0.523503	0.361935	0.432521	-0.195545	0.0604169	0.506458	0.596404	0.507477	0.19575	0.100615	0.100615	0.411291
	MAX	0.524592	0.488512	0.456501	1.15421	1.66699	1.26132	2.19323	0.670668	3.0226	3.62514	3.07145	3.77251	2.76373	3.49029	1.30504	1.13181	3.45766	2.23177	2.82089	1.19419	2.68897	1.02792	1.91032	2.73931	1.88321	3.12663	3.74598	2.37325	4.00985	2.01975	4.2294	1.20921	1.20921	3.47216
	MIN	-0.902445	-0.754954	-1.08244	-2.46337	-2.48653	-0.692393	-2.08244	-1.5198	-4.3552	-7.64008	-6.85346	-3.3573	-2.30378	-2.93026	-2.40922	-2.39405	-5.38373	-4.75798	-5.21471	-3.18476	-4.52429	-2.71834	-3.11024	-3.39477	-4.10736	-7.15697	-6.53224	-2.42875	-3.84235	-1.9745	-2.34906	-2.64543	-2.64543	-2.05178
	AVG	-0.172746	-0.205434	-0.0370887	-0.263482	-0.312679	0.274646	0.158231	-0.0550201	-0.0765655	-0.504656	-0.409951	-0.026424	-0.163441	-0.365583	-0.168638	-0.257098	-0.160883	-0.157071	-0.328743	-0.332821	-0.252954	-0.135828	-0.1264	-0.246975	-0.263398	-0.755945	-0.436896	-0.0910451	0.073753	0.171086	-0.0894458	-0.291583	-0.291583	-0.00126963
	STD	0.357633	0.279187	0.252096	0.612647	0.900662	0.57843	1.02754	0.46213	1.50917	2.31738	2.06403	1.29113	0.845043	1.16468	0.796532	0.78416	1.83921	1.5362	1.77936	0.958925	1.53386	0.914688	1.18614	1.2983	1.35733	2.07881	2.03423	1.05834	1.54104	0.909471	1.0213	0.678859	0.678859	0.960588
