# Supplementary material for: Characterization of Chemically Induced Liver Injuries Using Gene Co-Expression Modules
Source: PLoS One. 2014 Sep 16;9(9):e107230. doi: 10.1371/journal.pone.0107230 (PMC4165895; doi:10.1371/journal.pone.0107230)
Supplement: Table S4 — Module cluster activation patterns before averaging over the module clusters. (XLSX) [file pone.0107230.s004.xlsx]

## Sheet: Table S4
Dendrogram		Module cluster	Module	Indicator cluster
				1	2	3	4	5	6	7	8	9	10	11
		1	1	0.409642	0.620374	1.53219	-0.337429	-0.316546	-0.493324	-0.963355	-0.33024	0.902951	0.648053	-0.208904
			2	0.36441	0.491077	1.27841	-0.345601	-0.280555	-0.571562	-0.84236	-0.282597	0.78394	0.560837	-0.201435
			3	0.397967	0.701972	1.16127	-0.739635	-0.427785	-1.60472	-1.19558	-0.641243	0.742711	0.390758	-0.63386
			4	0.435968	1.15421	1.23784	-0.347173	-0.254493	-1.01827	-0.832081	-0.0828775	0.756684	0.627667	-0.263765
		2	5	-0.0982029	-0.421531	0.295875	-0.555836	-0.673949	-0.841992	-0.78903	-0.208492	-0.226934	0.0514814	-0.594502
		3	6	-0.0699034	-0.877378	-1.50388	-1.02666	-0.653246	-4.19987	-1.75222	-1.55343	-1.33224	-3.06743	-2.51296
			7	-0.0714777	-0.757465	-1.28801	-0.806587	-0.665184	-3.78772	-1.65384	-1.10219	-1.06231	-2.77044	-2.26757
			8	-0.162779	-1.21778	-2.16078	-1.33529	-0.693098	-5.64327	-2.38569	-2.34343	-1.8755	-4.13261	-3.20277
			9	-0.120462	-0.964889	-1.87102	-1.08395	-0.595765	-4.8871	-1.82065	-1.86943	-1.51019	-3.49454	-2.58177
			10	-0.11202	-1.05501	-2.48653	-1.38742	-0.653659	-6.28291	-2.56967	-2.33538	-1.90934	-5.11881	-3.41895
			11	-0.128772	-1.00633	-2.05169	-1.06187	-0.652336	-4.89402	-2.09042	-1.83899	-1.60208	-3.82042	-2.7115
			12	-0.158582	-1.06518	-1.62583	-0.970372	-0.734838	-4.25716	-1.93086	-1.46534	-1.42035	-3.1491	-2.47686
			13	-0.171133	-1.15384	-1.89796	-0.98215	-0.776054	-4.59421	-2.25736	-1.79303	-1.57769	-3.61152	-2.68954
			14	-0.0457147	-0.505706	-1.01461	-0.70014	-0.360314	-2.83018	-1.27292	-1.40411	-0.943457	-2.25131	-1.71954
			15	-0.340442	-0.806561	-2.22632	-0.59795	-0.576076	-2.28293	-2.83552	-2.14909	-2.2175	-4.50706	-2.42037
		4	16	0.0477204	0.25581	-0.380389	-0.231468	0.14595	-0.308253	-0.246056	-0.463141	-0.300494	-0.502156	-0.317737
			17	0.0688111	0.258684	-0.428295	-0.190922	0.217465	-0.241821	-0.0202002	-0.444173	-0.232611	-0.512341	-0.249574
		5	18	-0.0552595	-0.0235209	-0.997459	-0.240163	-0.221252	-0.399174	-1.50912	-1.28002	-1.24695	-1.99475	-1.06369
			19	-0.355887	-0.339772	-2.02808	-0.241965	-0.492613	-0.751847	-3.3573	-2.35146	-2.40163	-3.64185	-2.01948
			20	-0.334565	-0.48566	-1.98062	-0.423099	-0.654329	-1.46495	-2.92874	-2.33076	-2.34157	-3.31879	-2.31093
		6	21	-0.369258	-0.393114	-0.508338	-0.224617	-0.367971	-0.282044	-0.198253	-0.54963	-0.541887	-0.682643	-0.488599
		7	22	-0.0449484	-0.378322	-0.13707	-0.0268871	-0.0974678	-0.040616	-0.113788	-0.102902	-0.00431011	-0.124229	-0.0611413
		8	23	-0.335232	0.776972	0.309043	-0.043758	0.21042	0.389634	0.0377578	3.12701	1.07598	-0.0381254	0.120436
		9	24	-0.725514	-2.46337	-1.20654	-0.0450727	-1.5198	-0.214409	-0.589661	0.829672	-0.882031	-1.11272	-1.19971
			25	-0.315068	-2.04308	-0.846527	0.0789314	-1.06158	0.0309077	-0.259816	1.0049	-0.449971	-0.6788	-0.762114
		10	26	0.0502668	0.170532	-0.187031	0.122595	0.0377022	0.0783502	-0.0287224	-0.384814	-0.212488	-0.157226	-0.0198573
		11	27	-0.0641105	0.374769	1.66699	0.114514	-0.15342	0.327069	-0.150439	0.622715	0.209698	0.31052	0.0139026
		12	28	0.0672268	-0.0819067	0.213251	0.0678517	-0.14961	0.18965	-0.368707	0.120391	-0.106478	0.0320538	0.169529
		13	29	-0.0250503	0.346173	1.66083	0.333772	0.0932011	0.476401	0.11469	-0.00190309	0.0563754	0.249742	0.22229
			30	-0.0491875	0.322838	1.63513	0.49822	0.159332	0.667569	0.229626	0.164527	0.0741522	0.281829	0.268757
		14	31	-0.0611382	-0.386655	-0.523217	-0.554033	-0.452488	-1.29738	-0.508273	-0.841022	-0.716194	-0.607114	-1.04861
		15	32	-0.0627921	0.0215979	-0.679632	-0.021547	-0.392196	-0.71883	0.693081	-1.00802	-0.540955	0.229023	-0.407764
		16	33	0.0348191	-1.01351	-0.46706	0.0180007	-0.56289	-0.628041	0.0354112	0.470811	-0.258752	-0.0205489	-0.415399
		17	34	0.16514	0.12482	0.0679531	0.271148	0.0725427	0.0349122	0.415435	-0.0423798	-0.104332	0.0572286	-0.294586
		18	35	0.0072108	-0.205384	0.468993	-0.0643403	0.388268	0.395261	-0.0192076	0.27788	0.376157	0.964776	0.465347
		19	36	-0.0598477	0.0966223	0.139136	-0.00257471	-0.0377127	0.108505	0.0193382	0.16781	0.103091	0.713295	0.302318
		20	37	0.139897	-0.327726	-0.0643808	-0.352032	-0.179136	-0.426397	0.909807	0.00445553	0.0141326	2.27753	0.332227
			38	0.23263	-0.265324	0.0218421	-0.262134	-0.0346021	-0.154917	1.15344	0.246009	0.254466	2.586	0.58638
			39	0.207768	-0.297506	-0.442329	-0.555791	0.134511	-0.953616	1.01767	-0.420238	-0.0811631	0.960193	0.0433968
			40	0.222643	-0.290397	-0.40055	-0.503973	0.204314	-0.789995	1.15609	-0.333323	0.0125518	1.21043	0.209269
			41	0.230278	-0.229815	-0.324934	-0.430575	0.227833	-0.677802	1.16675	-0.254073	0.0655874	1.28471	0.265667
		21	42	-0.089745	-0.132329	-0.235638	0.374941	0.0221743	0.366642	0.0843046	-0.399068	-0.254965	-0.175308	-0.0050906
			43	0.0148817	0.0977998	0.0366312	0.433867	-0.146433	0.716324	0.069202	-0.261301	-0.17745	0.0435684	0.0306782
			44	-0.0672699	-0.119536	-0.220922	0.179942	-0.0774652	0.210433	-0.0431254	-0.504357	-0.265279	-0.19594	-0.121774
		22	45	-0.146522	0.123401	-0.00959429	1.51977	0.197545	3.23973	0.560586	0.400825	-0.0515699	0.254369	1.06914
			46	-0.22584	-0.0425419	-0.149171	1.19268	0.146268	2.23799	0.459758	0.247821	-0.0636309	0.137477	0.698453
			47	-0.056509	0.163752	0.32318	1.55743	0.662	1.85974	0.558345	0.620922	0.346779	0.711009	0.947147
			48	-0.0758589	0.0941416	0.317553	1.53304	0.553313	1.71757	0.671299	0.609531	0.330795	0.689761	0.888733
			49	-0.103031	0.0944685	0.0522047	1.51196	0.51993	2.0807	0.279266	0.514044	0.202131	0.395073	0.900936
			50	-0.0289734	0.0989165	0.329445	1.57202	0.670668	2.10472	0.462645	0.610811	0.329185	0.621056	1.00117
			51	-0.135049	0.177687	0.149949	1.48153	0.504434	1.85859	0.484803	0.549216	0.202355	0.531782	0.813413
		23	52	-0.0117958	-0.0635703	0.432529	0.389172	-0.0427585	0.263814	-0.167312	-0.146928	0.0460629	0.276487	0.272989
			53	-0.073004	-0.333458	0.135988	0.325872	-0.218639	0.173638	-0.0763083	-0.327169	0.0144734	0.298168	0.255534
			54	-0.0806336	-0.392113	0.0587263	0.275592	-0.2473	0.122162	0.0158486	-0.285019	0.0283296	0.334315	0.25531
		24	55	0.274712	-0.033823	-0.24	0.173285	0.637417	0.567163	3.77251	0.177341	0.608988	1.91997	1.80821
		25	56	-0.112815	-0.0877478	-0.124029	0.147139	-0.00939458	0.0494617	0.607116	0.0317374	-0.0167954	0.509978	0.00633484
			57	-0.134196	-0.0535948	-0.149583	0.229389	0.0406126	0.0855645	0.617496	0.12861	0.0648866	0.610624	0.116092
			58	-0.129788	-0.0163996	-0.141558	0.263791	0.132685	0.072137	0.653467	0.0823203	0.0910331	0.601497	0.163657
			59	-0.0985073	0.00921228	-0.0351641	0.250964	0.103998	0.147945	0.54101	0.13193	0.102405	0.554032	0.171448
		26	60	-0.311836	-0.243775	-0.33091	0.705505	0.337018	0.334025	0.68067	0.0210076	0.245391	0.600083	0.424291
			61	-0.285788	-0.14995	-0.269655	0.46393	0.104206	0.180261	0.729035	0.00814089	0.129438	0.58701	0.247055
			62	-0.280717	-0.226841	-0.32128	0.515888	0.207922	0.174634	0.612908	-0.0316534	0.135094	0.524973	0.270684
		27	63	-0.381993	-0.276521	-0.620784	0.777619	0.0541733	0.183794	1.03798	-0.302176	0.0143518	0.659209	0.249162
			64	-0.490598	-0.368261	-0.680533	0.968096	-0.0618007	0.160018	0.815654	-0.430312	-0.0620762	0.559115	0.135398
			65	-0.512546	-0.337157	-0.647032	0.912602	-0.0342855	0.295405	1.0307	-0.41021	-0.0384974	0.728651	0.269606
			66	-0.497566	-0.410437	-0.63587	0.833278	0.0280456	0.279408	0.858481	-0.385642	-0.0278849	0.593032	0.240134
		28	67	-0.531333	-0.408323	-0.331312	0.976193	0.14733	0.392034	0.756422	-0.251327	0.0914266	0.457021	0.318282
			68	-0.546551	-0.383819	-0.267219	1.16861	0.206392	0.535291	0.909832	-0.190005	0.110039	0.635443	0.404806
			69	-0.329233	-0.345884	-0.40568	0.713866	0.293128	0.395197	0.572003	-0.0909996	0.161585	0.473888	0.356235
			70	-0.357035	-0.353515	-0.331124	0.735283	0.345228	0.362158	0.414414	-0.083181	0.222165	0.372254	0.404681
			71	-0.449419	-0.601536	-0.514605	0.670084	0.140599	0.28365	0.395341	-0.235403	0.0560658	0.300056	0.241206
			72	-0.556288	-0.729942	-0.619149	0.778738	0.149923	0.497254	0.26453	-0.247246	-0.0555101	0.108238	0.199503
			73	-0.405708	-0.212345	-0.279812	1.22718	0.412285	0.956845	0.903098	0.187669	0.207281	0.697706	0.573221
			74	-0.365662	-0.263466	-0.0237866	1.19442	0.595916	0.621567	0.561166	0.0409819	0.354331	0.312309	0.620123
			75	-0.459772	-0.449089	-0.266692	1.03801	0.468344	0.534457	0.477971	-0.0983628	0.260014	0.289072	0.513782
			76	-0.523376	-0.521381	0.0106467	1.03903	0.239271	0.445696	0.381448	-0.122508	0.182882	0.307752	0.39301
			77	-0.541732	-0.585089	-0.272621	0.936996	0.218695	0.406323	0.342438	-0.26553	0.0905719	0.239081	0.319157
			78	-0.515177	-0.46207	-0.206522	0.937743	0.219212	0.425201	0.448788	-0.212132	0.13735	0.312712	0.336158
