# Supplementary material for: Characterization of Chemically Induced Liver Injuries Using Gene Co-Expression Modules
Source: PLoS One. 2014 Sep 16;9(9):e107230. doi: 10.1371/journal.pone.0107230 (PMC4165895; doi:10.1371/journal.pone.0107230)
Supplement: Table S5 — General liver injury gene signature set. (XLSX) [file pone.0107230.s005.xlsx]

## Sheet: Table S5
Modue Cluster ↓	Module	Indicator	Probe ID	Gene symbol	Gene Name	Rat Genome Database terms
	38	CP11	1367584_at	Anxa2	annexin A2	ENCODES a protein that exhibits phosphatidylinositol-4,5-bisphosphate binding; Rab GTPase binding; calcium-dependent phospholipid binding (ortholog); INVOLVED IN body fluid secretion; positive regulation of fibroblast proliferation; positive regulation of protein phosphorylation; ASSOCIATED WITH Diabetes Mellitus, Experimental; Carcinoma, Pancreatic Ductal (ortholog); Cholangiocarcinoma (ortholog…
	26	21	1373287_at	Atoh8	atonal homolog 8	ENCODES a protein that exhibits protein dimerization activity (inferred)
	36	AC5	1388325_at	Atp6v1d	ATPase H transporting lysosomal V1 subunit D	ENCODES a protein that exhibits ATPase activity, coupled to transmembrane movement of substances (inferred); INVOLVED IN cilium assembly (ortholog); protein localization to cilium (ortholog); PARTICIPATES IN oxidative phosphorylation pathway; phagocytosis pathway; rheumatoid arthritis pathway; FOUND IN centrosome (ortholog); cilium (ortholog); membrane (ortholog)
	13	CP15	1368387_at	Bdh1	3-hydroxybutyrate dehydrogenase type 1	ENCODES a protein that exhibits 3-hydroxybutyrate dehydrogenase activity; phospholipid binding; INVOLVED IN adipose tissue development; brain development; liver development; PARTICIPATES IN forkhead class A signaling pathway; ketone bodies metabolic pathway; butanoate metabolic pathway; ASSOCIATED WITH Diabetes Mellitus, Experimental; Hyperthyroidism; FOUND IN mitochondrial inner membrane; mitoch…
	9	AC4	1367896_at	Car3	carbonic anhydrase 3	ENCODES a protein that exhibits nickel cation binding (ortholog); INVOLVED IN response to ethanol; response to oxidative stress; FOUND IN cytosol
		CP14	1386977_at
	9	OW2	1370161_at	Ccdc80	coiled-coil domain containing 80	ENCODES a protein that exhibits fibronectin binding (ortholog); glycosaminoglycan binding (ortholog); heparin binding (ortholog); INVOLVED IN extracellular matrix organization (ortholog); positive regulation of cell-substrate adhesion (ortholog); FOUND IN basement membrane (ortholog); extracellular matrix (ortholog); interstitial matrix (ortholog)
	31	CP15	1370034_at	Cdc25b	cell division cycle 25B	ENCODES a protein that exhibits protein kinase binding (ortholog); INVOLVED IN mitosis; female meiosis I (ortholog); oocyte maturation (ortholog); PARTICIPATES IN cell cycle pathway, mitotic; mitogen activated protein kinase signaling pathway; ASSOCIATED WITH Breast Neoplasms (ortholog); Endometrial Hyperplasia (ortholog); Endometrial Neoplasms (ortholog); FOUND IN centrosome (ortholog); cytoplas…
	33	AC4	1368248_at	Cds1	CDP-diacylglycerol synthase 1	ENCODES a protein that exhibits phosphatidate cytidylyltransferase activity; INVOLVED IN CDP-diacylglycerol biosynthetic process (ortholog); phosphatidylinositol biosynthetic process (ortholog); PARTICIPATES IN glycerophospholipid metabolic pathway; phosphatidylinositol 3-kinase signaling pathway; ASSOCIATED WITH Breast Neoplasms (ortholog); Li-Fraumeni Syndrome (ortholog); Mammary Neoplasms, Exp…
	7	AC2	1387819_at	Cela1	chymotrypsin-like elastase family member 1	ENCODES a protein that exhibits metal ion binding (inferred); serine-type endopeptidase activity (inferred); INVOLVED IN digestive system development (ortholog); exocrine pancreas development (ortholog); inflammatory response (ortholog); FOUND IN extracellular region (inferred)
	7	AC4	1376105_at	Col14a1	collagen type XIV alpha 1	INVOLVED IN collagen fibril organization (ortholog); homeostasis of number of cells within a tissue (ortholog); regulation of cell growth involved in cardiac muscle cell development (ortholog); PARTICIPATES IN syndecan signaling pathway; FOUND IN extracellular matrix (ortholog); extracellular space (ortholog); interstitial matrix (ortholog)
	55	LH4	1368418_a_at	Cp	ceruloplasmin (ferroxidase)	ENCODES a protein that exhibits copper ion binding; chaperone binding (ortholog); ferroxidase activity (ortholog); INVOLVED IN aging; liver development; lung development; PARTICIPATES IN hypoxia inducible factor pathway; porphyrin and chlorophyll metabolic pathway; ASSOCIATED WITH Arthritis, Experimental; Brain Edema; Brain Ischemia; FOUND IN anchored to plasma membrane; extracellular space
	31	AC7	1368167_at	Ctse	cathepsin E	ENCODES a protein that exhibits aspartic-type endopeptidase activity; protein homodimerization activity (ortholog); INVOLVED IN antigen processing and presentation of exogenous peptide antigen via MHC class II; protein autoprocessing; metabolic process (ortholog); FOUND IN endosome
	19	CP14	1387328_at	Cyp2c11	cytochrome P450 subfamily 2 polypeptide 11	ENCODES a protein that exhibits testosterone 16-alpha-hydroxylase activity; caffeine oxidase activity (ortholog); drug binding (ortholog); INVOLVED IN cellular amide metabolic process (ortholog); drug catabolic process (ortholog); drug metabolic process (ortholog); PARTICIPATES IN arachidonic acid metabolic pathway; linoleic acid metabolic pathway; phase I biotransformation pathway via cytochrome…
	19	CP11	1397205_at	Dhrs7	dehydrogenase/reductase (SDR family) member 7	ENCODES a protein that exhibits oxidoreductase activity (inferred)
	55	CP8	1375936_at	Dsc2	desmocollin 2	ENCODES a protein that exhibits calcium ion binding (inferred); INVOLVED IN bundle of His cell to Purkinje myocyte communication (ortholog); regulation of heart rate by cardiac conduction (ortholog); regulation of ventricular cardiac muscle cell action potential (ortholog); PARTICIPATES IN arrhythmogenic right ventricular cardiomyopathy pathway; ASSOCIATED WITH Arrhythmogenic Right Ventricular Dy…
	9	AC4	1374585_at	Echdc1	enoyl CoA hydratase domain containing 1	ENCODES a protein that exhibits carboxy-lyase activity (ortholog); INVOLVED IN metabolic process (ortholog); FOUND IN cytosol (ortholog)
	49	CP7	1395248_at	Edem1	ER degradation enhancer mannosidase alpha-like 1	ENCODES a protein that exhibits misfolded protein binding (ortholog); INVOLVED IN ER-associated protein catabolic process (ortholog); PARTICIPATES IN Endoplasmic Reticulum-associated degradation pathway; FOUND IN integral to endoplasmic reticulum membrane (ortholog)
		CP6	1372533_at
	3	AC2	1387669_a_at	Ephx1	epoxide hydrolase 1 microsomal (xenobiotic)	ENCODES a protein that exhibits enzyme binding; epoxide hydrolase activity; INVOLVED IN cellular response to glucocorticoid stimulus; cellular response to organic substance; liver development; PARTICIPATES IN bile acid transport pathway; phase I biotransformation pathway via cytochrome P450; ASSOCIATED WITH Abnormalities, Drug-Induced (ortholog); Alzheimer Disease (ortholog); Asbestosis (ortholog…
	7	AC3	1367857_at	Fads1	fatty acid desaturase 1	ENCODES a protein that exhibits oxidoreductase activity, acting on paired donors, with oxidation of a pair of donors resulting in the reduction of molecular oxygen to two molecules of water; oxidoreductase activity (ortholog); INVOLVED IN aging; arachidonic acid metabolic process; response to insulin stimulus; PARTICIPATES IN unsaturated fatty acid biosynthetic pathway; ASSOCIATED WITH Diabetes M…
	7	OW2	1368453_at	Fads2	fatty acid desaturase 2	ENCODES a protein that exhibits stearoyl-CoA 9-desaturase activity (ortholog); INVOLVED IN oxidation-reduction process (ortholog); PARTICIPATES IN alpha-linoleic acid metabolic pathway; eicosanoid signaling pathway via peroxisome proliferator-activated receptor gamma; unsaturated fatty acid biosynthetic pathway; FOUND IN endoplasmic reticulum membrane (inferred); integral to membrane (inferred)
	31	AC9	1382184_at	Faim3	Fas apoptotic inhibitory molecule 3	FOUND IN integral to membrane (inferred)
	25	CP4	1367707_at	Fasn		ENCODES a protein that exhibits drug binding; fatty acid synthase activity; identical protein binding; INVOLVED IN acetyl-CoA metabolic process; fatty acid biosynthetic process; cellular response to interleukin-4 (ortholog); PARTICIPATES IN fatty acid biosynthetic pathway; insulin signaling pathway; FOUND IN cytoplasm (ortholog); glycogen granule (ortholog); Golgi apparatus (ortholog);
	49	OW2	1368272_at	Got1	glutamic-oxaloacetic transaminase 1 soluble	ENCODES a protein that exhibits carboxylic acid binding; L-aspartate:2-oxoglutarate aminotransferase activity; L-cysteine:2-oxoglutarate aminotransferase activity; INVOLVED IN aspartate metabolic process; dicarboxylic acid metabolic process; glycerol biosynthetic process; PARTICIPATES IN gluconeogenesis pathway; alanine, aspartate and glutamate metabolic pathway; arginine and proline metabolic pa…
	2	AC9	1369061_at	Gsr	glutathione reductase	ENCODES a protein that exhibits flavin adenine dinucleotide binding; glutathione binding; glutathione-disulfide reductase activity; INVOLVED IN glutathione metabolic process; response to ethanol; response to nicotine; PARTICIPATES IN glutathione metabolic pathway; ASSOCIATED WITH Acute Kidney Injury; Acute Lung Injury; Cystitis, Hemorrhagic; FOUND IN cytosol; mitochondrion
	2	AC1	1375909_at	Gstm4	glutathione S-transferase mu 4	ENCODES a protein that exhibits enzyme binding (ortholog); glutathione binding (ortholog); glutathione transferase activity (ortholog); INVOLVED IN glutathione metabolic process (ortholog); nitrobenzene metabolic process (ortholog); xenobiotic catabolic process (ortholog); PARTICIPATES IN glutathione metabolic pathway; phase I biotransformation pathway via cytochrome P450; FOUND IN cytoplasm (ort…
	1	AC9	1388122_at	Gstp1	glutathione S-transferase pi 1	ENCODES a protein that exhibits drug binding; glutathione binding; glutathione transferase activity; INVOLVED IN cellular response to cell-matrix adhesion; cellular response to epidermal growth factor stimulus; cellular response to glucocorticoid stimulus; PARTICIPATES IN glutathione conjugation pathway; glutathione metabolic pathway; phase I biotransformation pathway via cytochrome P450; ASSOCIA…
	3	OW3	1368354_at	Gstt1	glutathione S-transferase theta 1	ENCODES a protein that exhibits glutathione peroxidase activity; glutathione transferase activity; INVOLVED IN glutathione metabolic process; response to drug; response to organic cyclic compound; PARTICIPATES IN glutathione conjugation pathway; glutathione metabolic pathway; phase I biotransformation pathway via cytochrome P450; ASSOCIATED WITH Alzheimer Disease (ortholog); Anemia, Aplastic (ort…
	13	LH1	1369837_at	Gulo	gulonolactone (L-) oxidase	ENCODES a protein that exhibits flavin adenine dinucleotide binding (ortholog); L-gulonolactone oxidase activity (ortholog); INVOLVED IN L-ascorbic acid biosynthetic process (ortholog); PARTICIPATES IN ascorbate and aldarate metabolic pathway; FOUND IN endoplasmic reticulum membrane (inferred); integral to membrane (inferred)
	23	CP9	1370164_at	Hadha	hydroxyacyl-CoA dehydrogenase/3-ketoacyl-CoA thiolase/enoyl-CoA hydratase (trifunctional protein) alpha subunit	ENCODES a protein that exhibits 3-hydroxyacyl-CoA dehydrogenase activity; acetyl-CoA C-acyltransferase activity; enoyl-CoA hydratase activity; INVOLVED IN fatty acid beta-oxidation; response to drug; oxidation-reduction process (ortholog); PARTICIPATES IN fatty acid metabolic pathway; fatty acid beta degradation pathway; beta-alanine metabolic pathway; ASSOCIATED WITH Fetal Growth Retardation; Fa…
	20	CP7	1387139_at	Hao2	hydroxyacid oxidase 2 (long chain)	ENCODES a protein that exhibits (S)-2-hydroxy-acid oxidase activity; FMN binding; long-chain-(S)-2-hydroxy-long-chain-acid oxidase activity (ortholog); INVOLVED IN mandelate metabolic process; protein homooligomerization; fatty acid oxidation (ortholog); PARTICIPATES IN glyoxylate and dicarboxylate metabolic pathway; FOUND IN peroxisome; mitochondrion (ortholog)
	45	CP14	1387907_at	Itpr1	inositol 145-trisphosphate receptor type 1	ENCODES a protein that exhibits inositol 1,4,5-trisphosphate-sensitive calcium-release channel activity; protein C-terminus binding; protein complex binding; INVOLVED IN cellular response to cAMP; cellular response to hypoxia; elevation of cytosolic calcium ion concentration; PARTICIPATES IN calcium transport pathway; calcium/calcium-mediated signaling pathway; Alzheimer disease pathway; ASSOCIAT…
	55	CP14	1387868_at	Lbp	Lipopolysaccharide binding protein	ENCODES a protein that exhibits lipopolysaccharide binding (ortholog); lipoteichoic acid binding (ortholog); receptor binding (ortholog); INVOLVED IN acute-phase response (ortholog); cellular response to lipopolysaccharide (ortholog); cellular response to lipoteichoic acid (ortholog); PARTICIPATES IN interleukin-6 signaling pathway; Toll-like receptor signaling pathway; Mycobacterium tuberculosis…
	8	CP12	1370333_a_at	Lgf1		ENCODES a protein that exhibits hormone activity; insulin-like growth factor receptor binding; protein serine/threonine kinase activator activity; INVOLVED IN female pregnancy; insulin-like growth factor receptor signaling pathway; memory; PARTICIPATES IN altered insulin-like growth factor signaling pathway; cardiovascular disease pathway; insulin-like growth factor signaling pathway
	31	OW3	1375519_at	LOC287167	globin alpha	ENCODES a protein that exhibits heme binding (inferred); iron ion binding (inferred); oxygen binding (inferred); FOUND IN hemoglobin complex (inferred)
	8	CP11	1368570_at	Lrat	lecithin-retinol acyltransferase (phosphatidylcholine-retinol-O-acyltransferase)	ENCODES a protein that exhibits phosphatidylcholine-retinol O-acyltransferase activity; retinoic acid binding; retinol binding; INVOLVED IN retinoic acid metabolic process; retinol metabolic process; vitamin A metabolic process; PARTICIPATES IN retinoic acid metabolic pathway; retinoid cycle metabolic pathway; retinol metabolic pathway; ASSOCIATED WITH Leber Congenital Amaurosis (ortholog); Leber…
	51	CP7	1367669_a_at	Map1lc3b	microtubule-associated protein 1 light chain 3 beta	ENCODES a protein that exhibits microtubule binding; protein domain specific binding; tubulin binding; INVOLVED IN positive regulation of protein binding; PARTICIPATES IN autophagy pathway; ASSOCIATED WITH Myocardial Ischemia; FOUND IN autophagic vacuole membrane; axon; cytoplasm
	20	CP14	1368543_at	Nox4	NADPH oxidase 4	ENCODES a protein that exhibits NAD(P)H oxidase activity; oxidoreductase activity, acting on NAD(P)H, oxygen as acceptor; modified amino acid binding (ortholog); INVOLVED IN aging; cellular response to cAMP; cellular response to gamma radiation; ASSOCIATED WITH Aneurysm; Diabetes Mellitus, Experimental; Diabetic Nephropathies; FOUND IN apical plasma membrane; focal adhesion; mitochondrion
	8	CP13	1371412_a_at	Nrep	neuronal regeneration related protein	INVOLVED IN axon regeneration; regulation of neuron differentiation; regulation of transforming growth factor beta receptor signaling pathway (ortholog); FOUND IN cytoplasm; nucleus;
	19	CP12	1387985_a_at	Obp3	alpha-2u globulin PGCL4	ENCODES a protein that exhibits odorant binding; FOUND IN extracellular region (inferred)
		CP10	1370479_x_at
	15	LH6	1387981_at	Olr59	olfactory receptor 59	ENCODES a protein that exhibits olfactory receptor activity (ortholog); INVOLVED IN detection of chemical stimulus involved in sensory perception of smell (ortholog); FOUND IN integral to membrane (inferred); plasma membrane (inferred)
	55	CP12	1386912_at	Pcolce	procollagen C-endopeptidase enhancer	ENCODES a protein that exhibits collagen binding (ortholog); heparin binding (ortholog); peptidase activator activity (ortholog); INVOLVED IN positive regulation of peptidase activity (ortholog); proteolysis (ortholog); FOUND IN extracellular matrix (ortholog); extracellular space (ortholog); extracellular vesicular exosome (ortholog)
	48	OW2	1389299_at	Pcyt1a	phosphate cytidylyltransferase 1 choline alpha	ENCODES a protein that exhibits choline-phosphate cytidylyltransferase activity; lipid binding; protein homodimerization activity; INVOLVED IN CDP-choline pathway; phosphatidylcholine biosynthetic process (ortholog); PARTICIPATES IN glycerophospholipid metabolic pathway; FOUND IN endoplasmic reticulum membrane (ortholog); glycogen granule (ortholog)
	23	AC6	1379361_at	Pex11a	peroxisomal biogenesis factor 11 alpha	ENCODES a protein that exhibits protein homodimerization activity (ortholog); INVOLVED IN peroxisome membrane biogenesis; brown fat cell differentiation (ortholog); peroxisome fission (ortholog); FOUND IN peroxisomal membrane; integral to peroxisomal membrane (ortholog); peroxisome (ortholog)
	19	AC1	1370779_x_at	Pgcl3		ENCODES a protein that exhibits pheromone binding (inferred); small molecule binding (inferred); transporter activity (inferred); FOUND IN extracellular region (inferred)
	51	CP6	1388522_at	Pptc7		ENCODES a protein that exhibits catalytic activity (inferred); FOUND IN mitochondrion (ortholog)
	11	CP16	1368627_at	Rgn	regucalcin (senescence marker protein-30)	ENCODES a protein that exhibits calcium ion binding; gluconolactonase activity (ortholog); zinc ion binding (ortholog); INVOLVED IN cellular calcium ion homeostasis; positive regulation of ATPase activity; regulation of calcium-mediated signaling; PARTICIPATES IN ascorbate and aldarate metabolic pathway; pentose phosphate pathway; FOUND IN cytoplasm (ortholog); nucleus (ortholog)
	37	CP11	1375170_at	S100a11	S100 calcium binding protein A11	ENCODES a protein that exhibits calcium-dependent protein binding (ortholog); protein homodimerization activity (ortholog); S100 protein binding (ortholog); FOUND IN cytoplasm (ortholog); nucleus (ortholog); ruffle (ortholog)
	13	CP7	1390532_at	Scl13a4		ENCODES a protein that exhibits transporter activity (inferred); INVOLVED IN sodium ion transport (inferred); transmembrane transport (inferred); FOUND IN membrane (inferred)
	8	CP14	1373686_at	Serpina6	serpin peptidase inhibitor clade A (alpha-1 antiproteinase antitrypsin) member 6	ENCODES a protein that exhibits steroid binding (ortholog); INVOLVED IN glucocorticoid metabolic process (ortholog); ASSOCIATED WITH Corticosteroid-Binding Globulin Deficiency (ortholog); FOUND IN extracellular space (ortholog)
	55	CP16	1372254_at	Serping1	serpin peptidase inhibitor clade G (C1 inhibitor) member 1	ENCODES a protein that exhibits complement binding (ortholog); serine-type endopeptidase inhibitor activity (ortholog); INVOLVED IN negative regulation of complement activation, lectin pathway (ortholog); negative regulation of endopeptidase activity (ortholog); PARTICIPATES IN coagulation cascade pathway; complement system pathway; ASSOCIATED WITH Angioedema (ortholog); Angioedemas, Hereditary (…
	19	CP15	1368461_at	Slc22a8	solute carrier family 22 (organic anion transporter) member 8	ENCODES a protein that exhibits organic anion transmembrane transporter activity; protein kinase C binding; quaternary ammonium group transmembrane transporter activity; INVOLVED IN glutathione transport; quaternary ammonium group transport; response to methotrexate; PARTICIPATES IN bile acid transport pathway; FOUND IN basolateral plasma membrane
	51	AC2	1390483_at	Slc25a29	solute carrier family 25 (mitochondrial carnitine/acylcarnitine carrier) member 29	ENCODES a protein that exhibits acyl carnitine transmembrane transporter activity (ortholog); INVOLVED IN acyl carnitine transport (ortholog); transmembrane transport (ortholog); FOUND IN mitochondrion (ortholog)
	55	AC3	1370172_at	Sod2	superoxide dismutase 2 mitochondrial	ENCODES a protein that exhibits DNA binding; identical protein binding; manganese ion binding; INVOLVED IN aging; cellular response to ethanol; hydrogen peroxide biosynthetic process; PARTICIPATES IN hypertension pathway; Huntington disease pathway; ASSOCIATED WITH Aortic Aneurysm, Abdominal; Arrhythmias, Cardiac; Diabetes Mellitus, Experimental; FOUND IN cytoplasm; mitochondrial nucleoid; mitoch…
	14	AC2	1369296_at	Sult1c3	sulfotransferase family cytosolic 1C member 3	ENCODES a protein that exhibits aryl sulfotransferase activity; alcohol sulfotransferase activity (ortholog); INVOLVED IN sulfur compound metabolic process (ortholog); FOUND IN cytoplasm (ortholog)
	12	CP8	1368733_at	Sult1e1	sulfotransferase family 1E estrogen-preferring member 1	ENCODES a protein that exhibits estrone sulfotransferase activity; flavonol 3-sulfotransferase activity (ortholog); steroid sulfotransferase activity (ortholog); INVOLVED IN estrogen metabolic process (ortholog); female pregnancy (ortholog); sulfation (ortholog); PARTICIPATES IN estradiol biosynthetic pathway; steroid hormone biosynthetic pathway; sulfur metabolic pathway; ASSOCIATED WITH Neoplas…
	37	CP12	1388335_at	Tagln2	transgelin2	INVOLVED IN muscle organ development (inferred)
	45	CP7	1374368_at	Tmem164	transmembrane protein 164	INTERACTS WITH 17alpha-ethynylestradiol; dibutyl phthalate; indole-3-methanol
	45	CP6	1383715_at	Tmem38b	transmembrane protein 38B	ENCODES a protein that exhibits potassium channel activity (inferred); FOUND IN endoplasmic reticulum membrane (inferred); integral to membrane (inferred)
	40	LH4	1382043_at	Unc83b1		ENCODES a protein that exhibits Toll-like receptor binding (ortholog); INVOLVED IN antigen processing and presentation of exogenous peptide antigen via MHC class II (ortholog); intracellular protein transport (ortholog); toll-like receptor 3 signaling pathway (ortholog); PARTICIPATES IN Toll-like receptor signaling pathway; ASSOCIATED WITH Encephalitis, Herpes Simplex (ortholog); FOUND IN early p…
	15	CP10	1369450_at	Ust5r	integral membrane transport protein UST5r	ENCODES a protein that exhibits transmembrane transporter activity (inferred); FOUND IN integral to membrane (inferred)
	37	LH4	1367574_at	Vim	vimentin	ENCODES a protein that exhibits kinase binding; protein kinase binding; protein phosphatase 2A binding; INVOLVED IN aging; cellular response to fibroblast growth factor stimulus; decidualization; ASSOCIATED WITH Arthritis, Experimental; Brain Infarction; Brain Injuries
	48	CP7	1373842_at	Wasl	Wiskott-Aldrich syndrome-like	ENCODES a protein that exhibits identical protein binding; INVOLVED IN membrane budding; membrane invagination; membrane tubulation; PARTICIPATES IN ephrin - ephrin receptor bidirectional signaling axis; epidermal growth factor/neuregulin signaling pathway; platelet-derived growth factor signaling pathway; FOUND IN cytoplasmic membrane-bounded vesicle; Golgi membrane; actin cap (ortholog)
		OW3	1384101_at
	18	CP12	1390607_at	ZDhc23	zinc finger, DHHC-type containing 23	ENCODES a protein that exhibits transferase activity, transferring acyl groups (inferred); zinc ion binding (inferred); INVOLVED IN protein localization to plasma membrane (ortholog); protein palmitoylation (ortholog); FOUND IN integral to membrane (inferred)
	20	CP9	1385005_at
	46	AC2	1395038_at
